# Supplementary material for: Metagenomic analysis of microbiome spatial dynamics in urban river confluence affected by city wastewater
Source: Genomics Inform. 2025 Dec 4;23:27. doi: 10.1186/s44342-025-00054-3 (PMC12676890; doi:10.1186/s44342-025-00054-3)
Supplement: Supplementary file 1 — Supplementary Material 1. Table S1. Physicochemical Parameters and Heavy Metal Analysis. Table S2. Metagenome sequence and assembly statistics. Table S3 (A). Microbial community composition at domain level. Table S3 (B). Microbial community composition at phylum level. Table S3 (F). Microbial community composition at genus level. Table S4. Prediction of functional groups of OTUs among all the samples by TaxfFun. Table S5. Prediction of COG functional classification by SEED database. [file 44342_2025_54_MOESM1_ESM.zip › Supplementary/Table_S1.xlsx]

## Sheet: Table S1
Supplementary Table S1 | Physicochemical Parameters and Heavy Metal Analysis
	US	CM	DS	Recommended limits (µg L-1) (WHO 2017/US EPA 2004)
PH	7	7.7	7.23	ND
Temp	22.1	25	23	ND
DO	4380	140	2980	ND
BOD	4330	11700	5660	5000 μg/L
COD	52300	54300	384000	ND
TDS	120000	272000	152000	1000000 μg/L
EC	185	419	234	1500 μS/cm
Fe	105	1190	920	300 μg/L
Na	11400	38600	25700	200000 μg/L
K	2640	11900	5970	12000 μg/L
Mn	8.08	401	314	400 μg/L
Cu	0.257	24	14.9	2000 μg/L
Cr	9.18	6.76	5.07	50 μg/L
Cd	0.0016	5.03	0.546	3 μg/L
Pb	0.0356	4.55	2.01	10 μg/L
Zn	14.6	54.8	24.7	5000 μg/L
As	0.368	1.41	1.56	10 μg/L
Hg	0.005	0.007	0.0263	6 μg/L
Ba	5.85	177	118	1300 μg/L
Ni	4.6	4.84	3.8	70 μg/L
Al	26.5	779	715	200 μg/L
Se	0.256	0.496	0.439	40 μg/L
Ag	0.151	0.0617	0.0387	100 μg/L
Mo	1.07	0.888	0.633	ND
Ti	0.0023	0.0107	0.015	ND
Be	0.0097	0.0523	0.0657	1 μg/L
V	1.52	3.88	3.85	ND
Co	0.164	0.977	1.23	50 μg/L
