# Supplementary material for: Metagenomic analysis of microbiome spatial dynamics in urban river confluence affected by city wastewater
Source: Genomics Inform. 2025 Dec 4;23:27. doi: 10.1186/s44342-025-00054-3 (PMC12676890; doi:10.1186/s44342-025-00054-3)
Supplement: Supplementary file 1 — Supplementary Material 1. Table S1. Physicochemical Parameters and Heavy Metal Analysis. Table S2. Metagenome sequence and assembly statistics. Table S3 (A). Microbial community composition at domain level. Table S3 (B). Microbial community composition at phylum level. Table S3 (F). Microbial community composition at genus level. Table S4. Prediction of functional groups of OTUs among all the samples by TaxfFun. Table S5. Prediction of COG functional classification by SEED database. [file 44342_2025_54_MOESM1_ESM.zip › Supplementary/Table_S3.xlsx]

## Sheet: Domain
Supplementary Table S3 (A) | Microbial community composition at domain level
	Normailsed Data			Relative Abundance
Domain	US	CM	DS	US	CM	DS
Archaea	0	452	1	0	0.625692	0.0089222
Bacteria	68463	59208	10908	97.884	81.9601	97.3233
Eukaryota	1352	8627	290	1.933	11.9421	2.58744
Viruses	3	1126	0	0.00428921	1.55869	0
unclassified sequences	125	2827	9	0.178717	3.91334	0.0802998

## Sheet: Phylum
Supplementary Table S3 (B) | Microbial community composition at phylum level
			Normailsed Data			Relative Abundance
OTU ID	Domain	Phylum	US	CM	DS	US	CM	DS
OTU1	Bacteria	Acidobacteria	6	15	0	0.00874789	0.0241799	0
OTU2	Bacteria	Actinobacteria	1591	549	94	2.31965	0.884984	0.861042
OTU3	Bacteria	Aquificae	1	16	2	0.00145798	0.0257919	0.0183201
OTU4	Bacteria	Bacteroidetes	2632	17649	222	3.83741	28.4501	2.03353
OTU5	Bacteria	Candidatus Poribacteria	0	1	0	0	0.00161199	0
OTU6	Bacteria	Chlamydiae	5	14	1	0.0072899	0.0225679	0.00916003
OTU7	Bacteria	Chlorobi	1	58	0	0.00145798	0.0934956	0
OTU8	Bacteria	Chloroflexi	7	27	0	0.0102059	0.0435238	0
OTU9	Bacteria	Cyanobacteria	4344	55	90	6.33347	0.0886596	0.824402
OTU10	Bacteria	Deferribacteres	2	3	0	0.00291596	0.00483598	0
OTU11	Bacteria	Deinococcus-Thermus	2	0	0	0.00291596	0	0
OTU12	Bacteria	Elusimicrobia	0	16	0	0	0.0257919	0
OTU13	Bacteria	Fibrobacteres	2	3	0	0.00291596	0.00483598	0
OTU14	Bacteria	Firmicutes	218	2747	72	0.31784	4.42815	0.659522
OTU15	Bacteria	Fusobacteria	3	476	2	0.00437394	0.767309	0.0183201
OTU16	Bacteria	Gemmatimonadetes	3	1	0	0.00437394	0.00161199	0
OTU17	Bacteria	Lentisphaerae	1	30	0	0.00145798	0.0483598	0
OTU18	Bacteria	Nitrospirae	3	7	0	0.00437394	0.011284	0
OTU19	Bacteria	Planctomycetes	89	39	0	0.12976	0.0628677	0
OTU20	Bacteria	Proteobacteria	33826	15548	7687	49.3177	25.0633	70.4131
OTU21	Bacteria	Spirochaetes	7	92	1	0.0102059	0.148303	0.00916003
OTU22	Bacteria	Synergistetes	1	15	0	0.00145798	0.0241799	0
OTU23	Bacteria	Tenericutes	10	245	10	0.0145798	0.394938	0.0916003
OTU24	Bacteria	Thermodesulfobacteria	1	0	0	0.00145798	0	0
OTU25	Bacteria	Thermotogae	0	18	1	0	0.0290159	0.00916003
OTU26	Bacteria	Verrucomicrobia	275	129	10	0.400945	0.207947	0.0916003
OTU27	Bacteria	unclassified (derived from Bacteria)	25433	21455	2716	37.0808	34.5853	24.8786
OTU28	unclassified sequences	unclassified (derived from unclassified sequences)	125	2827	9	0.182248	4.5571	0.0824402

## Sheet: Class
Supplementary Table S3 (C) | Microbial community composition at class level
				Normailsed Data			Relative Abundance
OTU ID	Domain	Phylum	Class	US	CM	DS	US	CM	DS
OTU1	Bacteria	Acidobacteria	Acidobacteria (class)	0	1	0	0	0.00161199	0
OTU2	Bacteria	Actinobacteria	Actinobacteria (class)	1591	549	94	2.31965	0.884984	0.861042
OTU3	Bacteria	Proteobacteria	Alphaproteobacteria	341	252	29	0.497172	0.406222	0.265641
OTU4	Bacteria	Aquificae	Aquificae (class)	1	16	2	0.00145798	0.0257919	0.0183201
OTU5	Bacteria	Firmicutes	Bacilli	47	412	40	0.0685251	0.664141	0.366401
OTU6	Bacteria	Bacteroidetes	Bacteroidia	53	7570	34	0.077273	12.2028	0.311441
OTU7	Bacteria	Proteobacteria	Betaproteobacteria	788	1910	6034	1.14889	3.07891	55.2716
OTU8	Bacteria	Chlamydiae	Chlamydiae (class)	5	14	1	0.0072899	0.0225679	0.00916003
OTU9	Bacteria	Chlorobi	Chlorobia	1	58	0	0.00145798	0.0934956	0
OTU10	Bacteria	Chloroflexi	Chloroflexi (class)	2	9	0	0.00291596	0.0145079	0
OTU11	Bacteria	Firmicutes	Clostridia	160	1948	24	0.233277	3.14016	0.219841
OTU12	Bacteria	Bacteroidetes	Cytophagia	129	620	69	0.18808	0.999436	0.632042
OTU13	Bacteria	Deferribacteres	Deferribacteres (class)	2	3	0	0.00291596	0.00483598	0
OTU14	Bacteria	Chloroflexi	Dehalococcoidetes	4	15	0	0.00583192	0.0241799	0
OTU15	Bacteria	Deinococcus-Thermus	Deinococci	2	0	0	0.00291596	0	0
OTU16	Bacteria	Proteobacteria	Deltaproteobacteria	248	249	11	0.361579	0.401386	0.10076
OTU17	Bacteria	Elusimicrobia	Elusimicrobia (class)	0	16	0	0	0.0257919	0
OTU18	Bacteria	Proteobacteria	Epsilonproteobacteria	3	3667	261	0.00437394	5.91118	2.39077
OTU19	Bacteria	Firmicutes	Erysipelotrichi	3	123	0	0.00437394	0.198275	0
OTU20	Bacteria	Fibrobacteres	Fibrobacteres (class)	2	3	0	0.00291596	0.00483598	0
OTU21	Bacteria	Bacteroidetes	Flavobacteria	1606	8571	110	2.34152	13.8164	1.0076
OTU22	Bacteria	Fusobacteria	Fusobacteria (class)	3	476	2	0.00437394	0.767309	0.0183201
OTU23	Bacteria	Proteobacteria	Gammaproteobacteria	32396	9210	1316	47.2328	14.8465	12.0546
OTU24	Bacteria	Gemmatimonadetes	Gemmatimonadetes (class)	3	1	0	0.00437394	0.00161199	0
OTU25	Bacteria	Cyanobacteria	Gloeobacteria	0	1	0	0	0.00161199	0
OTU26	Bacteria	Chloroflexi	Ktedonobacteria	1	1	0	0.00145798	0.00161199	0
OTU27	Bacteria	Tenericutes	Mollicutes	10	245	10	0.0145798	0.394938	0.0916003
OTU28	Bacteria	Firmicutes	Negativicutes	8	264	8	0.0116638	0.425566	0.0732802
OTU29	Bacteria	Nitrospirae	Nitrospira (class)	3	7	0	0.00437394	0.011284	0
OTU30	Bacteria	Verrucomicrobia	Opitutae	73	40	10	0.106433	0.0644797	0.0916003
OTU31	Bacteria	Planctomycetes	Planctomycetacia	89	39	0	0.12976	0.0628677	0
OTU32	Bacteria	Acidobacteria	Solibacteres	6	3	0	0.00874789	0.00483598	0
OTU33	Bacteria	Verrucomicrobia	Spartobacteria	20	9	0	0.0291596	0.0145079	0
OTU34	Bacteria	Bacteroidetes	Sphingobacteria	825	459	9	1.20283	0.739905	0.0824402
OTU35	Bacteria	Spirochaetes	Spirochaetes (class)	7	92	1	0.0102059	0.148303	0.00916003
OTU36	Bacteria	Synergistetes	Synergistia	1	13	0	0.00145798	0.0209559	0
OTU37	Bacteria	Thermodesulfobacteria	Thermodesulfobacteria (class)	1	0	0	0.00145798	0	0
OTU38	Bacteria	Chloroflexi	Thermomicrobia (class)	0	2	0	0	0.00322399	0
OTU39	Bacteria	Thermotogae	Thermotogae (class)	0	18	1	0	0.0290159	0.00916003
OTU40	Bacteria	Verrucomicrobia	Verrucomicrobiae	170	68	0	0.247857	0.109616	0
OTU41	Bacteria	Proteobacteria	Zetaproteobacteria	0	5	0	0	0.00805997	0
OTU42	Bacteria	Acidobacteria	unclassified (derived from Acidobacteria)	0	11	0	0	0.0177319	0
OTU43	Bacteria	unclassified (derived from Bacteria)	unclassified (derived from Bacteria)	25433	21455	2716	37.0808	34.5853	24.8786
OTU44	Bacteria	Bacteroidetes	unclassified (derived from Bacteroidetes)	19	429	0	0.0277016	0.691545	0
OTU45	Bacteria	Candidatus Poribacteria	unclassified (derived from Candidatus Poribacteria)	0	1	0	0	0.00161199	0
OTU46	Bacteria	Cyanobacteria	unclassified (derived from Cyanobacteria)	4344	54	90	6.33347	0.0870476	0.824402
OTU47	Bacteria	Lentisphaerae	unclassified (derived from Lentisphaerae)	1	30	0	0.00145798	0.0483598	0
OTU48	Bacteria	Proteobacteria	unclassified (derived from Proteobacteria)	50	255	36	0.072899	0.411058	0.329761
OTU49	Bacteria	Synergistetes	unclassified (derived from Synergistetes)	0	2	0	0	0.00322399	0
OTU50	Bacteria	Verrucomicrobia	unclassified (derived from Verrucomicrobia)	12	12	0	0.0174958	0.0193439	0
OTU51	unclassified sequences	unclassified (derived from unclassified sequences)	unclassified (derived from unclassified sequences)	125	2827	9	0.182248	4.5571	0.0824402

## Sheet: Order
Supplementary Table S3 (D) | Microbial community composition at order level
					Normailsed Data			Relative Abundance
OTU ID	Domain	Phylum	Class	Order	US	CM	DS	US	CM	DS
OTU1	Bacteria	Tenericutes	Mollicutes	Acholeplasmatales	2	52	0	0.00291596	0.0838236	0
OTU2	Bacteria	Actinobacteria	Actinobacteria (class)	Acidimicrobiales	149	1	35	0.217239	0.00161199	0.320601
OTU3	Bacteria	Proteobacteria	Gammaproteobacteria	Acidithiobacillales	1	9	1	0.00145798	0.0145079	0.00916003
OTU4	Bacteria	Acidobacteria	Acidobacteria (class)	Acidobacteriales	0	1	0	0	0.00161199	0
OTU5	Bacteria	Actinobacteria	Actinobacteria (class)	Actinomycetales	1423	377	58	2.07471	0.607721	0.531281
OTU6	Bacteria	Proteobacteria	Gammaproteobacteria	Aeromonadales	49	927	476	0.0714411	1.49432	4.36017
OTU7	Bacteria	Proteobacteria	Gammaproteobacteria	Alteromonadales	17026	2505	29	24.8236	4.03804	0.265641
OTU8	Bacteria	Tenericutes	Mollicutes	Anaeroplasmatales	0	3	0	0	0.00483598	0
OTU9	Bacteria	Aquificae	Aquificae (class)	Aquificales	1	16	2	0.00145798	0.0257919	0.0183201
OTU10	Bacteria	Firmicutes	Bacilli	Bacillales	31	243	31	0.0451974	0.391714	0.283961
OTU11	Bacteria	Bacteroidetes	Bacteroidia	Bacteroidales	53	7570	34	0.077273	12.2028	0.311441
OTU12	Bacteria	Proteobacteria	Deltaproteobacteria	Bdellovibrionales	0	3	2	0	0.00483598	0.0183201
OTU13	Bacteria	Actinobacteria	Actinobacteria (class)	Bifidobacteriales	12	48	1	0.0174958	0.0773757	0.00916003
OTU14	Bacteria	Proteobacteria	Betaproteobacteria	Burkholderiales	381	876	104	0.555491	1.41211	0.952643
OTU15	Bacteria	Proteobacteria	Epsilonproteobacteria	Campylobacterales	3	2826	256	0.00437394	4.55549	2.34497
OTU16	Bacteria	Proteobacteria	Gammaproteobacteria	Cardiobacteriales	3	4	0	0.00437394	0.00644797	0
OTU17	Bacteria	Proteobacteria	Alphaproteobacteria	Caulobacterales	4	2	0	0.00583192	0.00322399	0
OTU18	Bacteria	Chlamydiae	Chlamydiae (class)	Chlamydiales	5	14	1	0.0072899	0.0225679	0.00916003
OTU19	Bacteria	Chlorobi	Chlorobia	Chlorobiales	1	58	0	0.00145798	0.0934956	0
OTU20	Bacteria	Chloroflexi	Chloroflexi (class)	Chloroflexales	1	7	0	0.00145798	0.011284	0
OTU21	Bacteria	Proteobacteria	Gammaproteobacteria	Chromatiales	4	9	0	0.00583192	0.0145079	0
OTU22	Bacteria	Cyanobacteria	unclassified (derived from Cyanobacteria)	Chroococcales	4073	17	38	5.93836	0.0274039	0.348081
OTU23	Bacteria	Firmicutes	Clostridia	Clostridiales	157	1904	24	0.228903	3.06924	0.219841
OTU24	Bacteria	Actinobacteria	Actinobacteria (class)	Coriobacteriales	4	112	0	0.00583192	0.180543	0
OTU25	Bacteria	Bacteroidetes	Cytophagia	Cytophagales	129	620	69	0.18808	0.999436	0.632042
OTU26	Bacteria	Deferribacteres	Deferribacteres (class)	Deferribacterales	2	3	0	0.00291596	0.00483598	0
OTU27	Bacteria	Proteobacteria	Deltaproteobacteria	Desulfobacterales	3	26	1	0.00437394	0.0419118	0.00916003
OTU28	Bacteria	Proteobacteria	Deltaproteobacteria	Desulfovibrionales	12	41	0	0.0174958	0.0660917	0
OTU29	Bacteria	Proteobacteria	Deltaproteobacteria	Desulfuromonadales	1	50	2	0.00145798	0.0805997	0.0183201
OTU30	Bacteria	Elusimicrobia	Elusimicrobia (class)	Elusimicrobiales	0	16	0	0	0.0257919	0
OTU31	Bacteria	Proteobacteria	Gammaproteobacteria	Enterobacteriales	2858	1898	19	4.16691	3.05956	0.17404
OTU32	Bacteria	Tenericutes	Mollicutes	Entomoplasmatales	6	23	0	0.00874789	0.0370758	0
OTU33	Bacteria	Firmicutes	Erysipelotrichi	Erysipelotrichales	3	123	0	0.00437394	0.198275	0
OTU34	Bacteria	Fibrobacteres	Fibrobacteres (class)	Fibrobacterales	2	3	0	0.00291596	0.00483598	0
OTU35	Bacteria	Bacteroidetes	Flavobacteria	Flavobacteriales	1606	8518	110	2.34152	13.731	1.0076
OTU36	Bacteria	Fusobacteria	Fusobacteria (class)	Fusobacteriales	3	476	2	0.00437394	0.767309	0.0183201
OTU37	Bacteria	Gemmatimonadetes	Gemmatimonadetes (class)	Gemmatimonadales	3	1	0	0.00437394	0.00161199	0
OTU38	Bacteria	Cyanobacteria	Gloeobacteria	Gloeobacterales	0	1	0	0	0.00161199	0
OTU39	Bacteria	Firmicutes	Clostridia	Halanaerobiales	0	4	0	0	0.00644797	0
OTU40	Bacteria	Chloroflexi	Chloroflexi (class)	Herpetosiphonales	1	2	0	0.00145798	0.00322399	0
OTU41	Bacteria	Proteobacteria	Betaproteobacteria	Hydrogenophilales	0	3	0	0	0.00483598	0
OTU42	Bacteria	Proteobacteria	Alphaproteobacteria	Kordiimonadales	0	1	0	0	0.00161199	0
OTU43	Bacteria	Firmicutes	Bacilli	Lactobacillales	16	169	9	0.0233277	0.272427	0.0824402
OTU44	Bacteria	Proteobacteria	Gammaproteobacteria	Legionellales	10	55	0	0.0145798	0.0886596	0
OTU45	Bacteria	Lentisphaerae	unclassified (derived from Lentisphaerae)	Lentisphaerales	1	8	0	0.00145798	0.0128959	0
OTU46	Bacteria	Proteobacteria	Zetaproteobacteria	Mariprofundales	0	5	0	0	0.00805997	0
OTU47	Bacteria	Verrucomicrobia	unclassified (derived from Verrucomicrobia)	Methylacidiphilales	5	12	0	0.0072899	0.0193439	0
OTU48	Bacteria	Proteobacteria	Gammaproteobacteria	Methylococcales	1	10	2	0.00145798	0.0161199	0.0183201
OTU49	Bacteria	Proteobacteria	Betaproteobacteria	Methylophilales	5	28	0	0.0072899	0.0451358	0
OTU50	Bacteria	Tenericutes	Mollicutes	Mycoplasmatales	2	167	10	0.00291596	0.269203	0.0916003
OTU51	Bacteria	Proteobacteria	Deltaproteobacteria	Myxococcales	9	10	1	0.0131218	0.0161199	0.00916003
OTU52	Bacteria	Proteobacteria	Epsilonproteobacteria	Nautiliales	0	34	0	0	0.0548078	0
OTU53	Bacteria	Proteobacteria	Betaproteobacteria	Neisseriales	12	368	1	0.0174958	0.593214	0.00916003
OTU54	Bacteria	Proteobacteria	Betaproteobacteria	Nitrosomonadales	0	9	0	0	0.0145079	0
OTU55	Bacteria	Nitrospirae	Nitrospira (class)	Nitrospirales	3	7	0	0.00437394	0.011284	0
OTU56	Bacteria	Cyanobacteria	unclassified (derived from Cyanobacteria)	Nostocales	243	15	40	0.354289	0.0241799	0.366401
OTU57	Bacteria	Proteobacteria	Gammaproteobacteria	Oceanospirillales	5	6	13	0.0072899	0.00967196	0.11908
OTU58	Bacteria	Cyanobacteria	unclassified (derived from Cyanobacteria)	Oscillatoriales	7	21	3	0.0102059	0.0338519	0.0274801
OTU59	Bacteria	Proteobacteria	Gammaproteobacteria	Pasteurellales	7	3	0	0.0102059	0.00483598	0
OTU60	Bacteria	Planctomycetes	Planctomycetacia	Planctomycetales	89	39	0	0.12976	0.0628677	0
OTU61	Bacteria	Cyanobacteria	unclassified (derived from Cyanobacteria)	Pleurocapsales	4	1	4	0.00583192	0.00161199	0.0366401
OTU62	Bacteria	Cyanobacteria	unclassified (derived from Cyanobacteria)	Prochlorales	14	0	5	0.0204117	0	0.0458001
OTU63	Bacteria	Proteobacteria	Gammaproteobacteria	Pseudomonadales	11826	2962	726	17.2421	4.77472	6.65018
OTU64	Bacteria	Verrucomicrobia	Opitutae	Puniceicoccales	6	2	0	0.00874789	0.00322399	0
OTU65	Bacteria	Proteobacteria	Alphaproteobacteria	Rhizobiales	121	71	22	0.176416	0.114452	0.201521
OTU66	Bacteria	Proteobacteria	Alphaproteobacteria	Rhodobacterales	32	32	2	0.0466554	0.0515838	0.0183201
OTU67	Bacteria	Proteobacteria	Betaproteobacteria	Rhodocyclales	12	329	0	0.0174958	0.530346	0
OTU68	Bacteria	Proteobacteria	Alphaproteobacteria	Rhodospirillales	30	29	1	0.0437394	0.0467478	0.00916003
OTU69	Bacteria	Proteobacteria	Alphaproteobacteria	Rickettsiales	8	11	0	0.0116638	0.0177319	0
OTU70	Bacteria	Actinobacteria	Actinobacteria (class)	Rubrobacterales	0	2	0	0	0.00322399	0
OTU71	Bacteria	Firmicutes	Negativicutes	Selenomonadales	8	264	8	0.0116638	0.425566	0.0732802
OTU72	Bacteria	Acidobacteria	Solibacteres	Solibacterales	6	3	0	0.00874789	0.00483598	0
OTU73	Bacteria	Actinobacteria	Actinobacteria (class)	Solirubrobacterales	0	3	0	0	0.00483598	0
OTU74	Bacteria	Bacteroidetes	Sphingobacteria	Sphingobacteriales	825	459	9	1.20283	0.739905	0.0824402
OTU75	Bacteria	Proteobacteria	Alphaproteobacteria	Sphingomonadales	20	31	1	0.0291596	0.0499718	0.00916003
OTU76	Bacteria	Spirochaetes	Spirochaetes (class)	Spirochaetales	7	92	1	0.0102059	0.148303	0.00916003
OTU77	Bacteria	Synergistetes	Synergistia	Synergistales	1	13	0	0.00145798	0.0209559	0
OTU78	Bacteria	Proteobacteria	Deltaproteobacteria	Syntrophobacterales	1	7	3	0.00145798	0.011284	0.0274801
OTU79	Bacteria	Deinococcus-Thermus	Deinococci	Thermales	2	0	0	0.00291596	0	0
OTU80	Bacteria	Firmicutes	Clostridia	Thermoanaerobacterales	3	37	0	0.00437394	0.0596437	0
OTU81	Bacteria	Thermodesulfobacteria	Thermodesulfobacteria (class)	Thermodesulfobacteriales	1	0	0	0.00145798	0	0
OTU82	Bacteria	Actinobacteria	Actinobacteria (class)	Thermoleophilales	0	1	0	0	0.00161199	0
OTU83	Bacteria	Chloroflexi	Thermomicrobia (class)	Thermomicrobiales	0	2	0	0	0.00322399	0
OTU84	Bacteria	Thermotogae	Thermotogae (class)	Thermotogales	0	18	1	0	0.0290159	0.00916003
OTU85	Bacteria	Proteobacteria	Gammaproteobacteria	Thiotrichales	2	38	1	0.00291596	0.0612557	0.00916003
OTU86	Bacteria	Verrucomicrobia	Verrucomicrobiae	Verrucomicrobiales	170	68	0	0.247857	0.109616	0
OTU87	Bacteria	Proteobacteria	Gammaproteobacteria	Vibrionales	204	29	1	0.297428	0.0467478	0.00916003
OTU88	Bacteria	Proteobacteria	Gammaproteobacteria	Xanthomonadales	113	185	6	0.164752	0.298219	0.0549602
OTU89	Bacteria	Acidobacteria	unclassified (derived from Acidobacteria)	unclassified (derived from Acidobacteria)	0	11	0	0	0.0177319	0
OTU90	Bacteria	Actinobacteria	Actinobacteria (class)	unclassified (derived from Actinobacteria (class))	3	5	0	0.00437394	0.00805997	0
OTU91	Bacteria	Proteobacteria	Alphaproteobacteria	unclassified (derived from Alphaproteobacteria)	126	75	3	0.183706	0.120899	0.0274801
OTU92	Bacteria	unclassified (derived from Bacteria)	unclassified (derived from Bacteria)	unclassified (derived from Bacteria)	25433	21455	2716	37.0808	34.5853	24.8786
OTU93	Bacteria	Bacteroidetes	unclassified (derived from Bacteroidetes)	unclassified (derived from Bacteroidetes)	19	429	0	0.0277016	0.691545	0
OTU94	Bacteria	Proteobacteria	Betaproteobacteria	unclassified (derived from Betaproteobacteria)	378	297	5929	0.551117	0.478762	54.3098
OTU95	Bacteria	Candidatus Poribacteria	unclassified (derived from Candidatus Poribacteria)	unclassified (derived from Candidatus Poribacteria)	0	1	0	0	0.00161199	0
OTU96	Bacteria	Firmicutes	Clostridia	unclassified (derived from Clostridia)	0	3	0	0	0.00483598	0
OTU97	Bacteria	Cyanobacteria	unclassified (derived from Cyanobacteria)	unclassified (derived from Cyanobacteria)	3	0	0	0.00437394	0	0
OTU98	Bacteria	Chloroflexi	Dehalococcoidetes	unclassified (derived from Dehalococcoidetes)	4	15	0	0.00583192	0.0241799	0
OTU99	Bacteria	Proteobacteria	Deltaproteobacteria	unclassified (derived from Deltaproteobacteria)	222	112	2	0.323672	0.180543	0.0183201
OTU100	Bacteria	Proteobacteria	Epsilonproteobacteria	unclassified (derived from Epsilonproteobacteria)	0	807	5	0	1.30088	0.0458001
OTU101	Bacteria	Bacteroidetes	Flavobacteria	unclassified (derived from Flavobacteria)	0	53	0	0	0.0854356	0
OTU102	Bacteria	Proteobacteria	Gammaproteobacteria	unclassified (derived from Gammaproteobacteria)	287	570	42	0.418441	0.918836	0.384721
OTU103	Bacteria	Chloroflexi	Ktedonobacteria	unclassified (derived from Ktedonobacteria)	1	1	0	0.00145798	0.00161199	0
OTU104	Bacteria	Lentisphaerae	unclassified (derived from Lentisphaerae)	unclassified (derived from Lentisphaerae)	0	22	0	0	0.0354639	0
OTU105	Bacteria	Verrucomicrobia	Opitutae	unclassified (derived from Opitutae)	67	38	10	0.0976847	0.0612557	0.0916003
OTU106	Bacteria	Proteobacteria	unclassified (derived from Proteobacteria)	unclassified (derived from Proteobacteria)	50	255	36	0.072899	0.411058	0.329761
OTU107	Bacteria	Verrucomicrobia	Spartobacteria	unclassified (derived from Spartobacteria)	20	9	0	0.0291596	0.0145079	0
OTU108	Bacteria	Synergistetes	unclassified (derived from Synergistetes)	unclassified (derived from Synergistetes)	0	2	0	0	0.00322399	0
OTU109	Bacteria	Verrucomicrobia	unclassified (derived from Verrucomicrobia)	unclassified (derived from Verrucomicrobia)	7	0	0	0.0102059	0	0
OTU110	unclassified sequences	unclassified (derived from unclassified sequences)	unclassified (derived from unclassified sequences)	unclassified (derived from unclassified sequences)	125	2827	9	0.182248	4.5571	0.0824402

## Sheet: Family
Supplementary Table S3 (E) | Microbial community composition at family level
						Normailsed Data			Relative Abundance
OTU ID	Domain	Phylum	Class	Order	Family	US	CM	DS	US	CM	DS
OTU1	Bacteria	Proteobacteria	Alphaproteobacteria	Rhodospirillales	Acetobacteraceae	13	5	1	0.0189538	0.00805997	0.00916003
OTU2	Bacteria	Tenericutes	Mollicutes	Acholeplasmatales	Acholeplasmataceae	2	52	0	0.00291596	0.0838236	0
OTU3	Bacteria	Firmicutes	Negativicutes	Selenomonadales	Acidaminococcaceae	0	43	0	0	0.0693157	0
OTU4	Bacteria	Actinobacteria	Actinobacteria (class)	Acidimicrobiales	Acidimicrobiaceae	149	1	35	0.217239	0.00161199	0.320601
OTU5	Bacteria	Proteobacteria	Gammaproteobacteria	Acidithiobacillales	Acidithiobacillaceae	1	9	1	0.00145798	0.0145079	0.00916003
OTU6	Bacteria	Acidobacteria	Acidobacteria (class)	Acidobacteriales	Acidobacteriaceae	0	1	0	0	0.00161199	0
OTU7	Bacteria	Actinobacteria	Actinobacteria (class)	Actinomycetales	Actinomycetaceae	11	18	0	0.0160378	0.0290159	0
OTU8	Bacteria	Actinobacteria	Actinobacteria (class)	Actinomycetales	Actinopolysporaceae	0	1	0	0	0.00161199	0
OTU9	Bacteria	Actinobacteria	Actinobacteria (class)	Actinomycetales	Actinospicaceae	0	1	0	0	0.00161199	0
OTU10	Bacteria	Actinobacteria	Actinobacteria (class)	Actinomycetales	Actinosynnemataceae	1	1	0	0.00145798	0.00161199	0
OTU11	Bacteria	Firmicutes	Bacilli	Lactobacillales	Aerococcaceae	1	4	0	0.00145798	0.00644797	0
OTU12	Bacteria	Proteobacteria	Gammaproteobacteria	Aeromonadales	Aeromonadaceae	49	921	476	0.0714411	1.48465	4.36017
OTU13	Bacteria	Proteobacteria	Betaproteobacteria	Burkholderiales	Alcaligenaceae	7	30	0	0.0102059	0.0483598	0
OTU14	Bacteria	Proteobacteria	Gammaproteobacteria	Oceanospirillales	Alcanivoracaceae	0	1	0	0	0.00161199	0
OTU15	Bacteria	Firmicutes	Bacilli	Bacillales	Alicyclobacillaceae	0	5	0	0	0.00805997	0
OTU16	Bacteria	Proteobacteria	Gammaproteobacteria	Alteromonadales	Alteromonadaceae	6	0	0	0.00874789	0	0
OTU17	Bacteria	Tenericutes	Mollicutes	Anaeroplasmatales	Anaeroplasmataceae	0	3	0	0	0.00483598	0
OTU18	Bacteria	Proteobacteria	Alphaproteobacteria	Rickettsiales	Anaplasmataceae	1	5	0	0.00145798	0.00805997	0
OTU19	Bacteria	Proteobacteria	Alphaproteobacteria	Rhizobiales	Aurantimonadaceae	1	0	0	0.00145798	0	0
OTU20	Bacteria	Firmicutes	Bacilli	Bacillales	Bacillaceae	25	106	16	0.0364495	0.170871	0.14656
OTU21	Bacteria	Proteobacteria	Deltaproteobacteria	Bdellovibrionales	Bacteriovoracaceae	0	1	2	0	0.00161199	0.0183201
OTU22	Bacteria	Bacteroidetes	Bacteroidia	Bacteroidales	Bacteroidaceae	6	2256	14	0.00874789	3.63666	0.12824
OTU23	Bacteria	Proteobacteria	Alphaproteobacteria	Rhizobiales	Bartonellaceae	2	4	0	0.00291596	0.00644797	0
OTU24	Bacteria	Proteobacteria	Deltaproteobacteria	Bdellovibrionales	Bdellovibrionaceae	0	2	0	0	0.00322399	0
OTU25	Bacteria	Proteobacteria	Alphaproteobacteria	Rhizobiales	Beijerinckiaceae	1	0	0	0.00145798	0	0
OTU26	Bacteria	Actinobacteria	Actinobacteria (class)	Actinomycetales	Beutenbergiaceae	0	1	0	0	0.00161199	0
OTU27	Bacteria	Actinobacteria	Actinobacteria (class)	Bifidobacteriales	Bifidobacteriaceae	12	47	1	0.0174958	0.0757637	0.00916003
OTU28	Bacteria	Bacteroidetes	Flavobacteria	Flavobacteriales	Blattabacteriaceae	0	4	0	0	0.00644797	0
OTU29	Bacteria	Spirochaetes	Spirochaetes (class)	Spirochaetales	Brachyspiraceae	0	10	0	0	0.0161199	0
OTU30	Bacteria	Proteobacteria	Alphaproteobacteria	Rhizobiales	Bradyrhizobiaceae	39	2	1	0.0568613	0.00322399	0.00916003
OTU31	Bacteria	Actinobacteria	Actinobacteria (class)	Actinomycetales	Brevibacteriaceae	2	4	0	0.00291596	0.00644797	0
OTU32	Bacteria	Proteobacteria	Alphaproteobacteria	Rhizobiales	Brucellaceae	1	30	5	0.00145798	0.0483598	0.0458001
OTU33	Bacteria	Proteobacteria	Betaproteobacteria	Burkholderiales	Burkholderiaceae	180	149	20	0.262437	0.240187	0.183201
OTU34	Bacteria	Proteobacteria	Epsilonproteobacteria	Campylobacterales	Campylobacteraceae	1	2818	256	0.00145798	4.5426	2.34497
OTU35	Bacteria	Proteobacteria	Gammaproteobacteria	Cardiobacteriales	Cardiobacteriaceae	3	4	0	0.00437394	0.00644797	0
OTU36	Bacteria	Firmicutes	Bacilli	Lactobacillales	Carnobacteriaceae	0	29	0	0	0.0467478	0
OTU37	Bacteria	Actinobacteria	Actinobacteria (class)	Actinomycetales	Catenulisporaceae	1	0	0	0.00145798	0	0
OTU38	Bacteria	Proteobacteria	Alphaproteobacteria	Caulobacterales	Caulobacteraceae	4	2	0	0.00583192	0.00322399	0
OTU39	Bacteria	Actinobacteria	Actinobacteria (class)	Actinomycetales	Cellulomonadaceae	0	6	0	0	0.00967196	0
OTU40	Bacteria	Chlamydiae	Chlamydiae (class)	Chlamydiales	Chlamydiaceae	1	5	1	0.00145798	0.00805997	0.00916003
OTU41	Bacteria	Chlorobi	Chlorobia	Chlorobiales	Chlorobiaceae	1	58	0	0.00145798	0.0934956	0
OTU42	Bacteria	Chloroflexi	Chloroflexi (class)	Chloroflexales	Chloroflexaceae	1	4	0	0.00145798	0.00644797	0
OTU43	Bacteria	Proteobacteria	Gammaproteobacteria	Chromatiales	Chromatiaceae	1	1	0	0.00145798	0.00161199	0
OTU44	Bacteria	Firmicutes	Clostridia	Clostridiales	Clostridiaceae	102	683	16	0.148714	1.10099	0.14656
OTU45	Bacteria	Firmicutes	Clostridia	Clostridiales	Clostridiales Family XI. Incertae Sedis	4	38	0	0.00583192	0.0612557	0
OTU46	Bacteria	Firmicutes	Clostridia	Clostridiales	Clostridiales Family XII. Incertae Sedis	0	24	0	0	0.0386878	0
OTU47	Bacteria	Firmicutes	Clostridia	Clostridiales	Clostridiales Family XVIII. Incertae Sedis	1	32	3	0.00145798	0.0515838	0.0274801
OTU48	Bacteria	Proteobacteria	Gammaproteobacteria	Alteromonadales	Colwelliaceae	1	2	0	0.00145798	0.00322399	0
OTU49	Bacteria	Proteobacteria	Betaproteobacteria	Burkholderiales	Comamonadaceae	108	574	78	0.157462	0.925284	0.714482
OTU50	Bacteria	Actinobacteria	Actinobacteria (class)	Solirubrobacterales	Conexibacteraceae	0	3	0	0	0.00483598	0
OTU51	Bacteria	Actinobacteria	Actinobacteria (class)	Coriobacteriales	Coriobacteriaceae	4	112	0	0.00583192	0.180543	0
OTU52	Bacteria	Actinobacteria	Actinobacteria (class)	Actinomycetales	Corynebacteriaceae	33	21	0	0.0481134	0.0338519	0
OTU53	Bacteria	Proteobacteria	Gammaproteobacteria	Legionellales	Coxiellaceae	4	54	0	0.00583192	0.0870476	0
OTU54	Bacteria	Proteobacteria	Gammaproteobacteria	Methylococcales	Crenotrichaceae	0	0	2	0	0	0.0183201
OTU55	Bacteria	Chlamydiae	Chlamydiae (class)	Chlamydiales	Criblamydiaceae	1	0	0	0.00145798	0	0
OTU56	Bacteria	Bacteroidetes	Cytophagia	Cytophagales	Cyclobacteriaceae	0	1	0	0	0.00161199	0
OTU57	Bacteria	Proteobacteria	Deltaproteobacteria	Myxococcales	Cystobacteraceae	0	3	0	0	0.00483598	0
OTU58	Bacteria	Bacteroidetes	Cytophagia	Cytophagales	Cytophagaceae	99	605	69	0.14434	0.975256	0.632042
OTU59	Bacteria	Deferribacteres	Deferribacteres (class)	Deferribacterales	Deferribacteraceae	2	3	0	0.00291596	0.00483598	0
OTU60	Bacteria	Actinobacteria	Actinobacteria (class)	Actinomycetales	Dermabacteraceae	0	7	0	0	0.011284	0
OTU61	Bacteria	Actinobacteria	Actinobacteria (class)	Actinomycetales	Dermacoccaceae	1	1	0	0.00145798	0.00161199	0
OTU62	Bacteria	Actinobacteria	Actinobacteria (class)	Actinomycetales	Dermatophilaceae	3	0	0	0.00437394	0	0
OTU63	Bacteria	Proteobacteria	Deltaproteobacteria	Desulfobacterales	Desulfobacteraceae	2	12	1	0.00291596	0.0193439	0.00916003
OTU64	Bacteria	Proteobacteria	Deltaproteobacteria	Desulfobacterales	Desulfobulbaceae	1	14	0	0.00145798	0.0225679	0
OTU65	Bacteria	Proteobacteria	Deltaproteobacteria	Desulfovibrionales	Desulfohalobiaceae	6	11	0	0.00874789	0.0177319	0
OTU66	Bacteria	Proteobacteria	Deltaproteobacteria	Desulfovibrionales	Desulfomicrobiaceae	0	9	0	0	0.0145079	0
OTU67	Bacteria	Proteobacteria	Deltaproteobacteria	Desulfovibrionales	Desulfovibrionaceae	0	18	0	0	0.0290159	0
OTU68	Bacteria	Aquificae	Aquificae (class)	Aquificales	Desulfurobacteriaceae	0	1	0	0	0.00161199	0
OTU69	Bacteria	Proteobacteria	Deltaproteobacteria	Desulfuromonadales	Desulfuromonadaceae	1	8	0	0.00145798	0.0128959	0
OTU70	Bacteria	Actinobacteria	Actinobacteria (class)	Actinomycetales	Dietziaceae	0	1	0	0	0.00161199	0
OTU71	Bacteria	Proteobacteria	Gammaproteobacteria	Chromatiales	Ectothiorhodospiraceae	3	4	0	0.00437394	0.00644797	0
OTU72	Bacteria	Elusimicrobia	Elusimicrobia (class)	Elusimicrobiales	Elusimicrobiaceae	0	16	0	0	0.0257919	0
OTU73	Bacteria	Proteobacteria	Gammaproteobacteria	Enterobacteriales	Enterobacteriaceae	2858	1898	19	4.16691	3.05956	0.17404
OTU74	Bacteria	Firmicutes	Bacilli	Lactobacillales	Enterococcaceae	6	3	2	0.00874789	0.00483598	0.0183201
OTU75	Bacteria	Tenericutes	Mollicutes	Entomoplasmatales	Entomoplasmataceae	4	4	0	0.00583192	0.00644797	0
OTU76	Bacteria	Firmicutes	Erysipelotrichi	Erysipelotrichales	Erysipelotrichaceae	3	123	0	0.00437394	0.198275	0
OTU77	Bacteria	Proteobacteria	Alphaproteobacteria	Sphingomonadales	Erythrobacteraceae	1	0	0	0.00145798	0	0
OTU78	Bacteria	Firmicutes	Clostridia	Clostridiales	Eubacteriaceae	28	142	4	0.0408235	0.228903	0.0366401
OTU79	Bacteria	Fibrobacteres	Fibrobacteres (class)	Fibrobacterales	Fibrobacteraceae	2	3	0	0.00291596	0.00483598	0
OTU80	Bacteria	Bacteroidetes	Cytophagia	Cytophagales	Flammeovirgaceae	30	14	0	0.0437394	0.0225679	0
OTU81	Bacteria	Bacteroidetes	Flavobacteria	Flavobacteriales	Flavobacteriaceae	1343	7512	110	1.95807	12.1093	1.0076
OTU82	Bacteria	Proteobacteria	Gammaproteobacteria	Thiotrichales	Francisellaceae	1	26	0	0.00145798	0.0419118	0
OTU83	Bacteria	Actinobacteria	Actinobacteria (class)	Actinomycetales	Frankiaceae	10	2	0	0.0145798	0.00322399	0
OTU84	Bacteria	Fusobacteria	Fusobacteria (class)	Fusobacteriales	Fusobacteriaceae	3	476	2	0.00437394	0.767309	0.0183201
OTU85	Bacteria	Gemmatimonadetes	Gemmatimonadetes (class)	Gemmatimonadales	Gemmatimonadaceae	3	1	0	0.00437394	0.00161199	0
OTU86	Bacteria	Proteobacteria	Deltaproteobacteria	Desulfuromonadales	Geobacteraceae	0	37	2	0	0.0596437	0.0183201
OTU87	Bacteria	Actinobacteria	Actinobacteria (class)	Actinomycetales	Glycomycetaceae	2	0	0	0.00291596	0	0
OTU88	Bacteria	Actinobacteria	Actinobacteria (class)	Actinomycetales	Gordoniaceae	0	6	1	0	0.00967196	0.00916003
OTU89	Bacteria	Proteobacteria	Gammaproteobacteria	Oceanospirillales	Hahellaceae	0	3	0	0	0.00483598	0
OTU90	Bacteria	Firmicutes	Clostridia	Halanaerobiales	Halanaerobiaceae	0	4	0	0	0.00644797	0
OTU91	Bacteria	Proteobacteria	Gammaproteobacteria	Oceanospirillales	Halomonadaceae	4	1	1	0.00583192	0.00161199	0.00916003
OTU92	Bacteria	Proteobacteria	Gammaproteobacteria	Chromatiales	Halothiobacillaceae	0	4	0	0	0.00644797	0
OTU93	Bacteria	Proteobacteria	Epsilonproteobacteria	Campylobacterales	Helicobacteraceae	2	7	0	0.00291596	0.011284	0
OTU94	Bacteria	Firmicutes	Clostridia	Clostridiales	Heliobacteriaceae	0	14	0	0	0.0225679	0
OTU95	Bacteria	Chloroflexi	Chloroflexi (class)	Herpetosiphonales	Herpetosiphonaceae	1	2	0	0.00145798	0.00322399	0
OTU96	Bacteria	Proteobacteria	Alphaproteobacteria	Rickettsiales	Holosporaceae	2	0	0	0.00291596	0	0
OTU97	Bacteria	Proteobacteria	Betaproteobacteria	Hydrogenophilales	Hydrogenophilaceae	0	3	0	0	0.00483598	0
OTU98	Bacteria	Aquificae	Aquificae (class)	Aquificales	Hydrogenothermaceae	1	15	2	0.00145798	0.0241799	0.0183201
OTU99	Bacteria	Proteobacteria	Alphaproteobacteria	Rhizobiales	Hyphomicrobiaceae	5	0	1	0.0072899	0	0.00916003
OTU100	Bacteria	Proteobacteria	Alphaproteobacteria	Rhodobacterales	Hyphomonadaceae	0	2	0	0	0.00322399	0
OTU101	Bacteria	Actinobacteria	Actinobacteria (class)	Actinomycetales	Intrasporangiaceae	350	12	0	0.510293	0.0193439	0
OTU102	Bacteria	Actinobacteria	Actinobacteria (class)	Actinomycetales	Jonesiaceae	0	2	0	0	0.00322399	0
OTU103	Bacteria	Actinobacteria	Actinobacteria (class)	Actinomycetales	Kineosporiaceae	0	1	0	0	0.00161199	0
OTU104	Bacteria	Firmicutes	Clostridia	Clostridiales	Lachnospiraceae	4	176	0	0.00583192	0.283711	0
OTU105	Bacteria	Firmicutes	Bacilli	Lactobacillales	Lactobacillaceae	5	53	5	0.0072899	0.0854356	0.0458001
OTU106	Bacteria	Proteobacteria	Gammaproteobacteria	Legionellales	Legionellaceae	6	1	0	0.00874789	0.00161199	0
OTU107	Bacteria	Lentisphaerae	unclassified (derived from Lentisphaerae)	Lentisphaerales	Lentisphaeraceae	1	8	0	0.00145798	0.0128959	0
OTU108	Bacteria	Spirochaetes	Spirochaetes (class)	Spirochaetales	Leptospiraceae	3	8	0	0.00437394	0.0128959	0
OTU109	Bacteria	Firmicutes	Bacilli	Lactobacillales	Leuconostocaceae	0	24	0	0	0.0386878	0
OTU110	Bacteria	Firmicutes	Bacilli	Bacillales	Listeriaceae	1	8	0	0.00145798	0.0128959	0
OTU111	Bacteria	Bacteroidetes	Bacteroidia	Bacteroidales	Marinilabiaceae	0	91	0	0	0.146691	0
OTU112	Bacteria	Proteobacteria	Zetaproteobacteria	Mariprofundales	Mariprofundaceae	0	5	0	0	0.00805997	0
OTU113	Bacteria	Verrucomicrobia	unclassified (derived from Verrucomicrobia)	Methylacidiphilales	Methylacidiphilaceae	5	12	0	0.0072899	0.0193439	0
OTU114	Bacteria	Proteobacteria	Alphaproteobacteria	Rhizobiales	Methylobacteriaceae	12	3	0	0.0174958	0.00483598	0
OTU115	Bacteria	Proteobacteria	Gammaproteobacteria	Methylococcales	Methylococcaceae	1	10	0	0.00145798	0.0161199	0
OTU116	Bacteria	Proteobacteria	Alphaproteobacteria	Rhizobiales	Methylocystaceae	11	1	13	0.0160378	0.00161199	0.11908
OTU117	Bacteria	Proteobacteria	Betaproteobacteria	Methylophilales	Methylophilaceae	5	22	0	0.0072899	0.0354639	0
OTU118	Bacteria	Actinobacteria	Actinobacteria (class)	Actinomycetales	Microbacteriaceae	188	78	4	0.2741	0.125735	0.0366401
OTU119	Bacteria	Actinobacteria	Actinobacteria (class)	Actinomycetales	Micrococcaceae	50	27	6	0.072899	0.0435238	0.0549602
OTU120	Bacteria	Actinobacteria	Actinobacteria (class)	Actinomycetales	Micromonosporaceae	2	2	0	0.00291596	0.00322399	0
OTU121	Bacteria	Proteobacteria	Gammaproteobacteria	Pseudomonadales	Moraxellaceae	36	162	23	0.0524873	0.261143	0.210681
OTU122	Bacteria	Proteobacteria	Gammaproteobacteria	Alteromonadales	Moritellaceae	1	1	0	0.00145798	0.00161199	0
OTU123	Bacteria	Actinobacteria	Actinobacteria (class)	Actinomycetales	Mycobacteriaceae	53	20	6	0.077273	0.0322399	0.0549602
OTU124	Bacteria	Tenericutes	Mollicutes	Mycoplasmatales	Mycoplasmataceae	2	167	10	0.00291596	0.269203	0.0916003
OTU125	Bacteria	Proteobacteria	Deltaproteobacteria	Myxococcales	Myxococcaceae	6	1	0	0.00874789	0.00161199	0
OTU126	Bacteria	Proteobacteria	Epsilonproteobacteria	Nautiliales	Nautiliaceae	0	34	0	0	0.0548078	0
OTU127	Bacteria	Proteobacteria	Betaproteobacteria	Neisseriales	Neisseriaceae	12	368	1	0.0174958	0.593214	0.00916003
OTU128	Bacteria	Proteobacteria	Betaproteobacteria	Nitrosomonadales	Nitrosomonadaceae	0	7	0	0	0.011284	0
OTU129	Bacteria	Nitrospirae	Nitrospira (class)	Nitrospirales	Nitrospiraceae	3	7	0	0.00437394	0.011284	0
OTU130	Bacteria	Actinobacteria	Actinobacteria (class)	Actinomycetales	Nocardiaceae	38	20	8	0.0554033	0.0322399	0.0732802
OTU131	Bacteria	Actinobacteria	Actinobacteria (class)	Actinomycetales	Nocardioidaceae	3	32	8	0.00437394	0.0515838	0.0732802
OTU132	Bacteria	Actinobacteria	Actinobacteria (class)	Actinomycetales	Nocardiopsaceae	33	2	0	0.0481134	0.00322399	0
OTU133	Bacteria	Cyanobacteria	unclassified (derived from Cyanobacteria)	Nostocales	Nostocaceae	243	15	40	0.354289	0.0241799	0.366401
OTU134	Bacteria	Proteobacteria	Gammaproteobacteria	Oceanospirillales	Oceanospirillaceae	1	1	12	0.00145798	0.00161199	0.10992
OTU135	Bacteria	Verrucomicrobia	Opitutae	unclassified (derived from Opitutae)	Opitutaceae	67	38	10	0.0976847	0.0612557	0.0916003
OTU136	Bacteria	Chloroflexi	Chloroflexi (class)	Chloroflexales	Oscillochloridaceae	0	3	0	0	0.00483598	0
OTU137	Bacteria	Proteobacteria	Betaproteobacteria	Burkholderiales	Oxalobacteraceae	15	115	6	0.0218697	0.185379	0.0549602
OTU138	Bacteria	Firmicutes	Bacilli	Bacillales	Paenibacillaceae	1	37	15	0.00145798	0.0596437	0.1374
OTU139	Bacteria	Chlamydiae	Chlamydiae (class)	Chlamydiales	Parachlamydiaceae	3	8	0	0.00437394	0.0128959	0
OTU140	Bacteria	Proteobacteria	Gammaproteobacteria	Pasteurellales	Pasteurellaceae	7	3	0	0.0102059	0.00483598	0
OTU141	Bacteria	Proteobacteria	Deltaproteobacteria	Desulfuromonadales	Pelobacteraceae	0	5	0	0	0.00805997	0
OTU142	Bacteria	Firmicutes	Clostridia	Clostridiales	Peptococcaceae	10	131	1	0.0145798	0.211171	0.00916003
OTU143	Bacteria	Firmicutes	Clostridia	Clostridiales	Peptostreptococcaceae	0	13	0	0	0.0209559	0
OTU144	Bacteria	Proteobacteria	Alphaproteobacteria	Rhizobiales	Phyllobacteriaceae	10	6	1	0.0145798	0.00967196	0.00916003
OTU145	Bacteria	Proteobacteria	Gammaproteobacteria	Thiotrichales	Piscirickettsiaceae	1	0	0	0.00145798	0	0
OTU146	Bacteria	Planctomycetes	Planctomycetacia	Planctomycetales	Planctomycetaceae	89	33	0	0.12976	0.0531958	0
OTU147	Bacteria	Firmicutes	Bacilli	Bacillales	Planococcaceae	0	9	0	0	0.0145079	0
OTU148	Bacteria	Proteobacteria	Deltaproteobacteria	Myxococcales	Polyangiaceae	3	6	1	0.00437394	0.00967196	0.00916003
OTU149	Bacteria	Bacteroidetes	Bacteroidia	Bacteroidales	Porphyromonadaceae	7	3530	10	0.0102059	5.69034	0.0916003
OTU150	Bacteria	Bacteroidetes	Bacteroidia	Bacteroidales	Prevotellaceae	16	789	10	0.0233277	1.27186	0.0916003
OTU151	Bacteria	Cyanobacteria	unclassified (derived from Cyanobacteria)	Prochlorales	Prochlorococcaceae	14	0	5	0.0204117	0	0.0458001
OTU152	Bacteria	Actinobacteria	Actinobacteria (class)	Actinomycetales	Promicromonosporaceae	7	0	0	0.0102059	0	0
OTU153	Bacteria	Actinobacteria	Actinobacteria (class)	Actinomycetales	Propionibacteriaceae	11	60	0	0.0160378	0.0967196	0
OTU154	Bacteria	Proteobacteria	Gammaproteobacteria	Alteromonadales	Pseudoalteromonadaceae	3	1	0	0.00437394	0.00161199	0
OTU155	Bacteria	Proteobacteria	Gammaproteobacteria	Pseudomonadales	Pseudomonadaceae	11790	2800	703	17.1896	4.51358	6.4395
OTU156	Bacteria	Actinobacteria	Actinobacteria (class)	Actinomycetales	Pseudonocardiaceae	20	12	2	0.0291596	0.0193439	0.0183201
OTU157	Bacteria	Proteobacteria	Gammaproteobacteria	Alteromonadales	Psychromonadaceae	1	0	0	0.00145798	0	0
OTU158	Bacteria	Verrucomicrobia	Opitutae	Puniceicoccales	Puniceicoccaceae	6	2	0	0.00874789	0.00322399	0
OTU159	Bacteria	Actinobacteria	Actinobacteria (class)	Actinomycetales	Rarobacteraceae	0	1	0	0	0.00161199	0
OTU160	Bacteria	Proteobacteria	Alphaproteobacteria	Rhizobiales	Rhizobiaceae	34	23	1	0.0495714	0.0370758	0.00916003
OTU161	Bacteria	Proteobacteria	Alphaproteobacteria	Rhodobacterales	Rhodobacteraceae	31	30	2	0.0451974	0.0483598	0.0183201
OTU162	Bacteria	Proteobacteria	Betaproteobacteria	Rhodocyclales	Rhodocyclaceae	12	329	0	0.0174958	0.530346	0
OTU163	Bacteria	Proteobacteria	Alphaproteobacteria	Rhodospirillales	Rhodospirillaceae	17	24	0	0.0247857	0.0386878	0
OTU164	Bacteria	Bacteroidetes	Sphingobacteria	Sphingobacteriales	Rhodothermaceae	3	42	1	0.00437394	0.0677037	0.00916003
OTU165	Bacteria	Proteobacteria	Alphaproteobacteria	Rickettsiales	Rickettsiaceae	5	6	0	0.0072899	0.00967196	0
OTU166	Bacteria	Bacteroidetes	Bacteroidia	Bacteroidales	Rikenellaceae	22	859	0	0.0320756	1.3847	0
OTU167	Bacteria	Actinobacteria	Actinobacteria (class)	Rubrobacterales	Rubrobacteraceae	0	2	0	0	0.00322399	0
OTU168	Bacteria	Firmicutes	Clostridia	Clostridiales	Ruminococcaceae	7	487	0	0.0102059	0.785041	0
OTU169	Bacteria	Bacteroidetes	Sphingobacteria	Sphingobacteriales	Saprospiraceae	9	3	0	0.0131218	0.00483598	0
OTU170	Bacteria	Actinobacteria	Actinobacteria (class)	Actinomycetales	Segniliparaceae	1	1	0	0.00145798	0.00161199	0
OTU171	Bacteria	Proteobacteria	Gammaproteobacteria	Alteromonadales	Shewanellaceae	17014	2500	29	24.8061	4.02998	0.265641
OTU172	Bacteria	Chlamydiae	Chlamydiae (class)	Chlamydiales	Simkaniaceae	0	1	0	0	0.00161199	0
OTU173	Bacteria	Acidobacteria	Solibacteres	Solibacterales	Solibacteraceae	6	3	0	0.00874789	0.00483598	0
OTU174	Bacteria	Bacteroidetes	Sphingobacteria	Sphingobacteriales	Sphingobacteriaceae	584	348	8	0.851461	0.560974	0.0732802
OTU175	Bacteria	Proteobacteria	Alphaproteobacteria	Sphingomonadales	Sphingomonadaceae	19	31	1	0.0277016	0.0499718	0.00916003
OTU176	Bacteria	Proteobacteria	Betaproteobacteria	Nitrosomonadales	Spirillaceae	0	2	0	0	0.00322399	0
OTU177	Bacteria	Spirochaetes	Spirochaetes (class)	Spirochaetales	Spirochaetaceae	4	74	1	0.00583192	0.119287	0.00916003
OTU178	Bacteria	Tenericutes	Mollicutes	Entomoplasmatales	Spiroplasmataceae	2	19	0	0.00291596	0.0306279	0
OTU179	Bacteria	Firmicutes	Bacilli	Bacillales	Staphylococcaceae	1	42	0	0.00145798	0.0677037	0
OTU180	Bacteria	Firmicutes	Bacilli	Lactobacillales	Streptococcaceae	4	56	2	0.00583192	0.0902716	0.0183201
OTU181	Bacteria	Actinobacteria	Actinobacteria (class)	Actinomycetales	Streptomycetaceae	599	18	22	0.873331	0.0290159	0.201521
OTU182	Bacteria	Actinobacteria	Actinobacteria (class)	Actinomycetales	Streptosporangiaceae	0	1	1	0	0.00161199	0.00916003
OTU183	Bacteria	Proteobacteria	Gammaproteobacteria	Aeromonadales	Succinivibrionaceae	0	6	0	0	0.00967196	0
OTU184	Bacteria	Synergistetes	Synergistia	Synergistales	Synergistaceae	1	13	0	0.00145798	0.0209559	0
OTU185	Bacteria	Proteobacteria	Deltaproteobacteria	Syntrophobacterales	Syntrophaceae	0	2	0	0	0.00322399	0
OTU186	Bacteria	Proteobacteria	Deltaproteobacteria	Syntrophobacterales	Syntrophobacteraceae	1	5	3	0.00145798	0.00805997	0.0274801
OTU187	Bacteria	Firmicutes	Clostridia	Clostridiales	Syntrophomonadaceae	0	81	0	0	0.130571	0
OTU188	Bacteria	Deinococcus-Thermus	Deinococci	Thermales	Thermaceae	2	0	0	0.00291596	0	0
OTU189	Bacteria	Firmicutes	Bacilli	Bacillales	Thermoactinomycetaceae	0	6	0	0	0.00967196	0
OTU190	Bacteria	Firmicutes	Clostridia	Thermoanaerobacterales	Thermoanaerobacteraceae	3	12	0	0.00437394	0.0193439	0
OTU191	Bacteria	Firmicutes	Clostridia	Thermoanaerobacterales	Thermoanaerobacterales Family III. Incertae Sedis	0	23	0	0	0.0370758	0
OTU192	Bacteria	Thermodesulfobacteria	Thermodesulfobacteria (class)	Thermodesulfobacteriales	Thermodesulfobacteriaceae	1	0	0	0.00145798	0	0
OTU193	Bacteria	Firmicutes	Clostridia	Thermoanaerobacterales	Thermodesulfobiaceae	0	1	0	0	0.00161199	0
OTU194	Bacteria	Actinobacteria	Actinobacteria (class)	Thermoleophilales	Thermoleophilaceae	0	1	0	0	0.00161199	0
OTU195	Bacteria	Chloroflexi	Thermomicrobia (class)	Thermomicrobiales	Thermomicrobiaceae	0	2	0	0	0.00322399	0
OTU196	Bacteria	Actinobacteria	Actinobacteria (class)	Actinomycetales	Thermomonosporaceae	1	0	0	0.00145798	0	0
OTU197	Bacteria	Thermotogae	Thermotogae (class)	Thermotogales	Thermotogaceae	0	18	1	0	0.0290159	0.00916003
OTU198	Bacteria	Proteobacteria	Gammaproteobacteria	Thiotrichales	Thiotrichaceae	0	12	1	0	0.0193439	0.00916003
OTU199	Bacteria	Firmicutes	Negativicutes	Selenomonadales	Veillonellaceae	8	221	8	0.0116638	0.356251	0.0732802
OTU200	Bacteria	Verrucomicrobia	Verrucomicrobiae	Verrucomicrobiales	Verrucomicrobia subdivision 3	30	46	0	0.0437394	0.0741517	0
OTU201	Bacteria	Verrucomicrobia	Verrucomicrobiae	Verrucomicrobiales	Verrucomicrobiaceae	138	20	0	0.201201	0.0322399	0
OTU202	Bacteria	Proteobacteria	Gammaproteobacteria	Vibrionales	Vibrionaceae	204	29	1	0.297428	0.0467478	0.00916003
OTU203	Bacteria	Lentisphaerae	unclassified (derived from Lentisphaerae)	unclassified (derived from Lentisphaerae)	Victivallaceae	0	22	0	0	0.0354639	0
OTU204	Bacteria	Proteobacteria	Alphaproteobacteria	Rhizobiales	Xanthobacteraceae	2	1	0	0.00291596	0.00161199	0
OTU205	Bacteria	Proteobacteria	Gammaproteobacteria	Xanthomonadales	Xanthomonadaceae	113	185	6	0.164752	0.298219	0.0549602
OTU206	Bacteria	Acidobacteria	unclassified (derived from Acidobacteria)	unclassified (derived from Acidobacteria)	unclassified (derived from Acidobacteria)	0	11	0	0	0.0177319	0
OTU207	Bacteria	Actinobacteria	Actinobacteria (class)	unclassified (derived from Actinobacteria (class))	unclassified (derived from Actinobacteria (class))	3	5	0	0.00437394	0.00805997	0
OTU208	Bacteria	Actinobacteria	Actinobacteria (class)	Actinomycetales	unclassified (derived from Actinomycetales)	3	18	0	0.00437394	0.0290159	0
OTU209	Bacteria	Proteobacteria	Alphaproteobacteria	unclassified (derived from Alphaproteobacteria)	unclassified (derived from Alphaproteobacteria)	126	75	3	0.183706	0.120899	0.0274801
OTU210	Bacteria	Proteobacteria	Gammaproteobacteria	Alteromonadales	unclassified (derived from Alteromonadales)	0	1	0	0	0.00161199	0
OTU211	Bacteria	Firmicutes	Bacilli	Bacillales	unclassified (derived from Bacillales)	3	30	0	0.00437394	0.0483598	0
OTU212	Bacteria	unclassified (derived from Bacteria)	unclassified (derived from Bacteria)	unclassified (derived from Bacteria)	unclassified (derived from Bacteria)	25433	21455	2716	37.0808	34.5853	24.8786
OTU213	Bacteria	Bacteroidetes	Bacteroidia	Bacteroidales	unclassified (derived from Bacteroidales)	2	45	0	0.00291596	0.0725397	0
OTU214	Bacteria	Bacteroidetes	unclassified (derived from Bacteroidetes)	unclassified (derived from Bacteroidetes)	unclassified (derived from Bacteroidetes)	19	429	0	0.0277016	0.691545	0
OTU215	Bacteria	Proteobacteria	Betaproteobacteria	unclassified (derived from Betaproteobacteria)	unclassified (derived from Betaproteobacteria)	378	297	5929	0.551117	0.478762	54.3098
OTU216	Bacteria	Actinobacteria	Actinobacteria (class)	Bifidobacteriales	unclassified (derived from Bifidobacteriales)	0	1	0	0	0.00161199	0
OTU217	Bacteria	Proteobacteria	Betaproteobacteria	Burkholderiales	unclassified (derived from Burkholderiales)	71	8	0	0.103517	0.0128959	0
OTU218	Bacteria	Proteobacteria	Epsilonproteobacteria	Campylobacterales	unclassified (derived from Campylobacterales)	0	1	0	0	0.00161199	0
OTU219	Bacteria	Candidatus Poribacteria	unclassified (derived from Candidatus Poribacteria)	unclassified (derived from Candidatus Poribacteria)	unclassified (derived from Candidatus Poribacteria)	0	1	0	0	0.00161199	0
OTU220	Bacteria	Cyanobacteria	unclassified (derived from Cyanobacteria)	Chroococcales	unclassified (derived from Chroococcales)	4073	17	38	5.93836	0.0274039	0.348081
OTU221	Bacteria	Firmicutes	Clostridia	unclassified (derived from Clostridia)	unclassified (derived from Clostridia)	0	3	0	0	0.00483598	0
OTU222	Bacteria	Firmicutes	Clostridia	Clostridiales	unclassified (derived from Clostridiales)	1	83	0	0.00145798	0.133795	0
OTU223	Bacteria	Cyanobacteria	unclassified (derived from Cyanobacteria)	unclassified (derived from Cyanobacteria)	unclassified (derived from Cyanobacteria)	3	0	0	0.00437394	0	0
OTU224	Bacteria	Chloroflexi	Dehalococcoidetes	unclassified (derived from Dehalococcoidetes)	unclassified (derived from Dehalococcoidetes)	4	15	0	0.00583192	0.0241799	0
OTU225	Bacteria	Proteobacteria	Deltaproteobacteria	unclassified (derived from Deltaproteobacteria)	unclassified (derived from Deltaproteobacteria)	222	112	2	0.323672	0.180543	0.0183201
OTU226	Bacteria	Proteobacteria	Deltaproteobacteria	Desulfovibrionales	unclassified (derived from Desulfovibrionales)	6	3	0	0.00874789	0.00483598	0
OTU227	Bacteria	Proteobacteria	Epsilonproteobacteria	unclassified (derived from Epsilonproteobacteria)	unclassified (derived from Epsilonproteobacteria)	0	807	5	0	1.30088	0.0458001
OTU228	Bacteria	Bacteroidetes	Flavobacteria	unclassified (derived from Flavobacteria)	unclassified (derived from Flavobacteria)	0	53	0	0	0.0854356	0
OTU229	Bacteria	Bacteroidetes	Flavobacteria	Flavobacteriales	unclassified (derived from Flavobacteriales)	263	1002	0	0.383449	1.61522	0
OTU230	Bacteria	Proteobacteria	Gammaproteobacteria	unclassified (derived from Gammaproteobacteria)	unclassified (derived from Gammaproteobacteria)	287	570	42	0.418441	0.918836	0.384721
OTU231	Bacteria	Cyanobacteria	Gloeobacteria	Gloeobacterales	unclassified (derived from Gloeobacterales)	0	1	0	0	0.00161199	0
OTU232	Bacteria	Proteobacteria	Alphaproteobacteria	Kordiimonadales	unclassified (derived from Kordiimonadales)	0	1	0	0	0.00161199	0
OTU233	Bacteria	Chloroflexi	Ktedonobacteria	unclassified (derived from Ktedonobacteria)	unclassified (derived from Ktedonobacteria)	1	1	0	0.00145798	0.00161199	0
OTU234	Bacteria	Proteobacteria	Betaproteobacteria	Methylophilales	unclassified (derived from Methylophilales)	0	6	0	0	0.00967196	0
OTU235	Bacteria	Cyanobacteria	unclassified (derived from Cyanobacteria)	Oscillatoriales	unclassified (derived from Oscillatoriales)	7	21	3	0.0102059	0.0338519	0.0274801
OTU236	Bacteria	Planctomycetes	Planctomycetacia	Planctomycetales	unclassified (derived from Planctomycetales)	0	6	0	0	0.00967196	0
OTU237	Bacteria	Cyanobacteria	unclassified (derived from Cyanobacteria)	Pleurocapsales	unclassified (derived from Pleurocapsales)	4	1	4	0.00583192	0.00161199	0.0366401
OTU238	Bacteria	Proteobacteria	unclassified (derived from Proteobacteria)	unclassified (derived from Proteobacteria)	unclassified (derived from Proteobacteria)	50	255	36	0.072899	0.411058	0.329761
OTU239	Bacteria	Proteobacteria	Alphaproteobacteria	Rhizobiales	unclassified (derived from Rhizobiales)	3	1	0	0.00437394	0.00161199	0
OTU240	Bacteria	Proteobacteria	Alphaproteobacteria	Rhodobacterales	unclassified (derived from Rhodobacterales)	1	0	0	0.00145798	0	0
OTU241	Bacteria	Verrucomicrobia	Spartobacteria	unclassified (derived from Spartobacteria)	unclassified (derived from Spartobacteria)	20	9	0	0.0291596	0.0145079	0
OTU242	Bacteria	Bacteroidetes	Sphingobacteria	Sphingobacteriales	unclassified (derived from Sphingobacteriales)	229	66	0	0.333878	0.106392	0
OTU243	Bacteria	Synergistetes	unclassified (derived from Synergistetes)	unclassified (derived from Synergistetes)	unclassified (derived from Synergistetes)	0	2	0	0	0.00322399	0
OTU244	Bacteria	Firmicutes	Clostridia	Thermoanaerobacterales	unclassified (derived from Thermoanaerobacterales)	0	1	0	0	0.00161199	0
OTU245	Bacteria	Verrucomicrobia	unclassified (derived from Verrucomicrobia)	unclassified (derived from Verrucomicrobia)	unclassified (derived from Verrucomicrobia)	7	0	0	0.0102059	0	0
OTU246	Bacteria	Verrucomicrobia	Verrucomicrobiae	Verrucomicrobiales	unclassified (derived from Verrucomicrobiales)	2	2	0	0.00291596	0.00322399	0
OTU247	unclassified sequences	unclassified (derived from unclassified sequences)	unclassified (derived from unclassified sequences)	unclassified (derived from unclassified sequences)	unclassified (derived from unclassified sequences)	125	2827	9	0.182248	4.5571	0.0824402

## Sheet: Genus
Supplementary Table S3 (F) | Microbial community composition at genus level
							Normailsed Data			Relative Abundance
OTU ID	Domain	Phylum	Class	Order	Family	Genus	US	CM	DS	US	CM	DS
OTU1	Bacteria	Firmicutes	Bacilli	Lactobacillales	Aerococcaceae	Abiotrophia	0	4	0	0	0.00644797	0
OTU2	Bacteria	Cyanobacteria	unclassified (derived from Cyanobacteria)	unclassified (derived from Cyanobacteria)	unclassified (derived from Cyanobacteria)	Acaryochloris	1	0	0	0.00145798	0	0
OTU3	Bacteria	Firmicutes	Clostridia	Clostridiales	Lachnospiraceae	Acetitomaculum	0	2	0	0	0.00322399	0
OTU4	Bacteria	Firmicutes	Clostridia	Clostridiales	Ruminococcaceae	Acetivibrio	0	5	0	0	0.00805997	0
OTU5	Bacteria	Proteobacteria	Alphaproteobacteria	Rhodospirillales	Acetobacteraceae	Acetobacter	3	3	0	0.00437394	0.00483598	0
OTU6	Bacteria	Firmicutes	Clostridia	Clostridiales	Eubacteriaceae	Acetobacterium	0	2	0	0	0.00322399	0
OTU7	Bacteria	Tenericutes	Mollicutes	Acholeplasmatales	Acholeplasmataceae	Acholeplasma	1	42	0	0.00145798	0.0677037	0
OTU8	Bacteria	Proteobacteria	Betaproteobacteria	Burkholderiales	Alcaligenaceae	Achromobacter	1	6	0	0.00145798	0.00967196	0
OTU9	Bacteria	Firmicutes	Negativicutes	Selenomonadales	Acidaminococcaceae	Acidaminococcus	0	39	0	0	0.0628677	0
OTU10	Bacteria	Actinobacteria	Actinobacteria (class)	Acidimicrobiales	Acidimicrobiaceae	Acidimicrobium	74	1	35	0.107891	0.00161199	0.320601
OTU11	Bacteria	Proteobacteria	Alphaproteobacteria	Rhodospirillales	Acetobacteraceae	Acidiphilium	1	0	1	0.00145798	0	0.00916003
OTU12	Bacteria	Proteobacteria	Gammaproteobacteria	Acidithiobacillales	Acidithiobacillaceae	Acidithiobacillus	1	9	1	0.00145798	0.0145079	0.00916003
OTU13	Bacteria	Actinobacteria	Actinobacteria (class)	Acidimicrobiales	Acidimicrobiaceae	Acidithiomicrobium	75	0	0	0.109349	0	0
OTU14	Bacteria	Acidobacteria	Acidobacteria (class)	Acidobacteriales	Acidobacteriaceae	Acidobacterium	0	1	0	0	0.00161199	0
OTU15	Bacteria	Proteobacteria	Betaproteobacteria	Burkholderiales	Comamonadaceae	Acidovorax	11	96	56	0.0160378	0.154751	0.512961
OTU16	Bacteria	Proteobacteria	Gammaproteobacteria	Pseudomonadales	Moraxellaceae	Acinetobacter	16	133	23	0.0233277	0.214395	0.210681
OTU17	Bacteria	Proteobacteria	Gammaproteobacteria	Pasteurellales	Pasteurellaceae	Actinobacillus	2	0	0	0.00291596	0	0
OTU18	Bacteria	Actinobacteria	Actinobacteria (class)	Actinomycetales	Actinomycetaceae	Actinobaculum	0	4	0	0	0.00644797	0
OTU19	Bacteria	Actinobacteria	Actinobacteria (class)	Actinomycetales	Thermomonosporaceae	Actinocorallia	1	0	0	0.00145798	0	0
OTU20	Bacteria	Actinobacteria	Actinobacteria (class)	Actinomycetales	Actinomycetaceae	Actinomyces	0	7	0	0	0.011284	0
OTU21	Bacteria	Actinobacteria	Actinobacteria (class)	Actinomycetales	Actinopolysporaceae	Actinopolyspora	0	1	0	0	0.00161199	0
OTU22	Bacteria	Actinobacteria	Actinobacteria (class)	Actinomycetales	Actinospicaceae	Actinospica	0	1	0	0	0.00161199	0
OTU23	Bacteria	Firmicutes	Bacilli	Lactobacillales	Aerococcaceae	Aerococcus	1	0	0	0.00145798	0	0
OTU24	Bacteria	Proteobacteria	Gammaproteobacteria	Aeromonadales	Aeromonadaceae	Aeromonas	48	810	476	0.0699831	1.30571	4.36017
OTU25	Bacteria	Proteobacteria	Gammaproteobacteria	Alteromonadales	Alteromonadaceae	Agarivorans	1	0	0	0.00145798	0	0
OTU26	Bacteria	Proteobacteria	Alphaproteobacteria	Rhizobiales	Rhizobiaceae	Agrobacterium	6	4	0	0.00874789	0.00644797	0
OTU27	Bacteria	Actinobacteria	Actinobacteria (class)	Actinomycetales	Microbacteriaceae	Agrococcus	2	2	0	0.00291596	0.00322399	0
OTU28	Bacteria	Actinobacteria	Actinobacteria (class)	Actinomycetales	Microbacteriaceae	Agromyces	3	1	0	0.00437394	0.00161199	0
OTU29	Bacteria	Verrucomicrobia	Verrucomicrobiae	Verrucomicrobiales	Verrucomicrobiaceae	Akkermansia	29	5	0	0.0422814	0.00805997	0
OTU30	Bacteria	Proteobacteria	Betaproteobacteria	Burkholderiales	Comamonadaceae	Albidiferax	1	4	0	0.00145798	0.00644797	0
OTU31	Bacteria	Proteobacteria	Betaproteobacteria	Burkholderiales	Alcaligenaceae	Alcaligenes	2	8	0	0.00291596	0.0128959	0
OTU32	Bacteria	Proteobacteria	Gammaproteobacteria	Oceanospirillales	Alcanivoracaceae	Alcanivorax	0	1	0	0	0.00161199	0
OTU33	Bacteria	Proteobacteria	Betaproteobacteria	Burkholderiales	Comamonadaceae	Alicycliphilus	0	1	0	0	0.00161199	0
OTU34	Bacteria	Firmicutes	Bacilli	Bacillales	Alicyclobacillaceae	Alicyclobacillus	0	5	0	0	0.00805997	0
OTU35	Bacteria	Proteobacteria	Gammaproteobacteria	Vibrionales	Vibrionaceae	Aliivibrio	1	0	0	0.00145798	0	0
OTU36	Bacteria	Bacteroidetes	Bacteroidia	Bacteroidales	Rikenellaceae	Alistipes	19	471	0	0.0277016	0.759249	0
OTU37	Bacteria	Firmicutes	Clostridia	Clostridiales	Clostridiaceae	Alkaliphilus	1	48	0	0.00145798	0.0773757	0
OTU38	Bacteria	Proteobacteria	Gammaproteobacteria	Chromatiales	Chromatiaceae	Allochromatium	0	1	0	0	0.00161199	0
OTU39	Bacteria	Actinobacteria	Actinobacteria (class)	Bifidobacteriales	Bifidobacteriaceae	Alloscardovia	4	1	0	0.00583192	0.00161199	0
OTU40	Bacteria	Synergistetes	Synergistia	Synergistales	Synergistaceae	Aminobacterium	0	4	0	0	0.00644797	0
OTU41	Bacteria	Actinobacteria	Actinobacteria (class)	Actinomycetales	Pseudonocardiaceae	Amycolatopsis	3	7	2	0.00437394	0.011284	0.0183201
OTU42	Bacteria	Cyanobacteria	unclassified (derived from Cyanobacteria)	Nostocales	Nostocaceae	Anabaena	1	3	0	0.00145798	0.00483598	0
OTU43	Bacteria	Synergistetes	Synergistia	Synergistales	Synergistaceae	Anaerobaculum	0	1	0	0	0.00161199	0
OTU44	Bacteria	Firmicutes	Clostridia	Clostridiales	Clostridiales Family XI. Incertae Sedis	Anaerococcus	0	3	0	0	0.00483598	0
OTU45	Bacteria	Firmicutes	Clostridia	Clostridiales	Eubacteriaceae	Anaerofustis	0	1	0	0	0.00161199	0
OTU46	Bacteria	Proteobacteria	Deltaproteobacteria	Myxococcales	Myxococcaceae	Anaeromyxobacter	2	0	0	0.00291596	0	0
OTU47	Bacteria	Tenericutes	Mollicutes	Anaeroplasmatales	Anaeroplasmataceae	Anaeroplasma	0	3	0	0	0.00483598	0
OTU48	Bacteria	Firmicutes	Clostridia	Clostridiales	Lachnospiraceae	Anaerostipes	0	1	0	0	0.00161199	0
OTU49	Bacteria	Firmicutes	Clostridia	Clostridiales	Ruminococcaceae	Anaerotruncus	1	9	0	0.00145798	0.0145079	0
OTU50	Bacteria	Proteobacteria	Alphaproteobacteria	Rickettsiales	Anaplasmataceae	Anaplasma	1	5	0	0.00145798	0.00805997	0
OTU51	Bacteria	Firmicutes	Bacilli	Bacillales	Bacillaceae	Anoxybacillus	0	6	0	0	0.00967196	0
OTU52	Bacteria	Cyanobacteria	unclassified (derived from Cyanobacteria)	Nostocales	Nostocaceae	Aphanizomenon	0	2	0	0	0.00322399	0
OTU53	Bacteria	Proteobacteria	Betaproteobacteria	Neisseriales	Neisseriaceae	Aquaspirillum	0	266	0	0	0.42879	0
OTU54	Bacteria	Actinobacteria	Actinobacteria (class)	Actinomycetales	Actinomycetaceae	Arcanobacterium	9	5	0	0.0131218	0.00805997	0
OTU55	Bacteria	Proteobacteria	Epsilonproteobacteria	Campylobacterales	Campylobacteraceae	Arcobacter	1	2355	256	0.00145798	3.79624	2.34497
OTU56	Bacteria	Bacteroidetes	Flavobacteria	Flavobacteriales	Flavobacteriaceae	Arenibacter	0	1	0	0	0.00161199	0
OTU57	Bacteria	Proteobacteria	Betaproteobacteria	Rhodocyclales	Rhodocyclaceae	Aromatoleum	0	2	0	0	0.00322399	0
OTU58	Bacteria	Proteobacteria	Gammaproteobacteria	Enterobacteriales	Enterobacteriaceae	Arsenophonus	220	1365	0	0.320756	2.20037	0
OTU59	Bacteria	Actinobacteria	Actinobacteria (class)	Actinomycetales	Micrococcaceae	Arthrobacter	9	12	5	0.0131218	0.0193439	0.0458001
OTU60	Bacteria	Cyanobacteria	unclassified (derived from Cyanobacteria)	Oscillatoriales	unclassified (derived from Oscillatoriales)	Arthrospira	1	2	0	0.00145798	0.00322399	0
OTU61	Bacteria	Actinobacteria	Actinobacteria (class)	Coriobacteriales	Coriobacteriaceae	Atopobium	4	70	0	0.00583192	0.11284	0
OTU62	Bacteria	Proteobacteria	Betaproteobacteria	Rhodocyclales	Rhodocyclaceae	Azoarcus	2	32	0	0.00291596	0.0515838	0
OTU63	Bacteria	Proteobacteria	Betaproteobacteria	Burkholderiales	Alcaligenaceae	Azohydromonas	1	0	0	0.00145798	0	0
OTU64	Bacteria	Proteobacteria	Betaproteobacteria	Rhodocyclales	Rhodocyclaceae	Azonexus	0	59	0	0	0.0951076	0
OTU65	Bacteria	Proteobacteria	Alphaproteobacteria	Rhizobiales	Xanthobacteraceae	Azorhizobium	1	0	0	0.00145798	0	0
OTU66	Bacteria	Proteobacteria	Betaproteobacteria	Rhodocyclales	Rhodocyclaceae	Azospira	3	17	0	0.00437394	0.0274039	0
OTU67	Bacteria	Proteobacteria	Alphaproteobacteria	Rhodospirillales	Rhodospirillaceae	Azospirillum	15	14	0	0.0218697	0.0225679	0
OTU68	Bacteria	Proteobacteria	Gammaproteobacteria	Pseudomonadales	Pseudomonadaceae	Azotobacter	0	1	0	0	0.00161199	0
OTU69	Bacteria	Proteobacteria	Betaproteobacteria	Rhodocyclales	Rhodocyclaceae	Azovibrio	1	4	0	0.00145798	0.00644797	0
OTU70	Bacteria	Firmicutes	Bacilli	Bacillales	Bacillaceae	Bacillus	10	82	13	0.0145798	0.132183	0.11908
OTU71	Bacteria	Proteobacteria	Deltaproteobacteria	Bdellovibrionales	Bacteriovoracaceae	Bacteriovorax	0	1	2	0	0.00161199	0.0183201
OTU72	Bacteria	Bacteroidetes	Bacteroidia	Bacteroidales	Bacteroidaceae	Bacteroides	6	2256	14	0.00874789	3.63666	0.12824
OTU73	Bacteria	Aquificae	Aquificae (class)	Aquificales	Desulfurobacteriaceae	Balnearium	0	1	0	0	0.00161199	0
OTU74	Bacteria	Bacteroidetes	Bacteroidia	Bacteroidales	Porphyromonadaceae	Barnesiella	0	297	0	0	0.478762	0
OTU75	Bacteria	Proteobacteria	Alphaproteobacteria	Rhizobiales	Bartonellaceae	Bartonella	2	4	0	0.00291596	0.00644797	0
OTU76	Bacteria	Proteobacteria	Deltaproteobacteria	Bdellovibrionales	Bdellovibrionaceae	Bdellovibrio	0	2	0	0	0.00322399	0
OTU77	Bacteria	Proteobacteria	Alphaproteobacteria	Rhizobiales	Beijerinckiaceae	Beijerinckia	1	0	0	0.00145798	0	0
OTU78	Bacteria	Bacteroidetes	Flavobacteria	Flavobacteriales	Flavobacteriaceae	Bergeyella	0	1	0	0	0.00161199	0
OTU79	Bacteria	Proteobacteria	Gammaproteobacteria	Oceanospirillales	Oceanospirillaceae	Bermanella	0	1	0	0	0.00161199	0
OTU80	Bacteria	Actinobacteria	Actinobacteria (class)	Actinomycetales	Beutenbergiaceae	Beutenbergia	0	1	0	0	0.00161199	0
OTU81	Bacteria	Actinobacteria	Actinobacteria (class)	Bifidobacteriales	Bifidobacteriaceae	Bifidobacterium	4	42	1	0.00583192	0.0677037	0.00916003
OTU82	Bacteria	Proteobacteria	Alphaproteobacteria	Rhizobiales	Bradyrhizobiaceae	Blastobacter	1	1	0	0.00145798	0.00161199	0
OTU83	Bacteria	Proteobacteria	Alphaproteobacteria	Rhizobiales	Hyphomicrobiaceae	Blastochloris	0	0	1	0	0	0.00916003
OTU84	Bacteria	Planctomycetes	Planctomycetacia	Planctomycetales	Planctomycetaceae	Blastopirellula	8	0	0	0.0116638	0	0
OTU85	Bacteria	Bacteroidetes	Flavobacteria	Flavobacteriales	Blattabacteriaceae	Blattabacterium	0	4	0	0	0.00644797	0
OTU86	Bacteria	Firmicutes	Clostridia	Clostridiales	unclassified (derived from Clostridiales)	Blautia	0	30	0	0	0.0483598	0
OTU87	Bacteria	Proteobacteria	Betaproteobacteria	Burkholderiales	Alcaligenaceae	Bordetella	3	1	0	0.00437394	0.00161199	0
OTU88	Bacteria	Spirochaetes	Spirochaetes (class)	Spirochaetales	Spirochaetaceae	Borrelia	0	3	1	0	0.00483598	0.00916003
OTU89	Bacteria	Proteobacteria	Alphaproteobacteria	Rhizobiales	Bradyrhizobiaceae	Bosea	38	0	0	0.0554033	0	0
OTU90	Bacteria	Actinobacteria	Actinobacteria (class)	Actinomycetales	Dermabacteraceae	Brachybacterium	0	7	0	0	0.011284	0
OTU91	Bacteria	Proteobacteria	Betaproteobacteria	Burkholderiales	Comamonadaceae	Brachymonas	0	9	0	0	0.0145079	0
OTU92	Bacteria	Spirochaetes	Spirochaetes (class)	Spirochaetales	Brachyspiraceae	Brachyspira	0	10	0	0	0.0161199	0
OTU93	Bacteria	Proteobacteria	Gammaproteobacteria	Enterobacteriales	Enterobacteriaceae	Brenneria	0	1	0	0	0.00161199	0
OTU94	Bacteria	Firmicutes	Bacilli	Bacillales	Paenibacillaceae	Brevibacillus	0	2	15	0	0.00322399	0.1374
OTU95	Bacteria	Actinobacteria	Actinobacteria (class)	Actinomycetales	Brevibacteriaceae	Brevibacterium	2	4	0	0.00291596	0.00644797	0
OTU96	Bacteria	Proteobacteria	Alphaproteobacteria	Caulobacterales	Caulobacteraceae	Brevundimonas	3	2	0	0.00437394	0.00322399	0
OTU97	Bacteria	Firmicutes	Bacilli	Bacillales	Listeriaceae	Brochothrix	1	1	0	0.00145798	0.00161199	0
OTU98	Bacteria	Proteobacteria	Alphaproteobacteria	Rhizobiales	Brucellaceae	Brucella	1	27	5	0.00145798	0.0435238	0.0458001
OTU99	Bacteria	Firmicutes	Erysipelotrichi	Erysipelotrichales	Erysipelotrichaceae	Bulleidia	0	8	0	0	0.0128959	0
OTU100	Bacteria	Proteobacteria	Betaproteobacteria	Burkholderiales	Burkholderiaceae	Burkholderia	70	122	18	0.102059	0.196663	0.16488
OTU101	Bacteria	Proteobacteria	Gammaproteobacteria	Enterobacteriales	Enterobacteriaceae	Buttiauxella	1	0	0	0.00145798	0	0
OTU102	Bacteria	Firmicutes	Clostridia	Clostridiales	Clostridiaceae	Butyricicoccus	0	7	0	0	0.011284	0
OTU103	Bacteria	Bacteroidetes	Bacteroidia	Bacteroidales	Porphyromonadaceae	Butyricimonas	0	198	0	0	0.319175	0
OTU104	Bacteria	Firmicutes	Clostridia	Clostridiales	Lachnospiraceae	Butyrivibrio	2	81	0	0.00291596	0.130571	0
OTU105	Bacteria	Firmicutes	Clostridia	Thermoanaerobacterales	Thermoanaerobacteraceae	Caldanaerobacter	1	0	0	0.00145798	0	0
OTU106	Bacteria	Firmicutes	Clostridia	Thermoanaerobacterales	Thermoanaerobacterales Family III. Incertae Sedis	Caldicellulosiruptor	0	7	0	0	0.011284	0
OTU107	Bacteria	Firmicutes	Clostridia	Clostridiales	Clostridiaceae	Caloramator	1	2	0	0.00145798	0.00322399	0
OTU108	Bacteria	Proteobacteria	Epsilonproteobacteria	Nautiliales	Nautiliaceae	Caminibacter	0	33	0	0	0.0531958	0
OTU109	Bacteria	Proteobacteria	Epsilonproteobacteria	Campylobacterales	Campylobacteraceae	Campylobacter	0	84	0	0	0.135407	0
OTU110	Bacteria	Proteobacteria	Betaproteobacteria	unclassified (derived from Betaproteobacteria)	unclassified (derived from Betaproteobacteria)	Candidatus Accumulibacter	1	9	0	0.00145798	0.0145079	0
OTU111	Bacteria	Bacteroidetes	unclassified (derived from Bacteroidetes)	unclassified (derived from Bacteroidetes)	unclassified (derived from Bacteroidetes)	Candidatus Amoebophilus	13	15	0	0.0189538	0.0241799	0
OTU112	Bacteria	Actinobacteria	Actinobacteria (class)	Actinomycetales	Microbacteriaceae	Candidatus Aquiluna	34	0	0	0.0495714	0	0
OTU113	Bacteria	Firmicutes	Clostridia	Clostridiales	Clostridiaceae	Candidatus Arthromitus	0	2	0	0	0.00322399	0
OTU114	Bacteria	Bacteroidetes	Bacteroidia	Bacteroidales	unclassified (derived from Bacteroidales)	Candidatus Azobacteroides	2	45	0	0.00291596	0.0725397	0
OTU115	Bacteria	Bacteroidetes	unclassified (derived from Bacteroidetes)	unclassified (derived from Bacteroidetes)	unclassified (derived from Bacteroidetes)	Candidatus Cardinium	0	2	0	0	0.00322399	0
OTU116	Bacteria	Acidobacteria	unclassified (derived from Acidobacteria)	unclassified (derived from Acidobacteria)	unclassified (derived from Acidobacteria)	Candidatus Chloracidobacterium	0	6	0	0	0.00967196	0
OTU117	Bacteria	unclassified (derived from Bacteria)	unclassified (derived from Bacteria)	unclassified (derived from Bacteria)	unclassified (derived from Bacteria)	Candidatus Cloacamonas	0	91	0	0	0.146691	0
OTU118	Bacteria	Firmicutes	Clostridia	Clostridiales	Peptococcaceae	Candidatus Desulforudis	1	9	0	0.00145798	0.0145079	0
OTU119	Bacteria	Chlamydiae	Chlamydiae (class)	Chlamydiales	Simkaniaceae	Candidatus Fritschea	0	1	0	0	0.00161199	0
OTU120	Bacteria	Proteobacteria	Gammaproteobacteria	Enterobacteriales	Enterobacteriaceae	Candidatus Hamiltonella	1	0	1	0.00145798	0	0.00916003
OTU121	Bacteria	Bacteroidetes	Flavobacteria	Flavobacteriales	Flavobacteriaceae	Candidatus Hemobacterium	0	1	0	0	0.00161199	0
OTU122	Bacteria	Acidobacteria	unclassified (derived from Acidobacteria)	unclassified (derived from Acidobacteria)	unclassified (derived from Acidobacteria)	Candidatus Koribacter	0	5	0	0	0.00805997	0
OTU123	Bacteria	Planctomycetes	Planctomycetacia	Planctomycetales	unclassified (derived from Planctomycetales)	Candidatus Kuenenia	0	6	0	0	0.00967196	0
OTU124	Bacteria	Proteobacteria	Alphaproteobacteria	Rhizobiales	Rhizobiaceae	Candidatus Liberibacter	0	7	0	0	0.011284	0
OTU125	Bacteria	Nitrospirae	Nitrospira (class)	Nitrospirales	Nitrospiraceae	Candidatus Magnetobacterium	1	2	0	0.00145798	0.00322399	0
OTU126	Bacteria	Tenericutes	Mollicutes	Acholeplasmatales	Acholeplasmataceae	Candidatus Phytoplasma	1	10	0	0.00145798	0.0161199	0
OTU127	Bacteria	Proteobacteria	Gammaproteobacteria	Oceanospirillales	Halomonadaceae	Candidatus Portiera	1	0	0	0.00145798	0	0
OTU128	Bacteria	Chlamydiae	Chlamydiae (class)	Chlamydiales	Parachlamydiaceae	Candidatus Protochlamydia	2	4	0	0.00291596	0.00644797	0
OTU129	Bacteria	Proteobacteria	Gammaproteobacteria	Enterobacteriales	Enterobacteriaceae	Candidatus Regiella	1	0	0	0.00145798	0	0
OTU130	Bacteria	Actinobacteria	Actinobacteria (class)	Actinomycetales	Microbacteriaceae	Candidatus Rhodoluna	33	1	0	0.0481134	0.00161199	0
OTU131	Bacteria	Acidobacteria	Solibacteres	Solibacterales	Solibacteraceae	Candidatus Solibacter	6	3	0	0.00874789	0.00483598	0
OTU132	Bacteria	Bacteroidetes	Flavobacteria	Flavobacteriales	unclassified (derived from Flavobacteriales)	Candidatus Sulcia	0	1	0	0	0.00161199	0
OTU133	Bacteria	Proteobacteria	Betaproteobacteria	unclassified (derived from Betaproteobacteria)	unclassified (derived from Betaproteobacteria)	Candidatus Tremblaya	1	0	0	0.00145798	0	0
OTU134	Bacteria	Bacteroidetes	Flavobacteria	Flavobacteriales	Flavobacteriaceae	Capnocytophaga	168	1367	0	0.244941	2.20359	0
OTU135	Bacteria	Firmicutes	Clostridia	Thermoanaerobacterales	Thermoanaerobacteraceae	Carboxydothermus	0	4	0	0	0.00644797	0
OTU136	Bacteria	Proteobacteria	Gammaproteobacteria	Cardiobacteriales	Cardiobacteriaceae	Cardiobacterium	1	1	0	0.00145798	0.00161199	0
OTU137	Bacteria	Firmicutes	Bacilli	Lactobacillales	Carnobacteriaceae	Carnobacterium	0	9	0	0	0.0145079	0
OTU138	Bacteria	Firmicutes	Erysipelotrichi	Erysipelotrichales	Erysipelotrichaceae	Catenibacterium	0	29	0	0	0.0467478	0
OTU139	Bacteria	Actinobacteria	Actinobacteria (class)	Actinomycetales	Catenulisporaceae	Catenulispora	1	0	0	0.00145798	0	0
OTU140	Bacteria	Actinobacteria	Actinobacteria (class)	Actinomycetales	Cellulomonadaceae	Cellulomonas	0	6	0	0	0.00967196	0
OTU141	Bacteria	Bacteroidetes	Flavobacteria	Flavobacteriales	Flavobacteriaceae	Cellulophaga	0	3	0	0	0.00483598	0
OTU142	Bacteria	Firmicutes	Clostridia	Clostridiales	Lachnospiraceae	Cellulosilyticum	0	1	0	0	0.00161199	0
OTU143	Bacteria	Actinobacteria	Actinobacteria (class)	Actinomycetales	Promicromonosporaceae	Cellulosimicrobium	2	0	0	0.00291596	0	0
OTU144	Bacteria	Proteobacteria	Gammaproteobacteria	Pseudomonadales	Pseudomonadaceae	Cellvibrio	0	1	0	0	0.00161199	0
OTU145	Bacteria	Proteobacteria	Alphaproteobacteria	Rhizobiales	Phyllobacteriaceae	Chelativorans	0	1	0	0	0.00161199	0
OTU146	Bacteria	Bacteroidetes	Sphingobacteria	Sphingobacteriales	unclassified (derived from Sphingobacteriales)	Chitinophaga	53	20	0	0.077273	0.0322399	0
OTU147	Bacteria	Chlamydiae	Chlamydiae (class)	Chlamydiales	Chlamydiaceae	Chlamydia	0	1	0	0	0.00161199	0
OTU148	Bacteria	Chlamydiae	Chlamydiae (class)	Chlamydiales	Chlamydiaceae	Chlamydophila	1	4	1	0.00145798	0.00644797	0.00916003
OTU149	Bacteria	Chlorobi	Chlorobia	Chlorobiales	Chlorobiaceae	Chlorobaculum	1	22	0	0.00145798	0.0354639	0
OTU150	Bacteria	Chlorobi	Chlorobia	Chlorobiales	Chlorobiaceae	Chlorobium	0	26	0	0	0.0419118	0
OTU151	Bacteria	Chloroflexi	Chloroflexi (class)	Chloroflexales	Chloroflexaceae	Chloroflexus	0	4	0	0	0.00644797	0
OTU152	Bacteria	Chlorobi	Chlorobia	Chlorobiales	Chlorobiaceae	Chloroherpeton	0	2	0	0	0.00322399	0
OTU153	Bacteria	Proteobacteria	Deltaproteobacteria	Myxococcales	Polyangiaceae	Chondromyces	1	6	1	0.00145798	0.00967196	0.00916003
OTU154	Bacteria	Proteobacteria	Betaproteobacteria	Neisseriales	Neisseriaceae	Chromobacterium	0	6	0	0	0.00967196	0
OTU155	Bacteria	Cyanobacteria	unclassified (derived from Cyanobacteria)	Pleurocapsales	unclassified (derived from Pleurocapsales)	Chroococcidiopsis	2	1	0	0.00291596	0.00161199	0
OTU156	Bacteria	Bacteroidetes	Flavobacteria	Flavobacteriales	Flavobacteriaceae	Chryseobacterium	23	917	0	0.0335336	1.4782	0
OTU157	Bacteria	Verrucomicrobia	Spartobacteria	unclassified (derived from Spartobacteria)	unclassified (derived from Spartobacteria)	Chthoniobacter	20	9	0	0.0291596	0.0145079	0
OTU158	Bacteria	Proteobacteria	Gammaproteobacteria	Enterobacteriales	Enterobacteriaceae	Citrobacter	0	2	0	0	0.00322399	0
OTU159	Bacteria	Actinobacteria	Actinobacteria (class)	Actinomycetales	Microbacteriaceae	Clavibacter	47	14	0	0.0685251	0.0225679	0
OTU160	Bacteria	Proteobacteria	Gammaproteobacteria	Methylococcales	Methylococcaceae	Clonothrix	0	2	0	0	0.00322399	0
OTU161	Bacteria	Firmicutes	Clostridia	Clostridiales	Clostridiaceae	Clostridium	100	617	16	0.145798	0.9946	0.14656
OTU162	Bacteria	Bacteroidetes	Flavobacteria	Flavobacteriales	Flavobacteriaceae	Coenonia	52	90	0	0.075815	0.145079	0
OTU163	Bacteria	Proteobacteria	Betaproteobacteria	Burkholderiales	Oxalobacteraceae	Collimonas	1	9	0	0.00145798	0.0145079	0
OTU164	Bacteria	Actinobacteria	Actinobacteria (class)	Coriobacteriales	Coriobacteriaceae	Collinsella	0	19	0	0	0.0306279	0
OTU165	Bacteria	Proteobacteria	Gammaproteobacteria	Alteromonadales	Colwelliaceae	Colwellia	1	2	0	0.00145798	0.00322399	0
OTU166	Bacteria	Proteobacteria	Betaproteobacteria	Burkholderiales	Comamonadaceae	Comamonas	7	113	20	0.0102059	0.182155	0.183201
OTU167	Bacteria	Actinobacteria	Actinobacteria (class)	Solirubrobacterales	Conexibacteraceae	Conexibacter	0	3	0	0	0.00483598	0
OTU168	Bacteria	Firmicutes	Erysipelotrichi	Erysipelotrichales	Erysipelotrichaceae	Coprobacillus	0	2	0	0	0.00322399	0
OTU169	Bacteria	Firmicutes	Clostridia	Clostridiales	Lachnospiraceae	Coprococcus	0	5	0	0	0.00805997	0
OTU170	Bacteria	Verrucomicrobia	Opitutae	Puniceicoccales	Puniceicoccaceae	Coraliomargarita	6	2	0	0.00874789	0.00322399	0
OTU171	Bacteria	Proteobacteria	Deltaproteobacteria	Myxococcales	Myxococcaceae	Corallococcus	3	0	0	0.00437394	0	0
OTU172	Bacteria	Actinobacteria	Actinobacteria (class)	Actinomycetales	Corynebacteriaceae	Corynebacterium	33	21	0	0.0481134	0.0338519	0
OTU173	Bacteria	Proteobacteria	Gammaproteobacteria	Legionellales	Coxiellaceae	Coxiella	4	54	0	0.00583192	0.0870476	0
OTU174	Bacteria	Proteobacteria	Gammaproteobacteria	Methylococcales	Crenotrichaceae	Crenothrix	0	0	2	0	0	0.0183201
OTU175	Bacteria	Chlamydiae	Chlamydiae (class)	Chlamydiales	Criblamydiaceae	Criblamydia	1	0	0	0.00145798	0	0
OTU176	Bacteria	Bacteroidetes	Flavobacteria	Flavobacteriales	Flavobacteriaceae	Croceibacter	0	1	0	0	0.00161199	0
OTU177	Bacteria	Cyanobacteria	unclassified (derived from Cyanobacteria)	Chroococcales	unclassified (derived from Chroococcales)	Crocosphaera	1	0	0	0.00145798	0	0
OTU178	Bacteria	Proteobacteria	Gammaproteobacteria	Enterobacteriales	Enterobacteriaceae	Cronobacter	5	3	4	0.0072899	0.00483598	0.0366401
OTU179	Bacteria	Actinobacteria	Actinobacteria (class)	Actinomycetales	Microbacteriaceae	Cryobacterium	18	1	0	0.0262437	0.00161199	0
OTU180	Bacteria	Proteobacteria	Betaproteobacteria	Burkholderiales	Burkholderiaceae	Cupriavidus	37	7	0	0.0539453	0.011284	0
OTU181	Bacteria	Actinobacteria	Actinobacteria (class)	Actinomycetales	Microbacteriaceae	Curtobacterium	2	11	0	0.00291596	0.0177319	0
OTU182	Bacteria	Proteobacteria	Betaproteobacteria	Burkholderiales	Comamonadaceae	Curvibacter	1	0	0	0.00145798	0	0
OTU183	Bacteria	Cyanobacteria	unclassified (derived from Cyanobacteria)	Chroococcales	unclassified (derived from Chroococcales)	Cyanobacterium	0	2	0	0	0.00322399	0
OTU184	Bacteria	Cyanobacteria	unclassified (derived from Cyanobacteria)	Chroococcales	unclassified (derived from Chroococcales)	Cyanobium	241	0	0	0.351373	0	0
OTU185	Bacteria	Cyanobacteria	unclassified (derived from Cyanobacteria)	Chroococcales	unclassified (derived from Chroococcales)	Cyanothece	3	2	0	0.00437394	0.00322399	0
OTU186	Bacteria	Bacteroidetes	Cytophagia	Cytophagales	Cyclobacteriaceae	Cyclobacterium	0	1	0	0	0.00161199	0
OTU187	Bacteria	Cyanobacteria	unclassified (derived from Cyanobacteria)	Nostocales	Nostocaceae	Cylindrospermopsis	9	2	3	0.0131218	0.00322399	0.0274801
OTU188	Bacteria	Proteobacteria	Deltaproteobacteria	Myxococcales	Cystobacteraceae	Cystobacter	0	3	0	0	0.00483598	0
OTU189	Bacteria	Bacteroidetes	Cytophagia	Cytophagales	Cytophagaceae	Cytophaga	69	514	67	0.100601	0.828565	0.613722
OTU190	Bacteria	Proteobacteria	Betaproteobacteria	Rhodocyclales	Rhodocyclaceae	Dechloromonas	3	159	0	0.00437394	0.256307	0
OTU191	Bacteria	Deferribacteres	Deferribacteres (class)	Deferribacterales	Deferribacteraceae	Deferribacter	2	2	0	0.00291596	0.00322399	0
OTU192	Bacteria	Firmicutes	Clostridia	Clostridiales	Peptococcaceae	Dehalobacter	0	4	0	0	0.00644797	0
OTU193	Bacteria	Chloroflexi	Dehalococcoidetes	unclassified (derived from Dehalococcoidetes)	unclassified (derived from Dehalococcoidetes)	Dehalococcoides	2	13	0	0.00291596	0.0209559	0
OTU194	Bacteria	Chloroflexi	Dehalococcoidetes	unclassified (derived from Dehalococcoidetes)	unclassified (derived from Dehalococcoidetes)	Dehalogenimonas	2	2	0	0.00291596	0.00322399	0
OTU195	Bacteria	Proteobacteria	Betaproteobacteria	Burkholderiales	Comamonadaceae	Delftia	1	60	0	0.00145798	0.0967196	0
OTU196	Bacteria	Deferribacteres	Deferribacteres (class)	Deferribacterales	Deferribacteraceae	Denitrovibrio	0	1	0	0	0.00161199	0
OTU197	Bacteria	Actinobacteria	Actinobacteria (class)	Actinomycetales	Dermacoccaceae	Dermacoccus	0	1	0	0	0.00161199	0
OTU198	Bacteria	Actinobacteria	Actinobacteria (class)	Actinomycetales	Dermatophilaceae	Dermatophilus	3	0	0	0.00437394	0	0
OTU199	Bacteria	Firmicutes	Clostridia	unclassified (derived from Clostridia)	unclassified (derived from Clostridia)	Desulfitibacter	0	3	0	0	0.00483598	0
OTU200	Bacteria	Firmicutes	Clostridia	Clostridiales	Peptococcaceae	Desulfitobacterium	2	30	0	0.00291596	0.0483598	0
OTU201	Bacteria	Proteobacteria	Deltaproteobacteria	Desulfobacterales	Desulfobacteraceae	Desulfobacterium	0	5	1	0	0.00805997	0.00916003
OTU202	Bacteria	Proteobacteria	Deltaproteobacteria	Desulfobacterales	Desulfobacteraceae	Desulfobacula	0	1	0	0	0.00161199	0
OTU203	Bacteria	Proteobacteria	Deltaproteobacteria	Desulfobacterales	Desulfobulbaceae	Desulfobulbus	0	13	0	0	0.0209559	0
OTU204	Bacteria	Proteobacteria	Deltaproteobacteria	unclassified (derived from Deltaproteobacteria)	unclassified (derived from Deltaproteobacteria)	Desulfocaldus	0	1	0	0	0.00161199	0
OTU205	Bacteria	Proteobacteria	Deltaproteobacteria	Desulfobacterales	Desulfobacteraceae	Desulfococcus	0	1	0	0	0.00161199	0
OTU206	Bacteria	Proteobacteria	Deltaproteobacteria	Desulfovibrionales	Desulfohalobiaceae	Desulfohalobium	1	6	0	0.00145798	0.00967196	0
OTU207	Bacteria	Proteobacteria	Deltaproteobacteria	Desulfovibrionales	Desulfomicrobiaceae	Desulfomicrobium	0	9	0	0	0.0145079	0
OTU208	Bacteria	Proteobacteria	Deltaproteobacteria	Desulfovibrionales	Desulfohalobiaceae	Desulfonauticus	5	4	0	0.0072899	0.00644797	0
OTU209	Bacteria	Proteobacteria	Deltaproteobacteria	Desulfobacterales	Desulfobacteraceae	Desulfonema	1	0	0	0.00145798	0	0
OTU210	Bacteria	Firmicutes	Clostridia	Clostridiales	Peptococcaceae	Desulfonispora	0	3	0	0	0.00483598	0
OTU211	Bacteria	Proteobacteria	Deltaproteobacteria	Desulfobacterales	Desulfobacteraceae	Desulforegula	1	1	0	0.00145798	0.00161199	0
OTU212	Bacteria	Proteobacteria	Deltaproteobacteria	Syntrophobacterales	Syntrophobacteraceae	Desulforhabdus	1	3	3	0.00145798	0.00483598	0.0274801
OTU213	Bacteria	Proteobacteria	Deltaproteobacteria	Desulfobacterales	Desulfobacteraceae	Desulfosarcina	0	2	0	0	0.00322399	0
OTU214	Bacteria	Firmicutes	Clostridia	Clostridiales	Peptococcaceae	Desulfosporosinus	0	14	0	0	0.0225679	0
OTU215	Bacteria	Proteobacteria	Deltaproteobacteria	Desulfobacterales	Desulfobulbaceae	Desulfotalea	0	1	0	0	0.00161199	0
OTU216	Bacteria	Proteobacteria	Deltaproteobacteria	Desulfovibrionales	Desulfohalobiaceae	Desulfothermus	0	1	0	0	0.00161199	0
OTU217	Bacteria	Firmicutes	Clostridia	Clostridiales	Peptococcaceae	Desulfotomaculum	6	63	1	0.00874789	0.101556	0.00916003
OTU218	Bacteria	Proteobacteria	Deltaproteobacteria	Desulfovibrionales	Desulfovibrionaceae	Desulfovibrio	0	17	0	0	0.0274039	0
OTU219	Bacteria	Proteobacteria	Deltaproteobacteria	Desulfuromonadales	Desulfuromonadaceae	Desulfuromonas	1	8	0	0.00145798	0.0128959	0
OTU220	Bacteria	Firmicutes	Clostridia	Clostridiales	Syntrophomonadaceae	Dethiobacter	0	2	0	0	0.00322399	0
OTU221	Bacteria	Firmicutes	Negativicutes	Selenomonadales	Veillonellaceae	Dialister	0	28	0	0	0.0451358	0
OTU222	Bacteria	Proteobacteria	Betaproteobacteria	Burkholderiales	Comamonadaceae	Diaphorobacter	0	13	0	0	0.0209559	0
OTU223	Bacteria	Proteobacteria	Gammaproteobacteria	Cardiobacteriales	Cardiobacteriaceae	Dichelobacter	2	3	0	0.00291596	0.00483598	0
OTU224	Bacteria	Proteobacteria	Gammaproteobacteria	Enterobacteriales	Enterobacteriaceae	Dickeya	876	298	0	1.27719	0.480374	0
OTU225	Bacteria	Actinobacteria	Actinobacteria (class)	Actinomycetales	Dietziaceae	Dietzia	0	1	0	0	0.00161199	0
OTU226	Bacteria	Bacteroidetes	Flavobacteria	Flavobacteriales	Flavobacteriaceae	Dokdonia	1	11	0	0.00145798	0.0177319	0
OTU227	Bacteria	Cyanobacteria	unclassified (derived from Cyanobacteria)	Nostocales	Nostocaceae	Dolichospermum	230	6	35	0.335336	0.00967196	0.320601
OTU228	Bacteria	Firmicutes	Clostridia	Clostridiales	Lachnospiraceae	Dorea	0	5	0	0	0.00805997	0
OTU229	Bacteria	Bacteroidetes	Cytophagia	Cytophagales	Cytophagaceae	Dyadobacter	0	3	0	0	0.00483598	0
OTU230	Bacteria	Proteobacteria	Gammaproteobacteria	Xanthomonadales	Xanthomonadaceae	Dyella	0	1	0	0	0.00161199	0
OTU231	Bacteria	Proteobacteria	Gammaproteobacteria	Chromatiales	Ectothiorhodospiraceae	Ectothiorhodospira	0	1	0	0	0.00161199	0
OTU232	Bacteria	Actinobacteria	Actinobacteria (class)	Coriobacteriales	Coriobacteriaceae	Eggerthella	0	7	0	0	0.011284	0
OTU233	Bacteria	Proteobacteria	Betaproteobacteria	Neisseriales	Neisseriaceae	Eikenella	0	1	0	0	0.00161199	0
OTU234	Bacteria	Bacteroidetes	Flavobacteria	Flavobacteriales	Flavobacteriaceae	Elizabethkingia	6	93	0	0.00874789	0.149915	0
OTU235	Bacteria	Elusimicrobia	Elusimicrobia (class)	Elusimicrobiales	Elusimicrobiaceae	Elusimicrobium	0	16	0	0	0.0257919	0
OTU236	Bacteria	Bacteroidetes	Flavobacteria	Flavobacteriales	Flavobacteriaceae	Empedobacter	0	2	0	0	0.00322399	0
OTU237	Bacteria	Proteobacteria	Gammaproteobacteria	Enterobacteriales	Enterobacteriaceae	Enterobacter	1	18	1	0.00145798	0.0290159	0.00916003
OTU238	Bacteria	Firmicutes	Bacilli	Lactobacillales	Enterococcaceae	Enterococcus	6	3	2	0.00874789	0.00483598	0.0183201
OTU239	Bacteria	Actinobacteria	Actinobacteria (class)	Coriobacteriales	Coriobacteriaceae	Enterorhabdus	0	1	0	0	0.00161199	0
OTU240	Bacteria	Tenericutes	Mollicutes	Entomoplasmatales	Entomoplasmataceae	Entomoplasma	4	2	0	0.00583192	0.00322399	0
OTU241	Bacteria	Firmicutes	Clostridia	Clostridiales	unclassified (derived from Clostridiales)	Epulopiscium	0	15	0	0	0.0241799	0
OTU242	Bacteria	Proteobacteria	Gammaproteobacteria	Enterobacteriales	Enterobacteriaceae	Erwinia	2	5	0	0.00291596	0.00805997	0
OTU243	Bacteria	Firmicutes	Erysipelotrichi	Erysipelotrichales	Erysipelotrichaceae	Erysipelothrix	0	36	0	0	0.0580318	0
OTU244	Bacteria	Proteobacteria	Alphaproteobacteria	Sphingomonadales	Erythrobacteraceae	Erythrobacter	1	0	0	0.00145798	0	0
OTU245	Bacteria	Proteobacteria	Gammaproteobacteria	Enterobacteriales	Enterobacteriaceae	Escherichia	11	30	6	0.0160378	0.0483598	0.0549602
OTU246	Bacteria	Firmicutes	Clostridia	Clostridiales	Ruminococcaceae	Ethanoligenens	1	7	0	0.00145798	0.011284	0
OTU247	Bacteria	Firmicutes	Clostridia	Clostridiales	Eubacteriaceae	Eubacterium	28	139	4	0.0408235	0.224067	0.0366401
OTU248	Bacteria	Proteobacteria	Gammaproteobacteria	Enterobacteriales	Enterobacteriaceae	Ewingella	95	0	0	0.138508	0	0
OTU249	Bacteria	Firmicutes	Bacilli	Bacillales	unclassified (derived from Bacillales)	Exiguobacterium	3	27	0	0.00437394	0.0435238	0
OTU250	Bacteria	Firmicutes	Clostridia	Clostridiales	Ruminococcaceae	Faecalibacterium	2	211	0	0.00291596	0.340131	0
OTU251	Bacteria	Thermotogae	Thermotogae (class)	Thermotogales	Thermotogaceae	Fervidobacterium	0	0	1	0	0	0.00916003
OTU252	Bacteria	Fibrobacteres	Fibrobacteres (class)	Fibrobacterales	Fibrobacteraceae	Fibrobacter	2	3	0	0.00291596	0.00483598	0
OTU253	Bacteria	Firmicutes	Clostridia	Clostridiales	Clostridiales Family XI. Incertae Sedis	Finegoldia	4	5	0	0.00583192	0.00805997	0
OTU254	Bacteria	Bacteroidetes	Flavobacteria	Flavobacteriales	Flavobacteriaceae	Flavobacterium	917	3024	14	1.33697	4.87467	0.12824
OTU255	Bacteria	Bacteroidetes	Cytophagia	Cytophagales	Cytophagaceae	Flectobacillus	1	26	0	0.00145798	0.0419118	0
OTU256	Bacteria	Bacteroidetes	Cytophagia	Cytophagales	Cytophagaceae	Flexibacter	9	49	0	0.0131218	0.0789877	0
OTU257	Bacteria	Bacteroidetes	Cytophagia	Cytophagales	Flammeovirgaceae	Flexithrix	8	8	0	0.0116638	0.0128959	0
OTU258	Bacteria	Proteobacteria	Gammaproteobacteria	Thiotrichales	Francisellaceae	Francisella	1	11	0	0.00145798	0.0177319	0
OTU259	Bacteria	Actinobacteria	Actinobacteria (class)	Actinomycetales	Frankiaceae	Frankia	10	2	0	0.0145798	0.00322399	0
OTU260	Bacteria	Actinobacteria	Actinobacteria (class)	Actinomycetales	Microbacteriaceae	Frigoribacterium	1	2	0	0.00145798	0.00322399	0
OTU261	Bacteria	Proteobacteria	Alphaproteobacteria	Rhizobiales	Aurantimonadaceae	Fulvimarina	1	0	0	0.00145798	0	0
OTU262	Bacteria	Firmicutes	Clostridia	Clostridiales	Clostridiales Family XII. Incertae Sedis	Fusibacter	0	24	0	0	0.0386878	0
OTU263	Bacteria	Fusobacteria	Fusobacteria (class)	Fusobacteriales	Fusobacteriaceae	Fusobacterium	3	410	2	0.00437394	0.660917	0.0183201
OTU264	Bacteria	Actinobacteria	Actinobacteria (class)	Bifidobacteriales	Bifidobacteriaceae	Gardnerella	0	4	0	0	0.00644797	0
OTU265	Bacteria	Firmicutes	Bacilli	Bacillales	unclassified (derived from Bacillales)	Gemella	0	3	0	0	0.00483598	0
OTU266	Bacteria	Planctomycetes	Planctomycetacia	Planctomycetales	Planctomycetaceae	Gemmata	4	1	0	0.00583192	0.00161199	0
OTU267	Bacteria	Gemmatimonadetes	Gemmatimonadetes (class)	Gemmatimonadales	Gemmatimonadaceae	Gemmatimonas	3	1	0	0.00437394	0.00161199	0
OTU268	Bacteria	Proteobacteria	Deltaproteobacteria	Desulfuromonadales	Geobacteraceae	Geoalkalibacter	0	1	2	0	0.00161199	0.0183201
OTU269	Bacteria	Firmicutes	Bacilli	Bacillales	Bacillaceae	Geobacillus	13	13	1	0.0189538	0.0209559	0.00916003
OTU270	Bacteria	Proteobacteria	Deltaproteobacteria	Desulfuromonadales	Geobacteraceae	Geobacter	0	36	0	0	0.0580318	0
OTU271	Bacteria	Actinobacteria	Actinobacteria (class)	Actinomycetales	Microbacteriaceae	Glaciibacter	2	6	0	0.00291596	0.00967196	0
OTU272	Bacteria	Cyanobacteria	Gloeobacteria	Gloeobacterales	unclassified (derived from Gloeobacterales)	Gloeobacter	0	1	0	0	0.00161199	0
OTU273	Bacteria	Cyanobacteria	unclassified (derived from Cyanobacteria)	Chroococcales	unclassified (derived from Chroococcales)	Gloeothece	0	1	0	0	0.00161199	0
OTU274	Bacteria	Proteobacteria	Alphaproteobacteria	Rhodospirillales	Acetobacteraceae	Gluconacetobacter	1	1	0	0.00145798	0.00161199	0
OTU275	Bacteria	Proteobacteria	Alphaproteobacteria	Rhodospirillales	Acetobacteraceae	Gluconobacter	1	0	0	0.00145798	0	0
OTU276	Bacteria	Actinobacteria	Actinobacteria (class)	Actinomycetales	Gordoniaceae	Gordonia	0	5	1	0	0.00805997	0.00916003
OTU277	Bacteria	Bacteroidetes	Flavobacteria	Flavobacteriales	Flavobacteriaceae	Gramella	39	75	0	0.0568613	0.120899	0
OTU278	Bacteria	Proteobacteria	Alphaproteobacteria	Rhodospirillales	Acetobacteraceae	Granulibacter	4	0	0	0.00583192	0	0
OTU279	Bacteria	Firmicutes	Bacilli	Lactobacillales	Carnobacteriaceae	Granulicatella	0	1	0	0	0.00161199	0
OTU280	Bacteria	Proteobacteria	Gammaproteobacteria	Pasteurellales	Pasteurellaceae	Haemophilus	3	3	0	0.00437394	0.00483598	0
OTU281	Bacteria	Proteobacteria	Gammaproteobacteria	Enterobacteriales	Enterobacteriaceae	Hafnia	21	0	0	0.0306176	0	0
OTU282	Bacteria	Proteobacteria	Gammaproteobacteria	Oceanospirillales	Hahellaceae	Hahella	0	3	0	0	0.00483598	0
OTU283	Bacteria	Firmicutes	Clostridia	Halanaerobiales	Halanaerobiaceae	Halanaerobium	0	1	0	0	0.00161199	0
OTU284	Bacteria	Firmicutes	Clostridia	Halanaerobiales	Halanaerobiaceae	Halarsenatibacter	0	1	0	0	0.00161199	0
OTU285	Bacteria	Proteobacteria	Gammaproteobacteria	Oceanospirillales	Halomonadaceae	Halomonas	2	0	1	0.00291596	0	0.00916003
OTU286	Bacteria	Proteobacteria	Gammaproteobacteria	Chromatiales	Ectothiorhodospiraceae	Halorhodospira	0	2	0	0	0.00322399	0
OTU287	Bacteria	Firmicutes	Clostridia	Halanaerobiales	Halanaerobiaceae	Halothermothrix	0	2	0	0	0.00322399	0
OTU288	Bacteria	Proteobacteria	Gammaproteobacteria	Chromatiales	Halothiobacillaceae	Halothiobacillus	0	4	0	0	0.00644797	0
OTU289	Bacteria	Firmicutes	Clostridia	Clostridiales	Clostridiales Family XI. Incertae Sedis	Helcococcus	0	1	0	0	0.00161199	0
OTU290	Bacteria	Proteobacteria	Epsilonproteobacteria	Campylobacterales	Helicobacteraceae	Helicobacter	2	7	0	0.00291596	0.011284	0
OTU291	Bacteria	Firmicutes	Clostridia	Clostridiales	Heliobacteriaceae	Heliobacillus	0	1	0	0	0.00161199	0
OTU292	Bacteria	Firmicutes	Clostridia	Clostridiales	Heliobacteriaceae	Heliobacterium	0	8	0	0	0.0128959	0
OTU293	Bacteria	Firmicutes	Clostridia	Clostridiales	Heliobacteriaceae	Heliorestis	0	5	0	0	0.00805997	0
OTU294	Bacteria	Proteobacteria	Betaproteobacteria	Burkholderiales	Oxalobacteraceae	Herbaspirillum	0	1	4	0	0.00161199	0.0366401
OTU295	Bacteria	Proteobacteria	Betaproteobacteria	Burkholderiales	Oxalobacteraceae	Herminiimonas	5	20	0	0.0072899	0.0322399	0
OTU296	Bacteria	Chloroflexi	Chloroflexi (class)	Herpetosiphonales	Herpetosiphonaceae	Herpetosiphon	1	2	0	0.00145798	0.00322399	0
OTU297	Bacteria	Firmicutes	Clostridia	Clostridiales	Lachnospiraceae	Hespellia	0	15	0	0	0.0241799	0
OTU298	Bacteria	Proteobacteria	Gammaproteobacteria	Pasteurellales	Pasteurellaceae	Histophilus	1	0	0	0.00145798	0	0
OTU299	Bacteria	Proteobacteria	Alphaproteobacteria	Rhizobiales	Phyllobacteriaceae	Hoeflea	0	3	0	0	0.00483598	0
OTU300	Bacteria	Firmicutes	Erysipelotrichi	Erysipelotrichales	Erysipelotrichaceae	Holdemania	0	3	0	0	0.00483598	0
OTU301	Bacteria	Proteobacteria	Alphaproteobacteria	Rickettsiales	Holosporaceae	Holospora	2	0	0	0.00291596	0	0
OTU302	Bacteria	Proteobacteria	Betaproteobacteria	Burkholderiales	Comamonadaceae	Hydrogenophaga	0	30	0	0	0.0483598	0
OTU303	Bacteria	Bacteroidetes	Cytophagia	Cytophagales	Cytophagaceae	Hymenobacter	14	5	0	0.0204117	0.00805997	0
OTU304	Bacteria	Proteobacteria	Alphaproteobacteria	Rhizobiales	Hyphomicrobiaceae	Hyphomicrobium	5	0	0	0.0072899	0	0
OTU305	Bacteria	Proteobacteria	Alphaproteobacteria	Rhodobacterales	Hyphomonadaceae	Hyphomonas	0	1	0	0	0.00161199	0
OTU306	Bacteria	Proteobacteria	Betaproteobacteria	Burkholderiales	unclassified (derived from Burkholderiales)	Ideonella	1	0	0	0.00145798	0	0
OTU307	Bacteria	Proteobacteria	Gammaproteobacteria	Xanthomonadales	Xanthomonadaceae	Ignatzschineria	2	0	0	0.00291596	0	0
OTU308	Bacteria	Fusobacteria	Fusobacteria (class)	Fusobacteriales	Fusobacteriaceae	Ilyobacter	0	40	0	0	0.0644797	0
OTU309	Bacteria	Actinobacteria	Actinobacteria (class)	Actinomycetales	Intrasporangiaceae	Intrasporangium	0	1	0	0	0.00161199	0
OTU310	Bacteria	Planctomycetes	Planctomycetacia	Planctomycetales	Planctomycetaceae	Isosphaera	17	6	0	0.0247857	0.00967196	0
OTU311	Bacteria	Actinobacteria	Actinobacteria (class)	Actinomycetales	Intrasporangiaceae	Janibacter	28	5	0	0.0408235	0.00805997	0
OTU312	Bacteria	Proteobacteria	Alphaproteobacteria	Rhodobacterales	Rhodobacteraceae	Jannaschia	1	2	0	0.00145798	0.00322399	0
OTU313	Bacteria	Proteobacteria	Betaproteobacteria	Burkholderiales	Oxalobacteraceae	Janthinobacterium	2	80	0	0.00291596	0.128959	0
OTU314	Bacteria	Actinobacteria	Actinobacteria (class)	Actinomycetales	Jonesiaceae	Jonesia	0	2	0	0	0.00322399	0
OTU315	Bacteria	Synergistetes	Synergistia	Synergistales	Synergistaceae	Jonquetella	1	2	0	0.00145798	0.00322399	0
OTU316	Bacteria	Actinobacteria	Actinobacteria (class)	Actinomycetales	Kineosporiaceae	Kineococcus	0	1	0	0	0.00161199	0
OTU317	Bacteria	Proteobacteria	Betaproteobacteria	unclassified (derived from Betaproteobacteria)	unclassified (derived from Betaproteobacteria)	Kinetoplastibacterium	6	91	0	0.00874789	0.146691	0
OTU318	Bacteria	Proteobacteria	Betaproteobacteria	Neisseriales	Neisseriaceae	Kingella	0	12	0	0	0.0193439	0
OTU319	Bacteria	Actinobacteria	Actinobacteria (class)	Actinomycetales	Streptomycetaceae	Kitasatospora	37	3	0	0.0539453	0.00483598	0
OTU320	Bacteria	Proteobacteria	Gammaproteobacteria	Enterobacteriales	Enterobacteriaceae	Klebsiella	44	17	1	0.0641512	0.0274039	0.00916003
OTU321	Bacteria	Proteobacteria	Gammaproteobacteria	Enterobacteriales	Enterobacteriaceae	Kluyvera	1	0	0	0.00145798	0	0
OTU322	Bacteria	Actinobacteria	Actinobacteria (class)	Actinomycetales	Micrococcaceae	Kocuria	12	3	0	0.0174958	0.00483598	0
OTU323	Bacteria	Bacteroidetes	Flavobacteria	Flavobacteriales	Flavobacteriaceae	Kordia	0	15	0	0	0.0241799	0
OTU324	Bacteria	Proteobacteria	Alphaproteobacteria	Kordiimonadales	unclassified (derived from Kordiimonadales)	Kordiimonas	0	1	0	0	0.00161199	0
OTU325	Bacteria	Thermotogae	Thermotogae (class)	Thermotogales	Thermotogaceae	Kosmotoga	0	2	0	0	0.00322399	0
OTU326	Bacteria	Actinobacteria	Actinobacteria (class)	Actinomycetales	Nocardioidaceae	Kribbella	2	21	0	0.00291596	0.0338519	0
OTU327	Bacteria	Firmicutes	Bacilli	Bacillales	Planococcaceae	Kurthia	0	4	0	0	0.00644797	0
OTU328	Bacteria	Actinobacteria	Actinobacteria (class)	Actinomycetales	Dermacoccaceae	Kytococcus	1	0	0	0.00145798	0	0
OTU329	Bacteria	Proteobacteria	Alphaproteobacteria	Rhodobacterales	Rhodobacteraceae	Labrenzia	0	1	0	0	0.00161199	0
OTU330	Bacteria	Firmicutes	Bacilli	Bacillales	Thermoactinomycetaceae	Laceyella	0	3	0	0	0.00483598	0
OTU331	Bacteria	Firmicutes	Bacilli	Lactobacillales	Lactobacillaceae	Lactobacillus	5	52	5	0.0072899	0.0838236	0.0458001
OTU332	Bacteria	Firmicutes	Bacilli	Lactobacillales	Streptococcaceae	Lactococcus	1	16	0	0.00145798	0.0257919	0
OTU333	Bacteria	Proteobacteria	Gammaproteobacteria	Chromatiales	Chromatiaceae	Lamprocystis	1	0	0	0.00145798	0	0
OTU334	Bacteria	Proteobacteria	Betaproteobacteria	Neisseriales	Neisseriaceae	Laribacter	0	37	1	0	0.0596437	0.00916003
OTU335	Bacteria	Proteobacteria	Deltaproteobacteria	Desulfovibrionales	Desulfovibrionaceae	Lawsonia	0	1	0	0	0.00161199	0
OTU336	Bacteria	Actinobacteria	Actinobacteria (class)	Actinomycetales	Actinosynnemataceae	Lechevalieria	1	1	0	0.00145798	0.00161199	0
OTU337	Bacteria	Bacteroidetes	Flavobacteria	Flavobacteriales	Flavobacteriaceae	Leeuwenhoekiella	10	110	20	0.0145798	0.177319	0.183201
OTU338	Bacteria	Proteobacteria	Gammaproteobacteria	Legionellales	Legionellaceae	Legionella	6	1	0	0.00874789	0.00161199	0
OTU339	Bacteria	Actinobacteria	Actinobacteria (class)	Actinomycetales	Microbacteriaceae	Leifsonia	15	8	3	0.0218697	0.0128959	0.0274801
OTU340	Bacteria	Lentisphaerae	unclassified (derived from Lentisphaerae)	Lentisphaerales	Lentisphaeraceae	Lentisphaera	1	8	0	0.00145798	0.0128959	0
OTU341	Bacteria	Cyanobacteria	unclassified (derived from Cyanobacteria)	Oscillatoriales	unclassified (derived from Oscillatoriales)	Leptolyngbya	1	2	0	0.00145798	0.00322399	0
OTU342	Bacteria	Spirochaetes	Spirochaetes (class)	Spirochaetales	Leptospiraceae	Leptonema	1	2	0	0.00145798	0.00322399	0
OTU343	Bacteria	Spirochaetes	Spirochaetes (class)	Spirochaetales	Leptospiraceae	Leptospira	2	6	0	0.00291596	0.00967196	0
OTU344	Bacteria	Nitrospirae	Nitrospira (class)	Nitrospirales	Nitrospiraceae	Leptospirillum	0	3	0	0	0.00483598	0
OTU345	Bacteria	Proteobacteria	Betaproteobacteria	Burkholderiales	unclassified (derived from Burkholderiales)	Leptothrix	2	0	0	0.00291596	0	0
OTU346	Bacteria	Fusobacteria	Fusobacteria (class)	Fusobacteriales	Fusobacteriaceae	Leptotrichia	0	17	0	0	0.0274039	0
OTU347	Bacteria	Actinobacteria	Actinobacteria (class)	Actinomycetales	Microbacteriaceae	Leucobacter	1	16	0	0.00145798	0.0257919	0
OTU348	Bacteria	Firmicutes	Bacilli	Lactobacillales	Leuconostocaceae	Leuconostoc	0	13	0	0	0.0209559	0
OTU349	Bacteria	Proteobacteria	Betaproteobacteria	Burkholderiales	Burkholderiaceae	Limnobacter	12	1	0	0.0174958	0.00161199	0
OTU350	Bacteria	Firmicutes	Bacilli	Bacillales	Listeriaceae	Listeria	0	7	0	0	0.011284	0
OTU351	Bacteria	Proteobacteria	Gammaproteobacteria	Vibrionales	Vibrionaceae	Listonella	2	0	0	0.00291596	0	0
OTU352	Bacteria	Proteobacteria	Alphaproteobacteria	Rhodobacterales	Rhodobacteraceae	Loktanella	1	0	0	0.00145798	0	0
OTU353	Bacteria	Proteobacteria	Betaproteobacteria	Neisseriales	Neisseriaceae	Lutiella	0	1	0	0	0.00161199	0
OTU354	Bacteria	Cyanobacteria	unclassified (derived from Cyanobacteria)	Oscillatoriales	unclassified (derived from Oscillatoriales)	Lyngbya	1	0	0	0.00145798	0	0
OTU355	Bacteria	Firmicutes	Bacilli	Bacillales	Bacillaceae	Lysinibacillus	1	4	2	0.00145798	0.00644797	0.0183201
OTU356	Bacteria	Proteobacteria	Gammaproteobacteria	Xanthomonadales	Xanthomonadaceae	Lysobacter	1	0	0	0.00145798	0	0
OTU357	Bacteria	Firmicutes	Bacilli	Bacillales	Staphylococcaceae	Macrococcus	0	30	0	0	0.0483598	0
OTU358	Bacteria	Proteobacteria	unclassified (derived from Proteobacteria)	unclassified (derived from Proteobacteria)	unclassified (derived from Proteobacteria)	Magnetococcus	0	1	0	0	0.00161199	0
OTU359	Bacteria	Proteobacteria	Alphaproteobacteria	Rhodospirillales	Rhodospirillaceae	Magnetospirillum	0	1	0	0	0.00161199	0
OTU360	Bacteria	Proteobacteria	Gammaproteobacteria	Pasteurellales	Pasteurellaceae	Mannheimia	1	0	0	0.00145798	0	0
OTU361	Bacteria	Bacteroidetes	Flavobacteria	Flavobacteriales	Flavobacteriaceae	Maribacter	0	14	0	0	0.0225679	0
OTU362	Bacteria	Proteobacteria	Alphaproteobacteria	Rhodobacterales	Hyphomonadaceae	Maricaulis	0	1	0	0	0.00161199	0
OTU363	Bacteria	Bacteroidetes	Bacteroidia	Bacteroidales	Marinilabiaceae	Marinilabilia	0	91	0	0	0.146691	0
OTU364	Bacteria	Proteobacteria	Gammaproteobacteria	Alteromonadales	Alteromonadaceae	Marinobacter	1	0	0	0.00145798	0	0
OTU365	Bacteria	Proteobacteria	Gammaproteobacteria	Oceanospirillales	Oceanospirillaceae	Marinomonas	1	0	10	0.00145798	0	0.0916003
OTU366	Bacteria	Bacteroidetes	Cytophagia	Cytophagales	Cytophagaceae	Marinoscillum	3	1	0	0.00437394	0.00161199	0
OTU367	Bacteria	Proteobacteria	Gammaproteobacteria	Oceanospirillales	Oceanospirillaceae	Marinospirillum	0	0	2	0	0	0.0183201
OTU368	Bacteria	Proteobacteria	Alphaproteobacteria	Rhodobacterales	Rhodobacteraceae	Marinovum	0	1	0	0	0.00161199	0
OTU369	Bacteria	Proteobacteria	Zetaproteobacteria	Mariprofundales	Mariprofundaceae	Mariprofundus	0	5	0	0	0.00805997	0
OTU370	Bacteria	Proteobacteria	Betaproteobacteria	Burkholderiales	Oxalobacteraceae	Massilia	0	1	0	0	0.00161199	0
OTU371	Bacteria	Firmicutes	Negativicutes	Selenomonadales	Veillonellaceae	Megamonas	0	18	0	0	0.0290159	0
OTU372	Bacteria	Firmicutes	Negativicutes	Selenomonadales	Veillonellaceae	Megasphaera	4	45	0	0.00583192	0.0725397	0
OTU373	Bacteria	Tenericutes	Mollicutes	Entomoplasmatales	Entomoplasmataceae	Mesoplasma	0	2	0	0	0.00322399	0
OTU374	Bacteria	Proteobacteria	Alphaproteobacteria	Rhizobiales	Phyllobacteriaceae	Mesorhizobium	10	1	0	0.0145798	0.00161199	0
OTU375	Bacteria	Verrucomicrobia	unclassified (derived from Verrucomicrobia)	Methylacidiphilales	Methylacidiphilaceae	Methylacidiphilum	5	12	0	0.0072899	0.0193439	0
OTU376	Bacteria	Proteobacteria	Betaproteobacteria	Burkholderiales	unclassified (derived from Burkholderiales)	Methylibium	0	2	0	0	0.00322399	0
OTU377	Bacteria	Proteobacteria	Betaproteobacteria	Methylophilales	Methylophilaceae	Methylobacillus	2	3	0	0.00291596	0.00483598	0
OTU378	Bacteria	Proteobacteria	Gammaproteobacteria	Methylococcales	Methylococcaceae	Methylobacter	1	0	0	0.00145798	0	0
OTU379	Bacteria	Proteobacteria	Alphaproteobacteria	Rhizobiales	Methylobacteriaceae	Methylobacterium	12	3	0	0.0174958	0.00483598	0
OTU380	Bacteria	Proteobacteria	Gammaproteobacteria	Methylococcales	Methylococcaceae	Methylocaldum	0	1	0	0	0.00161199	0
OTU381	Bacteria	Proteobacteria	Alphaproteobacteria	Rhizobiales	Methylocystaceae	Methylocystis	9	0	13	0.0131218	0	0.11908
OTU382	Bacteria	Proteobacteria	Gammaproteobacteria	Methylococcales	Methylococcaceae	Methylomonas	0	5	0	0	0.00805997	0
OTU383	Bacteria	Proteobacteria	Gammaproteobacteria	Thiotrichales	Piscirickettsiaceae	Methylophaga	1	0	0	0.00145798	0	0
OTU384	Bacteria	Proteobacteria	Betaproteobacteria	Methylophilales	Methylophilaceae	Methylophilus	2	0	0	0.00291596	0	0
OTU385	Bacteria	Proteobacteria	Gammaproteobacteria	Methylococcales	Methylococcaceae	Methylosarcina	0	1	0	0	0.00161199	0
OTU386	Bacteria	Proteobacteria	Alphaproteobacteria	Rhizobiales	Methylocystaceae	Methylosinus	2	1	0	0.00291596	0.00161199	0
OTU387	Bacteria	Proteobacteria	Betaproteobacteria	Methylophilales	Methylophilaceae	Methylotenera	1	17	0	0.00145798	0.0274039	0
OTU388	Bacteria	Proteobacteria	Betaproteobacteria	Methylophilales	Methylophilaceae	Methylovorus	0	2	0	0	0.00322399	0
OTU389	Bacteria	Actinobacteria	Actinobacteria (class)	Actinomycetales	Microbacteriaceae	Microbacterium	7	10	0	0.0102059	0.0161199	0
OTU390	Bacteria	Proteobacteria	Gammaproteobacteria	Alteromonadales	Alteromonadaceae	Microbulbifer	1	0	0	0.00145798	0	0
OTU391	Bacteria	Actinobacteria	Actinobacteria (class)	Actinomycetales	Micrococcaceae	Micrococcus	11	9	0	0.0160378	0.0145079	0
OTU392	Bacteria	Cyanobacteria	unclassified (derived from Cyanobacteria)	Oscillatoriales	unclassified (derived from Oscillatoriales)	Microcoleus	1	7	0	0.00145798	0.011284	0
OTU393	Bacteria	Cyanobacteria	unclassified (derived from Cyanobacteria)	Chroococcales	unclassified (derived from Chroococcales)	Microcystis	3	6	15	0.00437394	0.00967196	0.1374
OTU394	Bacteria	Actinobacteria	Actinobacteria (class)	Actinomycetales	Propionibacteriaceae	Microlunatus	1	11	0	0.00145798	0.0177319	0
OTU395	Bacteria	Actinobacteria	Actinobacteria (class)	Actinomycetales	Micromonosporaceae	Micromonospora	2	2	0	0.00291596	0.00322399	0
OTU396	Bacteria	Bacteroidetes	Cytophagia	Cytophagales	Cytophagaceae	Microscilla	2	5	2	0.00291596	0.00805997	0.0183201
OTU397	Bacteria	Firmicutes	Negativicutes	Selenomonadales	Veillonellaceae	Mitsuokella	0	11	0	0	0.0177319	0
OTU398	Bacteria	Actinobacteria	Actinobacteria (class)	Actinomycetales	Actinomycetaceae	Mobiluncus	2	2	0	0.00291596	0.00322399	0
OTU399	Bacteria	Firmicutes	Clostridia	Thermoanaerobacterales	Thermoanaerobacteraceae	Moorella	1	5	0	0.00145798	0.00805997	0
OTU400	Bacteria	Proteobacteria	Gammaproteobacteria	Enterobacteriales	Enterobacteriaceae	Morganella	121	0	0	0.176416	0	0
OTU401	Bacteria	Proteobacteria	Gammaproteobacteria	Alteromonadales	Moritellaceae	Moritella	1	1	0	0.00145798	0.00161199	0
OTU402	Bacteria	Actinobacteria	Actinobacteria (class)	Actinomycetales	Microbacteriaceae	Mycetocola	0	2	0	0	0.00322399	0
OTU403	Bacteria	Actinobacteria	Actinobacteria (class)	Actinomycetales	Mycobacteriaceae	Mycobacterium	53	20	6	0.077273	0.0322399	0.0549602
OTU404	Bacteria	Tenericutes	Mollicutes	Mycoplasmatales	Mycoplasmataceae	Mycoplasma	2	166	8	0.00291596	0.267591	0.0732802
OTU405	Bacteria	Bacteroidetes	Flavobacteria	Flavobacteriales	Flavobacteriaceae	Myroides	13	239	0	0.0189538	0.385266	0
OTU406	Bacteria	Proteobacteria	Deltaproteobacteria	Myxococcales	Myxococcaceae	Myxococcus	1	1	0	0.00145798	0.00161199	0
OTU407	Bacteria	Proteobacteria	Epsilonproteobacteria	Nautiliales	Nautiliaceae	Nautilia	0	1	0	0	0.00161199	0
OTU408	Bacteria	Proteobacteria	Betaproteobacteria	Neisseriales	Neisseriaceae	Neisseria	12	45	0	0.0174958	0.0725397	0
OTU409	Bacteria	Chlamydiae	Chlamydiae (class)	Chlamydiales	Parachlamydiaceae	Neochlamydia	0	2	0	0	0.00322399	0
OTU410	Bacteria	Proteobacteria	Alphaproteobacteria	Rhodobacterales	Rhodobacteraceae	Nereida	0	1	0	0	0.00161199	0
OTU411	Bacteria	Actinobacteria	Actinobacteria (class)	Actinomycetales	Micrococcaceae	Nesterenkonia	1	0	1	0.00145798	0	0.00916003
OTU412	Bacteria	Proteobacteria	Alphaproteobacteria	Rhodospirillales	Rhodospirillaceae	Nisaea	0	1	0	0	0.00161199	0
OTU413	Bacteria	Proteobacteria	Epsilonproteobacteria	unclassified (derived from Epsilonproteobacteria)	unclassified (derived from Epsilonproteobacteria)	Nitratiruptor	0	7	0	0	0.011284	0
OTU414	Bacteria	Proteobacteria	Gammaproteobacteria	Chromatiales	Ectothiorhodospiraceae	Nitrococcus	2	0	0	0.00291596	0	0
OTU415	Bacteria	Proteobacteria	Betaproteobacteria	Nitrosomonadales	Nitrosomonadaceae	Nitrosomonas	0	3	0	0	0.00483598	0
OTU416	Bacteria	Nitrospirae	Nitrospira (class)	Nitrospirales	Nitrospiraceae	Nitrospira	2	1	0	0.00291596	0.00161199	0
OTU417	Bacteria	Actinobacteria	Actinobacteria (class)	Actinomycetales	Nocardiaceae	Nocardia	0	3	2	0	0.00483598	0.0183201
OTU418	Bacteria	Actinobacteria	Actinobacteria (class)	Actinomycetales	Nocardioidaceae	Nocardioides	1	9	8	0.00145798	0.0145079	0.0732802
OTU419	Bacteria	Actinobacteria	Actinobacteria (class)	Actinomycetales	Nocardiopsaceae	Nocardiopsis	33	1	0	0.0481134	0.00161199	0
OTU420	Bacteria	Cyanobacteria	unclassified (derived from Cyanobacteria)	Nostocales	Nostocaceae	Nodularia	3	0	0	0.00437394	0	0
OTU421	Bacteria	Cyanobacteria	unclassified (derived from Cyanobacteria)	Nostocales	Nostocaceae	Nostoc	0	2	2	0	0.00322399	0.0183201
OTU422	Bacteria	Proteobacteria	Alphaproteobacteria	Sphingomonadales	Sphingomonadaceae	Novosphingobium	11	13	0	0.0160378	0.0209559	0
OTU423	Bacteria	Proteobacteria	Gammaproteobacteria	Aeromonadales	Aeromonadaceae	Oceanimonas	1	6	0	0.00145798	0.00967196	0
OTU424	Bacteria	Proteobacteria	Alphaproteobacteria	Rhizobiales	Brucellaceae	Ochrobactrum	0	3	0	0	0.00483598	0
OTU425	Bacteria	Bacteroidetes	Bacteroidia	Bacteroidales	Porphyromonadaceae	Odoribacter	0	65	0	0	0.10478	0
OTU426	Bacteria	Actinobacteria	Actinobacteria (class)	Actinomycetales	Microbacteriaceae	Okibacterium	3	0	0	0.00437394	0	0
OTU427	Bacteria	Proteobacteria	Betaproteobacteria	Burkholderiales	Alcaligenaceae	Oligella	0	1	0	0	0.00161199	0
OTU428	Bacteria	Verrucomicrobia	Opitutae	unclassified (derived from Opitutae)	Opitutaceae	Opitutus	54	18	0	0.078731	0.0290159	0
OTU429	Bacteria	Firmicutes	Clostridia	Clostridiales	Lachnospiraceae	Oribacterium	0	5	0	0	0.00805997	0
OTU430	Bacteria	Proteobacteria	Alphaproteobacteria	Rickettsiales	Rickettsiaceae	Orientia	1	0	0	0.00145798	0	0
OTU431	Bacteria	Bacteroidetes	Flavobacteria	Flavobacteriales	Flavobacteriaceae	Ornithobacterium	0	13	0	0	0.0209559	0
OTU432	Bacteria	Cyanobacteria	unclassified (derived from Cyanobacteria)	Oscillatoriales	unclassified (derived from Oscillatoriales)	Oscillatoria	0	7	0	0	0.011284	0
OTU433	Bacteria	Chloroflexi	Chloroflexi (class)	Chloroflexales	Oscillochloridaceae	Oscillochloris	0	3	0	0	0.00483598	0
OTU434	Bacteria	Proteobacteria	Betaproteobacteria	Burkholderiales	Oxalobacteraceae	Oxalicibacterium	6	0	2	0.00874789	0	0.0183201
OTU435	Bacteria	Proteobacteria	Betaproteobacteria	Burkholderiales	Oxalobacteraceae	Oxalobacter	1	4	0	0.00145798	0.00644797	0
OTU436	Bacteria	Firmicutes	Clostridia	Clostridiales	Clostridiaceae	Oxobacter	0	3	0	0	0.00483598	0
OTU437	Bacteria	Firmicutes	Bacilli	Bacillales	Paenibacillaceae	Paenibacillus	1	35	0	0.00145798	0.0564198	0
OTU438	Bacteria	Proteobacteria	Betaproteobacteria	Burkholderiales	Burkholderiaceae	Pandoraea	4	1	0	0.00583192	0.00161199	0
OTU439	Bacteria	Proteobacteria	Gammaproteobacteria	Enterobacteriales	Enterobacteriaceae	Pantoea	5	5	1	0.0072899	0.00805997	0.00916003
OTU440	Bacteria	Bacteroidetes	Bacteroidia	Bacteroidales	Porphyromonadaceae	Parabacteroides	4	1945	0	0.00583192	3.13533	0
OTU441	Bacteria	Chlamydiae	Chlamydiae (class)	Chlamydiales	Parachlamydiaceae	Parachlamydia	1	2	0	0.00145798	0.00322399	0
OTU442	Bacteria	Proteobacteria	Alphaproteobacteria	Rhodobacterales	Rhodobacteraceae	Paracoccus	3	6	1	0.00437394	0.00967196	0.00916003
OTU443	Bacteria	Bacteroidetes	Bacteroidia	Bacteroidales	Prevotellaceae	Paraprevotella	0	77	0	0	0.124123	0
OTU444	Bacteria	Actinobacteria	Actinobacteria (class)	Bifidobacteriales	Bifidobacteriaceae	Parascardovia	4	0	0	0.00583192	0	0
OTU445	Bacteria	Proteobacteria	Gammaproteobacteria	Enterobacteriales	Enterobacteriaceae	Pectobacterium	297	4	0	0.43302	0.00644797	0
OTU446	Bacteria	Firmicutes	Bacilli	Lactobacillales	Lactobacillaceae	Pediococcus	0	1	0	0	0.00161199	0
OTU447	Bacteria	Bacteroidetes	Sphingobacteria	Sphingobacteriales	Sphingobacteriaceae	Pedobacter	294	185	0	0.428646	0.298219	0
OTU448	Bacteria	Proteobacteria	Deltaproteobacteria	Desulfuromonadales	Pelobacteraceae	Pelobacter	0	5	0	0	0.00805997	0
OTU449	Bacteria	Chlorobi	Chlorobia	Chlorobiales	Chlorobiaceae	Pelodictyon	0	2	0	0	0.00322399	0
OTU450	Bacteria	Proteobacteria	Betaproteobacteria	Burkholderiales	Comamonadaceae	Pelomonas	29	0	2	0.0422814	0	0.0183201
OTU451	Bacteria	Firmicutes	Clostridia	Clostridiales	Peptococcaceae	Pelotomaculum	0	2	0	0	0.00322399	0
OTU452	Bacteria	Firmicutes	Clostridia	Clostridiales	Clostridiales Family XI. Incertae Sedis	Peptoniphilus	0	5	0	0	0.00805997	0
OTU453	Bacteria	Firmicutes	Clostridia	Clostridiales	Peptostreptococcaceae	Peptostreptococcus	0	13	0	0	0.0209559	0
OTU454	Bacteria	Aquificae	Aquificae (class)	Aquificales	Hydrogenothermaceae	Persephonella	1	15	2	0.00145798	0.0241799	0.0183201
OTU455	Bacteria	Bacteroidetes	Cytophagia	Cytophagales	Flammeovirgaceae	Persicobacter	22	6	0	0.0320756	0.00967196	0
OTU456	Bacteria	Thermotogae	Thermotogae (class)	Thermotogales	Thermotogaceae	Petrotoga	0	2	0	0	0.00322399	0
OTU457	Bacteria	Proteobacteria	Alphaproteobacteria	Rhodobacterales	Rhodobacteraceae	Phaeobacter	0	0	1	0	0	0.00916003
OTU458	Bacteria	Firmicutes	Negativicutes	Selenomonadales	Acidaminococcaceae	Phascolarctobacterium	0	4	0	0	0.00644797	0
OTU459	Bacteria	Proteobacteria	Alphaproteobacteria	Caulobacterales	Caulobacteraceae	Phenylobacterium	1	0	0	0.00145798	0	0
OTU460	Bacteria	Proteobacteria	Gammaproteobacteria	Vibrionales	Vibrionaceae	Photobacterium	177	24	0	0.258063	0.0386878	0
OTU461	Bacteria	Proteobacteria	Alphaproteobacteria	Rhizobiales	Phyllobacteriaceae	Phyllobacterium	0	1	1	0	0.00161199	0.00916003
OTU462	Bacteria	Proteobacteria	Betaproteobacteria	Burkholderiales	Alcaligenaceae	Pigmentiphaga	0	1	0	0	0.00161199	0
OTU463	Bacteria	Actinobacteria	Actinobacteria (class)	Actinomycetales	Nocardioidaceae	Pimelobacter	0	2	0	0	0.00322399	0
OTU464	Bacteria	Planctomycetes	Planctomycetacia	Planctomycetales	Planctomycetaceae	Pirellula	23	2	0	0.0335336	0.00322399	0
OTU465	Bacteria	Planctomycetes	Planctomycetacia	Planctomycetales	Planctomycetaceae	Planctomyces	23	3	0	0.0335336	0.00483598	0
OTU466	Bacteria	Cyanobacteria	unclassified (derived from Cyanobacteria)	Oscillatoriales	unclassified (derived from Oscillatoriales)	Planktothrix	2	1	0	0.00291596	0.00161199	0
OTU467	Bacteria	Firmicutes	Bacilli	Bacillales	Planococcaceae	Planococcus	0	2	0	0	0.00322399	0
OTU468	Bacteria	Actinobacteria	Actinobacteria (class)	Actinomycetales	Microbacteriaceae	Plantibacter	8	0	0	0.0116638	0	0
OTU469	Bacteria	Proteobacteria	Gammaproteobacteria	Enterobacteriales	Enterobacteriaceae	Plesiomonas	1	2	0	0.00145798	0.00322399	0
OTU470	Bacteria	Bacteroidetes	Flavobacteria	Flavobacteriales	Flavobacteriaceae	Polaribacter	2	0	0	0.00291596	0	0
OTU471	Bacteria	Proteobacteria	Betaproteobacteria	Burkholderiales	Comamonadaceae	Polaromonas	27	31	0	0.0393655	0.0499718	0
OTU472	Bacteria	Proteobacteria	Betaproteobacteria	Burkholderiales	Burkholderiaceae	Polynucleobacter	55	7	0	0.080189	0.011284	0
OTU473	Bacteria	Bacteroidetes	Bacteroidia	Bacteroidales	Porphyromonadaceae	Porphyromonas	3	765	2	0.00437394	1.23317	0.0183201
OTU474	Bacteria	Bacteroidetes	Bacteroidia	Bacteroidales	Prevotellaceae	Prevotella	16	712	10	0.0233277	1.14774	0.0916003
OTU475	Bacteria	Cyanobacteria	unclassified (derived from Cyanobacteria)	Prochlorales	Prochlorococcaceae	Prochlorococcus	14	0	5	0.0204117	0	0.0458001
OTU476	Bacteria	Bacteroidetes	unclassified (derived from Bacteroidetes)	unclassified (derived from Bacteroidetes)	unclassified (derived from Bacteroidetes)	Prolixibacter	0	311	0	0	0.50133	0
OTU477	Bacteria	Actinobacteria	Actinobacteria (class)	Actinomycetales	Promicromonosporaceae	Promicromonospora	5	0	0	0.0072899	0	0
OTU478	Bacteria	Actinobacteria	Actinobacteria (class)	Actinomycetales	Propionibacteriaceae	Propionibacterium	9	46	0	0.0131218	0.0741517	0
OTU479	Bacteria	Verrucomicrobia	Verrucomicrobiae	Verrucomicrobiales	Verrucomicrobiaceae	Prosthecobacter	19	5	0	0.0277016	0.00805997	0
OTU480	Bacteria	Chlorobi	Chlorobia	Chlorobiales	Chlorobiaceae	Prosthecochloris	0	6	0	0	0.00967196	0
OTU481	Bacteria	Proteobacteria	Gammaproteobacteria	Enterobacteriales	Enterobacteriaceae	Providencia	4	2	1	0.00583192	0.00322399	0.00916003
OTU482	Bacteria	Proteobacteria	Betaproteobacteria	Burkholderiales	Comamonadaceae	Pseudacidovorax	0	149	0	0	0.240187	0
OTU483	Bacteria	Cyanobacteria	unclassified (derived from Cyanobacteria)	Oscillatoriales	unclassified (derived from Oscillatoriales)	Pseudanabaena	1	1	0	0.00145798	0.00161199	0
OTU484	Bacteria	Proteobacteria	Gammaproteobacteria	Alteromonadales	Pseudoalteromonadaceae	Pseudoalteromonas	3	1	0	0.00437394	0.00161199	0
OTU485	Bacteria	Firmicutes	Clostridia	Clostridiales	Lachnospiraceae	Pseudobutyrivibrio	0	21	0	0	0.0338519	0
OTU486	Bacteria	Actinobacteria	Actinobacteria (class)	Actinomycetales	Microbacteriaceae	Pseudoclavibacter	2	1	0	0.00291596	0.00161199	0
OTU487	Bacteria	Proteobacteria	Gammaproteobacteria	Pseudomonadales	Pseudomonadaceae	Pseudomonas	11790	2798	703	17.1896	4.51036	6.4395
OTU488	Bacteria	Actinobacteria	Actinobacteria (class)	Actinomycetales	Pseudonocardiaceae	Pseudonocardia	16	3	0	0.0233277	0.00483598	0
OTU489	Bacteria	Proteobacteria	Alphaproteobacteria	Rhodobacterales	Rhodobacteraceae	Pseudorhodobacter	2	3	0	0.00291596	0.00483598	0
OTU490	Bacteria	Proteobacteria	Gammaproteobacteria	Xanthomonadales	Xanthomonadaceae	Pseudoxanthomonas	0	2	0	0	0.00322399	0
OTU491	Bacteria	Proteobacteria	Gammaproteobacteria	Pseudomonadales	Moraxellaceae	Psychrobacter	20	29	0	0.0291596	0.0467478	0
OTU492	Bacteria	Bacteroidetes	Flavobacteria	Flavobacteriales	Flavobacteriaceae	Psychroflexus	14	56	0	0.0204117	0.0902716	0
OTU493	Bacteria	Proteobacteria	Gammaproteobacteria	Alteromonadales	Psychromonadaceae	Psychromonas	1	0	0	0.00145798	0	0
OTU494	Bacteria	Synergistetes	Synergistia	Synergistales	Synergistaceae	Pyramidobacter	0	4	0	0	0.00644797	0
OTU495	Bacteria	Proteobacteria	Gammaproteobacteria	Enterobacteriales	Enterobacteriaceae	Rahnella	597	1	0	0.870415	0.00161199	0
OTU496	Bacteria	Proteobacteria	Betaproteobacteria	Burkholderiales	Burkholderiaceae	Ralstonia	2	11	2	0.00291596	0.0177319	0.0183201
OTU497	Bacteria	Actinobacteria	Actinobacteria (class)	Actinomycetales	Rarobacteraceae	Rarobacter	0	1	0	0	0.00161199	0
OTU498	Bacteria	Actinobacteria	Actinobacteria (class)	Actinomycetales	Microbacteriaceae	Rathayibacter	9	1	1	0.0131218	0.00161199	0.00916003
OTU499	Bacteria	Proteobacteria	Alphaproteobacteria	Rhizobiales	Rhizobiaceae	Rhizobium	26	12	1	0.0379075	0.0193439	0.00916003
OTU500	Bacteria	Proteobacteria	Alphaproteobacteria	Rhodobacterales	Rhodobacteraceae	Rhodobacter	14	9	0	0.0204117	0.0145079	0
OTU501	Bacteria	Proteobacteria	Alphaproteobacteria	Rhodospirillales	Rhodospirillaceae	Rhodocista	1	0	0	0.00145798	0	0
OTU502	Bacteria	Actinobacteria	Actinobacteria (class)	Actinomycetales	Nocardiaceae	Rhodococcus	38	17	6	0.0554033	0.0274039	0.0549602
OTU503	Bacteria	Proteobacteria	Betaproteobacteria	Rhodocyclales	Rhodocyclaceae	Rhodocyclus	0	3	0	0	0.00483598	0
OTU504	Bacteria	Planctomycetes	Planctomycetacia	Planctomycetales	Planctomycetaceae	Rhodopirellula	13	2	0	0.0189538	0.00322399	0
OTU505	Bacteria	Proteobacteria	Alphaproteobacteria	Rhizobiales	Bradyrhizobiaceae	Rhodopseudomonas	0	1	1	0	0.00161199	0.00916003
OTU506	Bacteria	Proteobacteria	Alphaproteobacteria	Rhodospirillales	Rhodospirillaceae	Rhodospirillum	0	5	0	0	0.00805997	0
OTU507	Bacteria	Proteobacteria	Alphaproteobacteria	Rhodobacterales	Rhodobacteraceae	Rhodothalassium	0	1	0	0	0.00161199	0
OTU508	Bacteria	Bacteroidetes	Sphingobacteria	Sphingobacteriales	Rhodothermaceae	Rhodothermus	1	2	0	0.00145798	0.00322399	0
OTU509	Bacteria	Proteobacteria	Alphaproteobacteria	Rhodospirillales	Rhodospirillaceae	Rhodovibrio	0	1	0	0	0.00161199	0
OTU510	Bacteria	Proteobacteria	Alphaproteobacteria	Rhodobacterales	Rhodobacteraceae	Rhodovulum	2	3	0	0.00291596	0.00483598	0
OTU511	Bacteria	Proteobacteria	Alphaproteobacteria	Rickettsiales	Rickettsiaceae	Rickettsia	4	5	0	0.00583192	0.00805997	0
OTU512	Bacteria	Bacteroidetes	Flavobacteria	Flavobacteriales	Flavobacteriaceae	Riemerella	12	917	76	0.0174958	1.4782	0.696162
OTU513	Bacteria	Bacteroidetes	Bacteroidia	Bacteroidales	Rikenellaceae	Rikenella	3	388	0	0.00437394	0.625453	0
OTU514	Bacteria	Bacteroidetes	Flavobacteria	Flavobacteriales	Flavobacteriaceae	Robiginitalea	0	12	0	0	0.0193439	0
OTU515	Bacteria	Firmicutes	Clostridia	Clostridiales	Lachnospiraceae	Robinsoniella	0	4	0	0	0.00644797	0
OTU516	Bacteria	Proteobacteria	Betaproteobacteria	Burkholderiales	unclassified (derived from Burkholderiales)	Roseateles	1	1	0	0.00145798	0.00161199	0
OTU517	Bacteria	Firmicutes	Clostridia	Clostridiales	Lachnospiraceae	Roseburia	0	7	0	0	0.011284	0
OTU518	Bacteria	Chloroflexi	Chloroflexi (class)	Chloroflexales	Chloroflexaceae	Roseiflexus	1	0	0	0.00145798	0	0
OTU519	Bacteria	Proteobacteria	Alphaproteobacteria	Rhodobacterales	Rhodobacteraceae	Roseobacter	0	1	0	0	0.00161199	0
OTU520	Bacteria	Proteobacteria	Alphaproteobacteria	Rhodospirillales	Acetobacteraceae	Roseomonas	1	0	0	0.00145798	0	0
OTU521	Bacteria	Actinobacteria	Actinobacteria (class)	Actinomycetales	Micrococcaceae	Rothia	17	3	0	0.0247857	0.00483598	0
OTU522	Bacteria	Verrucomicrobia	Verrucomicrobiae	Verrucomicrobiales	Verrucomicrobiaceae	Rubritalea	34	2	0	0.0495714	0.00322399	0
OTU523	Bacteria	Proteobacteria	Alphaproteobacteria	Rhodospirillales	Acetobacteraceae	Rubritepida	2	1	0	0.00291596	0.00161199	0
OTU524	Bacteria	Proteobacteria	Betaproteobacteria	Burkholderiales	unclassified (derived from Burkholderiales)	Rubrivivax	16	1	0	0.0233277	0.00161199	0
OTU525	Bacteria	Actinobacteria	Actinobacteria (class)	Rubrobacterales	Rubrobacteraceae	Rubrobacter	0	2	0	0	0.00322399	0
OTU526	Bacteria	Proteobacteria	Gammaproteobacteria	Aeromonadales	Succinivibrionaceae	Ruminobacter	0	2	0	0	0.00322399	0
OTU527	Bacteria	Firmicutes	Clostridia	Clostridiales	Ruminococcaceae	Ruminococcus	3	211	0	0.00437394	0.340131	0
OTU528	Bacteria	Actinobacteria	Actinobacteria (class)	Actinomycetales	Pseudonocardiaceae	Saccharomonospora	1	0	0	0.00145798	0	0
OTU529	Bacteria	Proteobacteria	Gammaproteobacteria	Alteromonadales	Alteromonadaceae	Saccharophagus	2	0	0	0.00291596	0	0
OTU530	Bacteria	Bacteroidetes	Sphingobacteria	Sphingobacteriales	Rhodothermaceae	Salinibacter	2	40	1	0.00291596	0.0644797	0.00916003
OTU531	Bacteria	Actinobacteria	Actinobacteria (class)	Actinomycetales	Microbacteriaceae	Salinibacterium	0	1	0	0	0.00161199	0
OTU532	Bacteria	Proteobacteria	Gammaproteobacteria	Vibrionales	Vibrionaceae	Salinivibrio	1	0	0	0.00145798	0	0
OTU533	Bacteria	Proteobacteria	Gammaproteobacteria	Enterobacteriales	Enterobacteriaceae	Salmonella	4	110	1	0.00583192	0.177319	0.00916003
OTU534	Bacteria	Bacteroidetes	Sphingobacteria	Sphingobacteriales	Saprospiraceae	Saprospira	9	3	0	0.0131218	0.00483598	0
OTU535	Bacteria	Firmicutes	Clostridia	Clostridiales	Clostridiaceae	Sarcina	0	2	0	0	0.00322399	0
OTU536	Bacteria	Fusobacteria	Fusobacteria (class)	Fusobacteriales	Fusobacteriaceae	Sebaldella	0	3	0	0	0.00483598	0
OTU537	Bacteria	Firmicutes	Clostridia	Clostridiales	Clostridiales Family XI. Incertae Sedis	Sedimentibacter	0	3	0	0	0.00483598	0
OTU538	Bacteria	Actinobacteria	Actinobacteria (class)	Actinomycetales	Segniliparaceae	Segniliparus	1	1	0	0.00145798	0.00161199	0
OTU539	Bacteria	Firmicutes	Negativicutes	Selenomonadales	Veillonellaceae	Selenomonas	0	44	0	0	0.0709277	0
OTU540	Bacteria	Actinobacteria	Actinobacteria (class)	Actinomycetales	Intrasporangiaceae	Serinicoccus	0	3	0	0	0.00483598	0
OTU541	Bacteria	Proteobacteria	Gammaproteobacteria	Enterobacteriales	Enterobacteriaceae	Serratia	416	14	0	0.60652	0.0225679	0
OTU542	Bacteria	Proteobacteria	Gammaproteobacteria	Alteromonadales	Shewanellaceae	Shewanella	17014	2500	29	24.8061	4.02998	0.265641
OTU543	Bacteria	Proteobacteria	Gammaproteobacteria	Enterobacteriales	Enterobacteriaceae	Shigella	1	4	0	0.00145798	0.00644797	0
OTU544	Bacteria	Proteobacteria	Alphaproteobacteria	Rhizobiales	Rhizobiaceae	Shinella	1	0	0	0.00145798	0	0
OTU545	Bacteria	Firmicutes	Clostridia	Clostridiales	Lachnospiraceae	Shuttleworthia	0	3	0	0	0.00483598	0
OTU546	Bacteria	Proteobacteria	Betaproteobacteria	Burkholderiales	Comamonadaceae	Simplicispira	0	34	0	0	0.0548078	0
OTU547	Bacteria	Proteobacteria	Alphaproteobacteria	Rhizobiales	Rhizobiaceae	Sinorhizobium	1	0	0	0.00145798	0	0
OTU548	Bacteria	Actinobacteria	Actinobacteria (class)	Actinomycetales	Gordoniaceae	Skermania	0	1	0	0	0.00161199	0
OTU549	Bacteria	Actinobacteria	Actinobacteria (class)	Coriobacteriales	Coriobacteriaceae	Slackia	0	15	0	0	0.0241799	0
OTU550	Bacteria	Proteobacteria	Gammaproteobacteria	Enterobacteriales	Enterobacteriaceae	Sodalis	2	0	0	0.00291596	0	0
OTU551	Bacteria	Firmicutes	Clostridia	Clostridiales	Clostridiales Family XI. Incertae Sedis	Soehngenia	0	2	0	0	0.00322399	0
OTU552	Bacteria	Proteobacteria	Deltaproteobacteria	Myxococcales	Polyangiaceae	Sorangium	2	0	0	0.00291596	0	0
OTU553	Bacteria	Proteobacteria	Betaproteobacteria	Burkholderiales	unclassified (derived from Burkholderiales)	Sphaerotilus	3	1	0	0.00437394	0.00161199	0
OTU554	Bacteria	Bacteroidetes	Sphingobacteria	Sphingobacteriales	Sphingobacteriaceae	Sphingobacterium	280	148	8	0.408235	0.238575	0.0732802
OTU555	Bacteria	Proteobacteria	Alphaproteobacteria	Sphingomonadales	Sphingomonadaceae	Sphingobium	4	4	1	0.00583192	0.00644797	0.00916003
OTU556	Bacteria	Proteobacteria	Alphaproteobacteria	Sphingomonadales	Sphingomonadaceae	Sphingomonas	3	2	0	0.00437394	0.00322399	0
OTU557	Bacteria	Proteobacteria	Alphaproteobacteria	Sphingomonadales	Sphingomonadaceae	Sphingopyxis	1	0	0	0.00145798	0	0
OTU558	Bacteria	Proteobacteria	Betaproteobacteria	Nitrosomonadales	Spirillaceae	Spirillum	0	2	0	0	0.00322399	0
OTU559	Bacteria	Proteobacteria	Deltaproteobacteria	unclassified (derived from Deltaproteobacteria)	unclassified (derived from Deltaproteobacteria)	Spirobacillus	5	0	0	0.0072899	0	0
OTU560	Bacteria	Spirochaetes	Spirochaetes (class)	Spirochaetales	Spirochaetaceae	Spirochaeta	0	11	0	0	0.0177319	0
OTU561	Bacteria	Tenericutes	Mollicutes	Entomoplasmatales	Spiroplasmataceae	Spiroplasma	2	19	0	0.00291596	0.0306279	0
OTU562	Bacteria	Bacteroidetes	Cytophagia	Cytophagales	Cytophagaceae	Spirosoma	1	0	0	0.00145798	0	0
OTU563	Bacteria	Cyanobacteria	unclassified (derived from Cyanobacteria)	Oscillatoriales	unclassified (derived from Oscillatoriales)	Spirulina	0	1	3	0	0.00161199	0.0274801
OTU564	Bacteria	Firmicutes	Clostridia	Clostridiales	Clostridiales Family XI. Incertae Sedis	Sporanaerobacter	0	2	0	0	0.00322399	0
OTU565	Bacteria	Bacteroidetes	Cytophagia	Cytophagales	Cytophagaceae	Sporocytophaga	0	2	0	0	0.00322399	0
OTU566	Bacteria	Firmicutes	Negativicutes	Selenomonadales	Veillonellaceae	Sporomusa	0	33	0	0	0.0531958	0
OTU567	Bacteria	Firmicutes	Bacilli	Bacillales	Planococcaceae	Sporosarcina	0	1	0	0	0.00161199	0
OTU568	Bacteria	Actinobacteria	Actinobacteria (class)	Actinomycetales	Glycomycetaceae	Stackebrandtia	2	0	0	0.00291596	0	0
OTU569	Bacteria	Cyanobacteria	unclassified (derived from Cyanobacteria)	Pleurocapsales	unclassified (derived from Pleurocapsales)	Stanieria	0	0	4	0	0	0.0366401
OTU570	Bacteria	Firmicutes	Bacilli	Bacillales	Staphylococcaceae	Staphylococcus	1	12	0	0.00145798	0.0193439	0
OTU571	Bacteria	Proteobacteria	Gammaproteobacteria	Xanthomonadales	Xanthomonadaceae	Stenotrophomonas	10	4	0	0.0145798	0.00644797	0
OTU572	Bacteria	Actinobacteria	Actinobacteria (class)	Actinomycetales	Streptomycetaceae	Streptacidiphilus	257	0	0	0.374701	0	0
OTU573	Bacteria	Fusobacteria	Fusobacteria (class)	Fusobacteriales	Fusobacteriaceae	Streptobacillus	0	6	0	0	0.00967196	0
OTU574	Bacteria	Firmicutes	Bacilli	Lactobacillales	Streptococcaceae	Streptococcus	3	40	2	0.00437394	0.0644797	0.0183201
OTU575	Bacteria	Actinobacteria	Actinobacteria (class)	Actinomycetales	Streptomycetaceae	Streptomyces	305	15	22	0.444684	0.0241799	0.201521
OTU576	Bacteria	Actinobacteria	Actinobacteria (class)	Actinomycetales	Streptosporangiaceae	Streptosporangium	0	1	1	0	0.00161199	0.00916003
OTU577	Bacteria	Firmicutes	Clostridia	Clostridiales	Ruminococcaceae	Subdoligranulum	0	20	0	0	0.0322399	0
OTU578	Bacteria	Actinobacteria	Actinobacteria (class)	Actinomycetales	Microbacteriaceae	Subtercola	1	1	0	0.00145798	0.00161199	0
OTU579	Bacteria	Proteobacteria	Gammaproteobacteria	Aeromonadales	Succinivibrionaceae	Succinimonas	0	4	0	0	0.00644797	0
OTU580	Bacteria	Proteobacteria	Alphaproteobacteria	Rhodobacterales	Rhodobacteraceae	Sulfitobacter	1	1	0	0.00145798	0.00161199	0
OTU581	Bacteria	Proteobacteria	Epsilonproteobacteria	Campylobacterales	Campylobacteraceae	Sulfurospirillum	0	373	0	0	0.601273	0
OTU582	Bacteria	Firmicutes	Clostridia	Clostridiales	Clostridiales Family XVIII. Incertae Sedis	Symbiobacterium	1	32	3	0.00145798	0.0515838	0.0274801
OTU583	Bacteria	Cyanobacteria	unclassified (derived from Cyanobacteria)	Chroococcales	unclassified (derived from Chroococcales)	Synechococcus	3820	5	23	5.56949	0.00805997	0.210681
OTU584	Bacteria	Cyanobacteria	unclassified (derived from Cyanobacteria)	Chroococcales	unclassified (derived from Chroococcales)	Synechocystis	5	1	0	0.0072899	0.00161199	0
OTU585	Bacteria	Proteobacteria	Deltaproteobacteria	Syntrophobacterales	Syntrophobacteraceae	Syntrophobacter	0	2	0	0	0.00322399	0
OTU586	Bacteria	Firmicutes	Clostridia	Clostridiales	Syntrophomonadaceae	Syntrophomonas	0	79	0	0	0.127347	0
OTU587	Bacteria	Proteobacteria	Deltaproteobacteria	Syntrophobacterales	Syntrophaceae	Syntrophus	0	2	0	0	0.00322399	0
OTU588	Bacteria	Bacteroidetes	Bacteroidia	Bacteroidales	Porphyromonadaceae	Tannerella	0	260	8	0	0.419118	0.0732802
OTU589	Bacteria	Proteobacteria	Betaproteobacteria	Burkholderiales	Alcaligenaceae	Taylorella	0	13	0	0	0.0209559	0
OTU590	Bacteria	Proteobacteria	Alphaproteobacteria	Rhodospirillales	Rhodospirillaceae	Telmatospirillum	0	1	0	0	0.00161199	0
OTU591	Bacteria	Bacteroidetes	Flavobacteria	Flavobacteriales	Flavobacteriaceae	Tenacibaculum	42	530	0	0.0612352	0.854356	0
OTU592	Bacteria	Firmicutes	Clostridia	Clostridiales	Clostridiaceae	Tepidimicrobium	0	2	0	0	0.00322399	0
OTU593	Bacteria	Proteobacteria	Gammaproteobacteria	Alteromonadales	unclassified (derived from Alteromonadales)	Teredinibacter	0	1	0	0	0.00161199	0
OTU594	Bacteria	Actinobacteria	Actinobacteria (class)	Actinomycetales	Intrasporangiaceae	Terrabacter	84	1	0	0.12247	0.00161199	0
OTU595	Bacteria	Bacteroidetes	Sphingobacteria	Sphingobacteriales	unclassified (derived from Sphingobacteriales)	Terrimonas	176	46	0	0.256605	0.0741517	0
OTU596	Bacteria	Actinobacteria	Actinobacteria (class)	Actinomycetales	Intrasporangiaceae	Tetrasphaera	238	2	0	0.346999	0.00322399	0
OTU597	Bacteria	Proteobacteria	Betaproteobacteria	Rhodocyclales	Rhodocyclaceae	Thauera	0	30	0	0	0.0483598	0
OTU598	Bacteria	Synergistetes	Synergistia	Synergistales	Synergistaceae	Thermanaerovibrio	0	2	0	0	0.00322399	0
OTU599	Bacteria	Firmicutes	Clostridia	Clostridiales	Peptococcaceae	Thermincola	1	4	0	0.00145798	0.00644797	0
OTU600	Bacteria	Firmicutes	Bacilli	Bacillales	Thermoactinomycetaceae	Thermoactinomyces	0	3	0	0	0.00483598	0
OTU601	Bacteria	Firmicutes	Clostridia	Thermoanaerobacterales	Thermoanaerobacteraceae	Thermoanaerobacter	1	3	0	0.00145798	0.00483598	0
OTU602	Bacteria	Firmicutes	Clostridia	Thermoanaerobacterales	Thermoanaerobacterales Family III. Incertae Sedis	Thermoanaerobacterium	0	16	0	0	0.0257919	0
OTU603	Bacteria	unclassified (derived from Bacteria)	unclassified (derived from Bacteria)	unclassified (derived from Bacteria)	unclassified (derived from Bacteria)	Thermobaculum	0	4	0	0	0.00644797	0
OTU604	Bacteria	Actinobacteria	Actinobacteria (class)	Actinomycetales	Nocardiopsaceae	Thermobifida	0	1	0	0	0.00161199	0
OTU605	Bacteria	Actinobacteria	Actinobacteria (class)	Actinomycetales	Pseudonocardiaceae	Thermobispora	0	2	0	0	0.00322399	0
OTU606	Bacteria	Thermodesulfobacteria	Thermodesulfobacteria (class)	Thermodesulfobacteriales	Thermodesulfobacteriaceae	Thermodesulfobacterium	1	0	0	0.00145798	0	0
OTU607	Bacteria	Firmicutes	Clostridia	Thermoanaerobacterales	Thermodesulfobiaceae	Thermodesulfobium	0	1	0	0	0.00161199	0
OTU608	Bacteria	Nitrospirae	Nitrospira (class)	Nitrospirales	Nitrospiraceae	Thermodesulfovibrio	0	1	0	0	0.00161199	0
OTU609	Bacteria	Actinobacteria	Actinobacteria (class)	Thermoleophilales	Thermoleophilaceae	Thermoleophilum	0	1	0	0	0.00161199	0
OTU610	Bacteria	Chloroflexi	Thermomicrobia (class)	Thermomicrobiales	Thermomicrobiaceae	Thermomicrobium	0	2	0	0	0.00322399	0
OTU611	Bacteria	Firmicutes	Negativicutes	Selenomonadales	Veillonellaceae	Thermosinus	1	5	0	0.00145798	0.00805997	0
OTU612	Bacteria	Thermotogae	Thermotogae (class)	Thermotogales	Thermotogaceae	Thermosipho	0	10	0	0	0.0161199	0
OTU613	Bacteria	Thermotogae	Thermotogae (class)	Thermotogales	Thermotogaceae	Thermotoga	0	4	0	0	0.00644797	0
OTU614	Bacteria	Deinococcus-Thermus	Deinococci	Thermales	Thermaceae	Thermus	2	0	0	0.00291596	0	0
OTU615	Bacteria	Proteobacteria	Gammaproteobacteria	Chromatiales	Ectothiorhodospiraceae	Thioalkalivibrio	0	1	0	0	0.00161199	0
OTU616	Bacteria	Proteobacteria	Betaproteobacteria	Hydrogenophilales	Hydrogenophilaceae	Thiobacillus	0	3	0	0	0.00483598	0
OTU617	Bacteria	Proteobacteria	Betaproteobacteria	Burkholderiales	unclassified (derived from Burkholderiales)	Thiobacter	0	2	0	0	0.00322399	0
OTU618	Bacteria	Proteobacteria	Alphaproteobacteria	Rhodobacterales	Rhodobacteraceae	Thioclava	1	1	0	0.00145798	0.00161199	0
OTU619	Bacteria	Proteobacteria	Betaproteobacteria	Burkholderiales	unclassified (derived from Burkholderiales)	Thiomonas	4	0	0	0.00583192	0	0
OTU620	Bacteria	Proteobacteria	Gammaproteobacteria	Chromatiales	Ectothiorhodospiraceae	Thiorhodospira	1	0	0	0.00145798	0	0
OTU621	Bacteria	Proteobacteria	Gammaproteobacteria	Thiotrichales	Thiotrichaceae	Thiothrix	0	12	1	0	0.0193439	0.00916003
OTU622	Bacteria	Firmicutes	Clostridia	Clostridiales	Clostridiales Family XI. Incertae Sedis	Tissierella	0	17	0	0	0.0274039	0
OTU623	Bacteria	Proteobacteria	Gammaproteobacteria	Aeromonadales	Aeromonadaceae	Tolumonas	0	105	0	0	0.169259	0
OTU624	Bacteria	Spirochaetes	Spirochaetes (class)	Spirochaetales	Spirochaetaceae	Treponema	4	60	0	0.00583192	0.0967196	0
OTU625	Bacteria	Firmicutes	Bacilli	Lactobacillales	Carnobacteriaceae	Trichococcus	0	19	0	0	0.0306279	0
OTU626	Bacteria	Actinobacteria	Actinobacteria (class)	Actinomycetales	unclassified (derived from Actinomycetales)	Tropheryma	3	18	0	0.00437394	0.0290159	0
OTU627	Bacteria	Actinobacteria	Actinobacteria (class)	Bifidobacteriales	unclassified (derived from Bifidobacteriales)	Turicella	0	1	0	0	0.00161199	0
OTU628	Bacteria	Tenericutes	Mollicutes	Mycoplasmatales	Mycoplasmataceae	Ureaplasma	0	1	2	0	0.00161199	0.0183201
OTU629	Bacteria	Firmicutes	Bacilli	Bacillales	Planococcaceae	Ureibacillus	0	2	0	0	0.00322399	0
OTU630	Bacteria	Proteobacteria	Betaproteobacteria	Burkholderiales	Comamonadaceae	Variovorax	6	5	0	0.00874789	0.00805997	0
OTU631	Bacteria	Firmicutes	Negativicutes	Selenomonadales	Veillonellaceae	Veillonella	3	37	8	0.00437394	0.0596437	0.0732802
OTU632	Bacteria	Verrucomicrobia	Verrucomicrobiae	Verrucomicrobiales	Verrucomicrobiaceae	Verrucomicrobium	15	2	0	0.0218697	0.00322399	0
OTU633	Bacteria	Proteobacteria	Gammaproteobacteria	Vibrionales	Vibrionaceae	Vibrio	23	4	1	0.0335336	0.00644797	0.00916003
OTU634	Bacteria	Lentisphaerae	unclassified (derived from Lentisphaerae)	unclassified (derived from Lentisphaerae)	Victivallaceae	Victivallis	0	22	0	0	0.0354639	0
OTU635	Bacteria	Firmicutes	Bacilli	Bacillales	Bacillaceae	Virgibacillus	1	1	0	0.00145798	0.00161199	0
OTU636	Bacteria	Bacteroidetes	Flavobacteria	Flavobacteriales	Flavobacteriaceae	Wautersiella	0	2	0	0	0.00322399	0
OTU637	Bacteria	Bacteroidetes	Flavobacteria	Flavobacteriales	Flavobacteriaceae	Weeksella	0	3	0	0	0.00483598	0
OTU638	Bacteria	Firmicutes	Bacilli	Lactobacillales	Leuconostocaceae	Weissella	0	11	0	0	0.0177319	0
OTU639	Bacteria	Proteobacteria	Alphaproteobacteria	Rhizobiales	Xanthobacteraceae	Xanthobacter	1	1	0	0.00145798	0.00161199	0
OTU640	Bacteria	Proteobacteria	Gammaproteobacteria	Xanthomonadales	Xanthomonadaceae	Xanthomonas	98	177	6	0.142882	0.285323	0.0549602
OTU641	Bacteria	Cyanobacteria	unclassified (derived from Cyanobacteria)	Pleurocapsales	unclassified (derived from Pleurocapsales)	Xenococcus	2	0	0	0.00291596	0	0
OTU642	Bacteria	Proteobacteria	Betaproteobacteria	Burkholderiales	Comamonadaceae	Xenophilus	4	2	0	0.00583192	0.00322399	0
OTU643	Bacteria	Proteobacteria	Gammaproteobacteria	Xanthomonadales	Xanthomonadaceae	Xylella	1	1	0	0.00145798	0.00161199	0
OTU644	Bacteria	Proteobacteria	Gammaproteobacteria	Enterobacteriales	Enterobacteriaceae	Yersinia	128	17	3	0.186622	0.0274039	0.0274801
OTU645	Bacteria	Bacteroidetes	Flavobacteria	Flavobacteriales	Flavobacteriaceae	Zobellia	1	0	0	0.00145798	0	0
OTU646	Bacteria	Proteobacteria	Betaproteobacteria	Rhodocyclales	Rhodocyclaceae	Zoogloea	1	17	0	0.00145798	0.0274039	0
OTU647	Bacteria	Bacteroidetes	Flavobacteria	Flavobacteriales	Flavobacteriaceae	Zunongwangia	0	9	0	0	0.0145079	0
OTU648	Bacteria	Proteobacteria	Gammaproteobacteria	Oceanospirillales	Halomonadaceae	Zymobacter	1	1	0	0.00145798	0.00161199	0
OTU649	Bacteria	Proteobacteria	Alphaproteobacteria	Sphingomonadales	Sphingomonadaceae	Zymomonas	0	12	0	0	0.0193439	0
OTU650	Bacteria	Actinobacteria	Actinobacteria (class)	unclassified (derived from Actinobacteria (class))	unclassified (derived from Actinobacteria (class))	unclassified (derived from Actinobacteria (class))	3	5	0	0.00437394	0.00805997	0
OTU651	Bacteria	Proteobacteria	Alphaproteobacteria	unclassified (derived from Alphaproteobacteria)	unclassified (derived from Alphaproteobacteria)	unclassified (derived from Alphaproteobacteria)	126	75	3	0.183706	0.120899	0.0274801
OTU652	Bacteria	Proteobacteria	Gammaproteobacteria	Alteromonadales	Alteromonadaceae	unclassified (derived from Alteromonadaceae)	1	0	0	0.00145798	0	0
OTU653	Bacteria	unclassified (derived from Bacteria)	unclassified (derived from Bacteria)	unclassified (derived from Bacteria)	unclassified (derived from Bacteria)	unclassified (derived from Bacteria)	25433	21360	2716	37.0808	34.4322	24.8786
OTU654	Bacteria	Bacteroidetes	unclassified (derived from Bacteroidetes)	unclassified (derived from Bacteroidetes)	unclassified (derived from Bacteroidetes)	unclassified (derived from Bacteroidetes)	6	101	0	0.00874789	0.162811	0
OTU655	Bacteria	Proteobacteria	Betaproteobacteria	unclassified (derived from Betaproteobacteria)	unclassified (derived from Betaproteobacteria)	unclassified (derived from Betaproteobacteria)	370	197	5929	0.539453	0.317563	54.3098
OTU656	Bacteria	Proteobacteria	Betaproteobacteria	Burkholderiales	unclassified (derived from Burkholderiales)	unclassified (derived from Burkholderiales)	44	1	0	0.0641512	0.00161199	0
OTU657	Bacteria	Proteobacteria	Epsilonproteobacteria	Campylobacterales	Campylobacteraceae	unclassified (derived from Campylobacteraceae)	0	6	0	0	0.00967196	0
OTU658	Bacteria	Proteobacteria	Epsilonproteobacteria	Campylobacterales	unclassified (derived from Campylobacterales)	unclassified (derived from Campylobacterales)	0	1	0	0	0.00161199	0
OTU659	Bacteria	Candidatus Poribacteria	unclassified (derived from Candidatus Poribacteria)	unclassified (derived from Candidatus Poribacteria)	unclassified (derived from Candidatus Poribacteria)	unclassified (derived from Candidatus Poribacteria)	0	1	0	0	0.00161199	0
OTU660	Bacteria	Firmicutes	Clostridia	Clostridiales	unclassified (derived from Clostridiales)	unclassified (derived from Clostridiales)	1	38	0	0.00145798	0.0612557	0
OTU661	Bacteria	Proteobacteria	Betaproteobacteria	Burkholderiales	Comamonadaceae	unclassified (derived from Comamonadaceae)	21	27	0	0.0306176	0.0435238	0
OTU662	Bacteria	Cyanobacteria	unclassified (derived from Cyanobacteria)	unclassified (derived from Cyanobacteria)	unclassified (derived from Cyanobacteria)	unclassified (derived from Cyanobacteria)	2	0	0	0.00291596	0	0
OTU663	Bacteria	Proteobacteria	Deltaproteobacteria	unclassified (derived from Deltaproteobacteria)	unclassified (derived from Deltaproteobacteria)	unclassified (derived from Deltaproteobacteria)	217	111	2	0.316382	0.178931	0.0183201
OTU664	Bacteria	Proteobacteria	Deltaproteobacteria	Desulfobacterales	Desulfobacteraceae	unclassified (derived from Desulfobacteraceae)	0	2	0	0	0.00322399	0
OTU665	Bacteria	Proteobacteria	Deltaproteobacteria	Desulfobacterales	Desulfobulbaceae	unclassified (derived from Desulfobulbaceae)	1	0	0	0.00145798	0	0
OTU666	Bacteria	Proteobacteria	Deltaproteobacteria	Desulfovibrionales	unclassified (derived from Desulfovibrionales)	unclassified (derived from Desulfovibrionales)	6	3	0	0.00874789	0.00483598	0
OTU667	Bacteria	Proteobacteria	Gammaproteobacteria	Enterobacteriales	Enterobacteriaceae	unclassified (derived from Enterobacteriaceae)	3	0	0	0.00437394	0	0
OTU668	Bacteria	Proteobacteria	Epsilonproteobacteria	unclassified (derived from Epsilonproteobacteria)	unclassified (derived from Epsilonproteobacteria)	unclassified (derived from Epsilonproteobacteria)	0	800	5	0	1.28959	0.0458001
OTU669	Bacteria	Firmicutes	Erysipelotrichi	Erysipelotrichales	Erysipelotrichaceae	unclassified (derived from Erysipelotrichaceae)	3	45	0	0.00437394	0.0725397	0
OTU670	Bacteria	Bacteroidetes	Flavobacteria	unclassified (derived from Flavobacteria)	unclassified (derived from Flavobacteria)	unclassified (derived from Flavobacteria)	0	53	0	0	0.0854356	0
OTU671	Bacteria	Bacteroidetes	Flavobacteria	Flavobacteriales	Flavobacteriaceae	unclassified (derived from Flavobacteriaceae)	43	6	0	0.0626932	0.00967196	0
OTU672	Bacteria	Bacteroidetes	Flavobacteria	Flavobacteriales	unclassified (derived from Flavobacteriales)	unclassified (derived from Flavobacteriales)	263	1001	0	0.383449	1.61361	0
OTU673	Bacteria	Proteobacteria	Gammaproteobacteria	Thiotrichales	Francisellaceae	unclassified (derived from Francisellaceae)	0	15	0	0	0.0241799	0
OTU674	Bacteria	Proteobacteria	Gammaproteobacteria	unclassified (derived from Gammaproteobacteria)	unclassified (derived from Gammaproteobacteria)	unclassified (derived from Gammaproteobacteria)	287	570	42	0.418441	0.918836	0.384721
OTU675	Bacteria	Chloroflexi	Ktedonobacteria	unclassified (derived from Ktedonobacteria)	unclassified (derived from Ktedonobacteria)	unclassified (derived from Ktedonobacteria)	1	1	0	0.00145798	0.00161199	0
OTU676	Bacteria	Firmicutes	Clostridia	Clostridiales	Lachnospiraceae	unclassified (derived from Lachnospiraceae)	2	26	0	0.00291596	0.0419118	0
OTU677	Bacteria	Proteobacteria	Gammaproteobacteria	Methylococcales	Methylococcaceae	unclassified (derived from Methylococcaceae)	0	1	0	0	0.00161199	0
OTU678	Bacteria	Proteobacteria	Betaproteobacteria	Methylophilales	unclassified (derived from Methylophilales)	unclassified (derived from Methylophilales)	0	6	0	0	0.00967196	0
OTU679	Bacteria	Proteobacteria	Betaproteobacteria	Nitrosomonadales	Nitrosomonadaceae	unclassified (derived from Nitrosomonadaceae)	0	4	0	0	0.00644797	0
OTU680	Bacteria	Verrucomicrobia	Opitutae	unclassified (derived from Opitutae)	Opitutaceae	unclassified (derived from Opitutaceae)	13	20	10	0.0189538	0.0322399	0.0916003
OTU681	Bacteria	Firmicutes	Clostridia	Clostridiales	Peptococcaceae	unclassified (derived from Peptococcaceae)	0	2	0	0	0.00322399	0
OTU682	Bacteria	Planctomycetes	Planctomycetacia	Planctomycetales	Planctomycetaceae	unclassified (derived from Planctomycetaceae)	1	19	0	0.00145798	0.0306279	0
OTU683	Bacteria	Actinobacteria	Actinobacteria (class)	Actinomycetales	Propionibacteriaceae	unclassified (derived from Propionibacteriaceae)	1	3	0	0.00145798	0.00483598	0
OTU684	Bacteria	Proteobacteria	unclassified (derived from Proteobacteria)	unclassified (derived from Proteobacteria)	unclassified (derived from Proteobacteria)	unclassified (derived from Proteobacteria)	50	254	36	0.072899	0.409446	0.329761
OTU685	Bacteria	Proteobacteria	Alphaproteobacteria	Rhizobiales	unclassified (derived from Rhizobiales)	unclassified (derived from Rhizobiales)	3	1	0	0.00437394	0.00161199	0
OTU686	Bacteria	Proteobacteria	Alphaproteobacteria	Rhodobacterales	Rhodobacteraceae	unclassified (derived from Rhodobacteraceae)	6	0	0	0.00874789	0	0
OTU687	Bacteria	Proteobacteria	Alphaproteobacteria	Rhodobacterales	unclassified (derived from Rhodobacterales)	unclassified (derived from Rhodobacterales)	1	0	0	0.00145798	0	0
OTU688	Bacteria	Proteobacteria	Betaproteobacteria	Rhodocyclales	Rhodocyclaceae	unclassified (derived from Rhodocyclaceae)	2	6	0	0.00291596	0.00967196	0
OTU689	Bacteria	Proteobacteria	Alphaproteobacteria	Rhodospirillales	Rhodospirillaceae	unclassified (derived from Rhodospirillaceae)	1	1	0	0.00145798	0.00161199	0
OTU690	Bacteria	Proteobacteria	Alphaproteobacteria	Rickettsiales	Rickettsiaceae	unclassified (derived from Rickettsiaceae)	0	1	0	0	0.00161199	0
OTU691	Bacteria	Firmicutes	Clostridia	Clostridiales	Ruminococcaceae	unclassified (derived from Ruminococcaceae)	0	24	0	0	0.0386878	0
OTU692	Bacteria	Bacteroidetes	Sphingobacteria	Sphingobacteriales	Sphingobacteriaceae	unclassified (derived from Sphingobacteriaceae)	10	15	0	0.0145798	0.0241799	0
OTU693	Bacteria	Synergistetes	unclassified (derived from Synergistetes)	unclassified (derived from Synergistetes)	unclassified (derived from Synergistetes)	unclassified (derived from Synergistetes)	0	2	0	0	0.00322399	0
OTU694	Bacteria	Firmicutes	Clostridia	Thermoanaerobacterales	unclassified (derived from Thermoanaerobacterales)	unclassified (derived from Thermoanaerobacterales)	0	1	0	0	0.00161199	0
OTU695	Bacteria	Verrucomicrobia	Verrucomicrobiae	Verrucomicrobiales	Verrucomicrobia subdivision 3	unclassified (derived from Verrucomicrobia subdivision 3)	30	46	0	0.0437394	0.0741517	0
OTU696	Bacteria	Verrucomicrobia	unclassified (derived from Verrucomicrobia)	unclassified (derived from Verrucomicrobia)	unclassified (derived from Verrucomicrobia)	unclassified (derived from Verrucomicrobia)	7	0	0	0.0102059	0	0
OTU697	Bacteria	Verrucomicrobia	Verrucomicrobiae	Verrucomicrobiales	Verrucomicrobiaceae	unclassified (derived from Verrucomicrobiaceae)	41	6	0	0.0597772	0.00967196	0
OTU698	Bacteria	Verrucomicrobia	Verrucomicrobiae	Verrucomicrobiales	unclassified (derived from Verrucomicrobiales)	unclassified (derived from Verrucomicrobiales)	2	2	0	0.00291596	0.00322399	0
OTU699	Bacteria	Proteobacteria	Gammaproteobacteria	Vibrionales	Vibrionaceae	unclassified (derived from Vibrionaceae)	0	1	0	0	0.00161199	0
OTU700	Bacteria	Proteobacteria	Gammaproteobacteria	Xanthomonadales	Xanthomonadaceae	unclassified (derived from Xanthomonadaceae)	1	0	0	0.00145798	0	0
OTU701	unclassified sequences	unclassified (derived from unclassified sequences)	unclassified (derived from unclassified sequences)	unclassified (derived from unclassified sequences)	unclassified (derived from unclassified sequences)	unclassified (derived from unclassified sequences)	125	2827	9	0.182248	4.5571	0.0824402

## Sheet: Species
Supplementary Table S3 (G) | Microbial community composition at species level
								Normailsed Data			Relative Abundance
OTU ID	Domain	Phylum	Class	Order	Family	Genus	Species	US	CM	DS	US	CM	DS
OTU1	Bacteria	Firmicutes	Bacilli	Lactobacillales	Aerococcaceae	Abiotrophia	Abiotrophia defectiva	0	4	0	0	0.00644797	0
OTU2	Bacteria	Cyanobacteria	unclassified (derived from Cyanobacteria)	unclassified (derived from Cyanobacteria)	unclassified (derived from Cyanobacteria)	Acaryochloris	Acaryochloris marina	1	0	0	0.00145798	0	0
OTU3	Bacteria	Firmicutes	Clostridia	Clostridiales	Lachnospiraceae	Acetitomaculum	Acetitomaculum ruminis	0	2	0	0	0.00322399	0
OTU4	Bacteria	Firmicutes	Clostridia	Clostridiales	Ruminococcaceae	Acetivibrio	Acetivibrio cellulolyticus	0	5	0	0	0.00805997	0
OTU5	Bacteria	Proteobacteria	Alphaproteobacteria	Rhodospirillales	Acetobacteraceae	Acetobacter	Acetobacter indonesiensis	1	1	0	0.00145798	0.00161199	0
OTU6	Bacteria	Proteobacteria	Alphaproteobacteria	Rhodospirillales	Acetobacteraceae	Acetobacter	Acetobacter pasteurianus	0	1	0	0	0.00161199	0
OTU7	Bacteria	Proteobacteria	Alphaproteobacteria	Rhodospirillales	Acetobacteraceae	Acetobacter	Acetobacter pomorum	2	1	0	0.00291596	0.00161199	0
OTU8	Bacteria	Firmicutes	Clostridia	Clostridiales	Eubacteriaceae	Acetobacterium	Acetobacterium psammolithicum	0	2	0	0	0.00322399	0
OTU9	Bacteria	Tenericutes	Mollicutes	Acholeplasmatales	Acholeplasmataceae	Acholeplasma	Acholeplasma brassicae	0	1	0	0	0.00161199	0
OTU10	Bacteria	Tenericutes	Mollicutes	Acholeplasmatales	Acholeplasmataceae	Acholeplasma	Acholeplasma cavigenitalium	1	1	0	0.00145798	0.00161199	0
OTU11	Bacteria	Tenericutes	Mollicutes	Acholeplasmatales	Acholeplasmataceae	Acholeplasma	Acholeplasma granularum	0	1	0	0	0.00161199	0
OTU12	Bacteria	Tenericutes	Mollicutes	Acholeplasmatales	Acholeplasmataceae	Acholeplasma	Acholeplasma hippikon	0	4	0	0	0.00644797	0
OTU13	Bacteria	Tenericutes	Mollicutes	Acholeplasmatales	Acholeplasmataceae	Acholeplasma	Acholeplasma laidlawii	0	4	0	0	0.00644797	0
OTU14	Bacteria	Tenericutes	Mollicutes	Acholeplasmatales	Acholeplasmataceae	Acholeplasma	Acholeplasma morum	0	1	0	0	0.00161199	0
OTU15	Bacteria	Tenericutes	Mollicutes	Acholeplasmatales	Acholeplasmataceae	Acholeplasma	Acholeplasma parvum	0	1	0	0	0.00161199	0
OTU16	Bacteria	Tenericutes	Mollicutes	Acholeplasmatales	Acholeplasmataceae	Acholeplasma	Acholeplasma sp. DM-2009	0	1	0	0	0.00161199	0
OTU17	Bacteria	Tenericutes	Mollicutes	Acholeplasmatales	Acholeplasmataceae	Acholeplasma	Acholeplasma sp. N93	0	22	0	0	0.0354639	0
OTU18	Bacteria	Tenericutes	Mollicutes	Acholeplasmatales	Acholeplasmataceae	Acholeplasma	Acholeplasma vituli	0	6	0	0	0.00967196	0
OTU19	Bacteria	Proteobacteria	Betaproteobacteria	Burkholderiales	Alcaligenaceae	Achromobacter	Achromobacter sp. BP3	0	6	0	0	0.00967196	0
OTU20	Bacteria	Proteobacteria	Betaproteobacteria	Burkholderiales	Alcaligenaceae	Achromobacter	Achromobacter xylosoxidans	1	0	0	0.00145798	0	0
OTU21	Bacteria	Firmicutes	Negativicutes	Selenomonadales	Acidaminococcaceae	Acidaminococcus	Acidaminococcus fermentans	0	22	0	0	0.0354639	0
OTU22	Bacteria	Firmicutes	Negativicutes	Selenomonadales	Acidaminococcaceae	Acidaminococcus	Acidaminococcus sp. D21	0	17	0	0	0.0274039	0
OTU23	Bacteria	Actinobacteria	Actinobacteria (class)	Acidimicrobiales	Acidimicrobiaceae	Acidimicrobium	Acidimicrobium ferrooxidans	74	1	35	0.107891	0.00161199	0.320601
OTU24	Bacteria	Proteobacteria	Alphaproteobacteria	Rhodospirillales	Acetobacteraceae	Acidiphilium	Acidiphilium rubrum	1	0	1	0.00145798	0	0.00916003
OTU25	Bacteria	Proteobacteria	Gammaproteobacteria	Acidithiobacillales	Acidithiobacillaceae	Acidithiobacillus	Acidithiobacillus caldus	0	4	0	0	0.00644797	0
OTU26	Bacteria	Proteobacteria	Gammaproteobacteria	Acidithiobacillales	Acidithiobacillaceae	Acidithiobacillus	Acidithiobacillus ferrooxidans	1	5	0	0.00145798	0.00805997	0
OTU27	Bacteria	Proteobacteria	Gammaproteobacteria	Acidithiobacillales	Acidithiobacillaceae	Acidithiobacillus	Acidithiobacillus thiooxidans	0	0	1	0	0	0.00916003
OTU28	Bacteria	Actinobacteria	Actinobacteria (class)	Acidimicrobiales	Acidimicrobiaceae	Acidithiomicrobium	Acidithiomicrobium sp. P2	75	0	0	0.109349	0	0
OTU29	Bacteria	Acidobacteria	Acidobacteria (class)	Acidobacteriales	Acidobacteriaceae	Acidobacterium	Acidobacterium capsulatum	0	1	0	0	0.00161199	0
OTU30	Bacteria	Proteobacteria	Betaproteobacteria	Burkholderiales	Comamonadaceae	Acidovorax	Acidovorax avenae	1	1	0	0.00145798	0.00161199	0
OTU31	Bacteria	Proteobacteria	Betaproteobacteria	Burkholderiales	Comamonadaceae	Acidovorax	Acidovorax cattleyae	0	0	5	0	0	0.0458001
OTU32	Bacteria	Proteobacteria	Betaproteobacteria	Burkholderiales	Comamonadaceae	Acidovorax	Acidovorax defluvii	0	1	0	0	0.00161199	0
OTU33	Bacteria	Proteobacteria	Betaproteobacteria	Burkholderiales	Comamonadaceae	Acidovorax	Acidovorax delafieldii	0	2	0	0	0.00322399	0
OTU34	Bacteria	Proteobacteria	Betaproteobacteria	Burkholderiales	Comamonadaceae	Acidovorax	Acidovorax facilis	2	0	40	0.00291596	0	0.366401
OTU35	Bacteria	Proteobacteria	Betaproteobacteria	Burkholderiales	Comamonadaceae	Acidovorax	Acidovorax sp. 75	0	48	0	0	0.0773757	0
OTU36	Bacteria	Proteobacteria	Betaproteobacteria	Burkholderiales	Comamonadaceae	Acidovorax	Acidovorax temperans	1	0	1	0.00145798	0	0.00916003
OTU37	Bacteria	Proteobacteria	Gammaproteobacteria	Pseudomonadales	Moraxellaceae	Acinetobacter	Acinetobacter baumannii	4	6	0	0.00583192	0.00967196	0
OTU38	Bacteria	Proteobacteria	Gammaproteobacteria	Pseudomonadales	Moraxellaceae	Acinetobacter	Acinetobacter calcoaceticus	0	8	0	0	0.0128959	0
OTU39	Bacteria	Proteobacteria	Gammaproteobacteria	Pseudomonadales	Moraxellaceae	Acinetobacter	Acinetobacter haemolyticus	1	0	0	0.00145798	0	0
OTU40	Bacteria	Proteobacteria	Gammaproteobacteria	Pseudomonadales	Moraxellaceae	Acinetobacter	Acinetobacter johnsonii	0	1	0	0	0.00161199	0
OTU41	Bacteria	Proteobacteria	Gammaproteobacteria	Pseudomonadales	Moraxellaceae	Acinetobacter	Acinetobacter junii	2	43	0	0.00291596	0.0693157	0
OTU42	Bacteria	Proteobacteria	Gammaproteobacteria	Pseudomonadales	Moraxellaceae	Acinetobacter	Acinetobacter lwoffii	1	41	0	0.00145798	0.0660917	0
OTU43	Bacteria	Proteobacteria	Gammaproteobacteria	Pseudomonadales	Moraxellaceae	Acinetobacter	Acinetobacter radioresistens	1	1	0	0.00145798	0.00161199	0
OTU44	Bacteria	Proteobacteria	Gammaproteobacteria	Pseudomonadales	Moraxellaceae	Acinetobacter	Acinetobacter seohaensis	0	6	0	0	0.00967196	0
OTU45	Bacteria	Proteobacteria	Gammaproteobacteria	Pseudomonadales	Moraxellaceae	Acinetobacter	Acinetobacter sp.	7	25	23	0.0102059	0.0402998	0.210681
OTU46	Bacteria	Proteobacteria	Gammaproteobacteria	Pseudomonadales	Moraxellaceae	Acinetobacter	Acinetobacter sp. PND-4	0	1	0	0	0.00161199	0
OTU47	Bacteria	Proteobacteria	Gammaproteobacteria	Pseudomonadales	Moraxellaceae	Acinetobacter	Acinetobacter sp. TS25	0	1	0	0	0.00161199	0
OTU48	Bacteria	Proteobacteria	Gammaproteobacteria	Pasteurellales	Pasteurellaceae	Actinobacillus	Actinobacillus pleuropneumoniae	2	0	0	0.00291596	0	0
OTU49	Bacteria	Actinobacteria	Actinobacteria (class)	Actinomycetales	Actinomycetaceae	Actinobaculum	Actinobaculum schaalii	0	4	0	0	0.00644797	0
OTU50	Bacteria	Actinobacteria	Actinobacteria (class)	Actinomycetales	Thermomonosporaceae	Actinocorallia	Actinocorallia aurantiaca	1	0	0	0.00145798	0	0
OTU51	Bacteria	Actinobacteria	Actinobacteria (class)	Actinomycetales	Actinomycetaceae	Actinomyces	Actinomyces israelii	0	2	0	0	0.00322399	0
OTU52	Bacteria	Actinobacteria	Actinobacteria (class)	Actinomycetales	Actinomycetaceae	Actinomyces	Actinomyces naeslundii	0	1	0	0	0.00161199	0
OTU53	Bacteria	Actinobacteria	Actinobacteria (class)	Actinomycetales	Actinomycetaceae	Actinomyces	Actinomyces odontolyticus	0	2	0	0	0.00322399	0
OTU54	Bacteria	Actinobacteria	Actinobacteria (class)	Actinomycetales	Actinomycetaceae	Actinomyces	Actinomyces urogenitalis	0	2	0	0	0.00322399	0
OTU55	Bacteria	Actinobacteria	Actinobacteria (class)	Actinomycetales	Actinopolysporaceae	Actinopolyspora	Actinopolyspora halophila	0	1	0	0	0.00161199	0
OTU56	Bacteria	Actinobacteria	Actinobacteria (class)	Actinomycetales	Actinospicaceae	Actinospica	Actinospica sp. Gamma26	0	1	0	0	0.00161199	0
OTU57	Bacteria	Firmicutes	Bacilli	Lactobacillales	Aerococcaceae	Aerococcus	Aerococcus urinae	1	0	0	0.00145798	0	0
OTU58	Bacteria	Proteobacteria	Gammaproteobacteria	Aeromonadales	Aeromonadaceae	Aeromonas	Aeromonas allosaccharophila	1	0	0	0.00145798	0	0
OTU59	Bacteria	Proteobacteria	Gammaproteobacteria	Aeromonadales	Aeromonadaceae	Aeromonas	Aeromonas caviae	3	127	0	0.00437394	0.204723	0
OTU60	Bacteria	Proteobacteria	Gammaproteobacteria	Aeromonadales	Aeromonadaceae	Aeromonas	Aeromonas enteropelogenes	0	1	0	0	0.00161199	0
OTU61	Bacteria	Proteobacteria	Gammaproteobacteria	Aeromonadales	Aeromonadaceae	Aeromonas	Aeromonas hydrophila	9	60	0	0.0131218	0.0967196	0
OTU62	Bacteria	Proteobacteria	Gammaproteobacteria	Aeromonadales	Aeromonadaceae	Aeromonas	Aeromonas jandaei	17	400	402	0.0247857	0.644797	3.68233
OTU63	Bacteria	Proteobacteria	Gammaproteobacteria	Aeromonadales	Aeromonadaceae	Aeromonas	Aeromonas media	3	2	1	0.00437394	0.00322399	0.00916003
OTU64	Bacteria	Proteobacteria	Gammaproteobacteria	Aeromonadales	Aeromonadaceae	Aeromonas	Aeromonas molluscorum	0	1	0	0	0.00161199	0
OTU65	Bacteria	Proteobacteria	Gammaproteobacteria	Aeromonadales	Aeromonadaceae	Aeromonas	Aeromonas popoffii	3	1	63	0.00437394	0.00161199	0.577082
OTU66	Bacteria	Proteobacteria	Gammaproteobacteria	Aeromonadales	Aeromonadaceae	Aeromonas	Aeromonas salmonicida	6	1	0	0.00874789	0.00161199	0
OTU67	Bacteria	Proteobacteria	Gammaproteobacteria	Aeromonadales	Aeromonadaceae	Aeromonas	Aeromonas sharmana	0	54	0	0	0.0870476	0
OTU68	Bacteria	Proteobacteria	Gammaproteobacteria	Aeromonadales	Aeromonadaceae	Aeromonas	Aeromonas sobria	1	0	0	0.00145798	0	0
OTU69	Bacteria	Proteobacteria	Gammaproteobacteria	Aeromonadales	Aeromonadaceae	Aeromonas	Aeromonas sp.	1	0	0	0.00145798	0	0
OTU70	Bacteria	Proteobacteria	Gammaproteobacteria	Aeromonadales	Aeromonadaceae	Aeromonas	Aeromonas sp. 'CDC 2478-85'	0	7	0	0	0.011284	0
OTU71	Bacteria	Proteobacteria	Gammaproteobacteria	Aeromonadales	Aeromonadaceae	Aeromonas	Aeromonas sp. AN-30	0	19	0	0	0.0306279	0
OTU72	Bacteria	Proteobacteria	Gammaproteobacteria	Aeromonadales	Aeromonadaceae	Aeromonas	Aeromonas sp. CCRC 13881	1	0	0	0.00145798	0	0
OTU73	Bacteria	Proteobacteria	Gammaproteobacteria	Aeromonadales	Aeromonadaceae	Aeromonas	Aeromonas sp. CCRC 13980	1	0	0	0.00145798	0	0
OTU74	Bacteria	Proteobacteria	Gammaproteobacteria	Aeromonadales	Aeromonadaceae	Aeromonas	Aeromonas sp. V97	0	1	0	0	0.00161199	0
OTU75	Bacteria	Proteobacteria	Gammaproteobacteria	Aeromonadales	Aeromonadaceae	Aeromonas	Aeromonas veronii	2	136	10	0.00291596	0.219231	0.0916003
OTU76	Bacteria	Proteobacteria	Gammaproteobacteria	Alteromonadales	Alteromonadaceae	Agarivorans	Agarivorans sp. JAMB-A11	1	0	0	0.00145798	0	0
OTU77	Bacteria	Proteobacteria	Alphaproteobacteria	Rhizobiales	Rhizobiaceae	Agrobacterium	Agrobacterium tumefaciens	6	3	0	0.00874789	0.00483598	0
OTU78	Bacteria	Actinobacteria	Actinobacteria (class)	Actinomycetales	Microbacteriaceae	Agrococcus	Agrococcus jenensis	2	2	0	0.00291596	0.00322399	0
OTU79	Bacteria	Actinobacteria	Actinobacteria (class)	Actinomycetales	Microbacteriaceae	Agromyces	Agromyces cerinus	2	1	0	0.00291596	0.00161199	0
OTU80	Bacteria	Actinobacteria	Actinobacteria (class)	Actinomycetales	Microbacteriaceae	Agromyces	Agromyces luteolus	1	0	0	0.00145798	0	0
OTU81	Bacteria	Verrucomicrobia	Verrucomicrobiae	Verrucomicrobiales	Verrucomicrobiaceae	Akkermansia	Akkermansia muciniphila	29	5	0	0.0422814	0.00805997	0
OTU82	Bacteria	Proteobacteria	Betaproteobacteria	Burkholderiales	Comamonadaceae	Albidiferax	Albidiferax ferrireducens	1	4	0	0.00145798	0.00644797	0
OTU83	Bacteria	Proteobacteria	Betaproteobacteria	Burkholderiales	Alcaligenaceae	Alcaligenes	Alcaligenes faecalis	0	4	0	0	0.00644797	0
OTU84	Bacteria	Proteobacteria	Betaproteobacteria	Burkholderiales	Alcaligenaceae	Alcaligenes	Alcaligenes sp.	0	2	0	0	0.00322399	0
OTU85	Bacteria	Proteobacteria	Betaproteobacteria	Burkholderiales	Alcaligenaceae	Alcaligenes	Alcaligenes sp. 'ESPY2 (A-III)'	1	0	0	0.00145798	0	0
OTU86	Bacteria	Proteobacteria	Betaproteobacteria	Burkholderiales	Alcaligenaceae	Alcaligenes	Alcaligenes sp. 92	0	2	0	0	0.00322399	0
OTU87	Bacteria	Proteobacteria	Betaproteobacteria	Burkholderiales	Alcaligenaceae	Alcaligenes	Alcaligenes sp. H	1	0	0	0.00145798	0	0
OTU88	Bacteria	Proteobacteria	Gammaproteobacteria	Oceanospirillales	Alcanivoracaceae	Alcanivorax	Alcanivorax sp. DG881	0	1	0	0	0.00161199	0
OTU89	Bacteria	Proteobacteria	Betaproteobacteria	Burkholderiales	Comamonadaceae	Alicycliphilus	Alicycliphilus denitrificans	0	1	0	0	0.00161199	0
OTU90	Bacteria	Firmicutes	Bacilli	Bacillales	Alicyclobacillaceae	Alicyclobacillus	Alicyclobacillus sendaiensis	0	1	0	0	0.00161199	0
OTU91	Bacteria	Firmicutes	Bacilli	Bacillales	Alicyclobacillaceae	Alicyclobacillus	Alicyclobacillus tolerans	0	3	0	0	0.00483598	0
OTU92	Bacteria	Firmicutes	Bacilli	Bacillales	Alicyclobacillaceae	Alicyclobacillus	Alicyclobacillus vulcanalis	0	1	0	0	0.00161199	0
OTU93	Bacteria	Proteobacteria	Gammaproteobacteria	Vibrionales	Vibrionaceae	Aliivibrio	Aliivibrio finisterrensis	1	0	0	0.00145798	0	0
OTU94	Bacteria	Bacteroidetes	Bacteroidia	Bacteroidales	Rikenellaceae	Alistipes	Alistipes finegoldii	15	378	0	0.0218697	0.609333	0
OTU95	Bacteria	Bacteroidetes	Bacteroidia	Bacteroidales	Rikenellaceae	Alistipes	Alistipes putredinis	1	58	0	0.00145798	0.0934956	0
OTU96	Bacteria	Bacteroidetes	Bacteroidia	Bacteroidales	Rikenellaceae	Alistipes	Alistipes shahii	3	35	0	0.00437394	0.0564198	0
OTU97	Bacteria	Firmicutes	Clostridia	Clostridiales	Clostridiaceae	Alkaliphilus	Alkaliphilus metalliredigens	0	2	0	0	0.00322399	0
OTU98	Bacteria	Firmicutes	Clostridia	Clostridiales	Clostridiaceae	Alkaliphilus	Alkaliphilus oremlandii	0	40	0	0	0.0644797	0
OTU99	Bacteria	Firmicutes	Clostridia	Clostridiales	Clostridiaceae	Alkaliphilus	Alkaliphilus transvaalensis	1	6	0	0.00145798	0.00967196	0
OTU100	Bacteria	Proteobacteria	Gammaproteobacteria	Chromatiales	Chromatiaceae	Allochromatium	Allochromatium vinosum	0	1	0	0	0.00161199	0
OTU101	Bacteria	Actinobacteria	Actinobacteria (class)	Bifidobacteriales	Bifidobacteriaceae	Alloscardovia	Alloscardovia omnicolens	4	1	0	0.00583192	0.00161199	0
OTU102	Bacteria	Proteobacteria	Epsilonproteobacteria	Campylobacterales	Campylobacteraceae	unclassified (derived from Campylobacteraceae)	Alvinella pompejana epibiont 7G3	0	4	0	0	0.00644797	0
OTU103	Bacteria	Synergistetes	Synergistia	Synergistales	Synergistaceae	Aminobacterium	Aminobacterium colombiense	0	4	0	0	0.00644797	0
OTU104	Bacteria	Actinobacteria	Actinobacteria (class)	Actinomycetales	Pseudonocardiaceae	Amycolatopsis	Amycolatopsis coloradensis	1	0	2	0.00145798	0	0.0183201
OTU105	Bacteria	Actinobacteria	Actinobacteria (class)	Actinomycetales	Pseudonocardiaceae	Amycolatopsis	Amycolatopsis halotolerans	0	6	0	0	0.00967196	0
OTU106	Bacteria	Actinobacteria	Actinobacteria (class)	Actinomycetales	Pseudonocardiaceae	Amycolatopsis	Amycolatopsis lactamdurans	2	0	0	0.00291596	0	0
OTU107	Bacteria	Actinobacteria	Actinobacteria (class)	Actinomycetales	Pseudonocardiaceae	Amycolatopsis	Amycolatopsis palatopharyngis	0	1	0	0	0.00161199	0
OTU108	Bacteria	Cyanobacteria	unclassified (derived from Cyanobacteria)	Nostocales	Nostocaceae	Anabaena	Anabaena sp. BIR361	0	2	0	0	0.00322399	0
OTU109	Bacteria	Cyanobacteria	unclassified (derived from Cyanobacteria)	Nostocales	Nostocaceae	Anabaena	Anabaena sp. BIR370A	0	1	0	0	0.00161199	0
OTU110	Bacteria	Cyanobacteria	unclassified (derived from Cyanobacteria)	Nostocales	Nostocaceae	Anabaena	Anabaena sp. XPORK36C	1	0	0	0.00145798	0	0
OTU111	Bacteria	Synergistetes	Synergistia	Synergistales	Synergistaceae	Anaerobaculum	Anaerobaculum hydrogeniformans	0	1	0	0	0.00161199	0
OTU112	Bacteria	Firmicutes	Clostridia	Clostridiales	Clostridiales Family XI. Incertae Sedis	Anaerococcus	Anaerococcus hydrogenalis	0	1	0	0	0.00161199	0
OTU113	Bacteria	Firmicutes	Clostridia	Clostridiales	Clostridiales Family XI. Incertae Sedis	Anaerococcus	Anaerococcus vaginalis	0	2	0	0	0.00322399	0
OTU114	Bacteria	Firmicutes	Clostridia	Clostridiales	Eubacteriaceae	Anaerofustis	Anaerofustis stercorihominis	0	1	0	0	0.00161199	0
OTU115	Bacteria	Proteobacteria	Deltaproteobacteria	Myxococcales	Myxococcaceae	Anaeromyxobacter	Anaeromyxobacter sp. K	2	0	0	0.00291596	0	0
OTU116	Bacteria	Tenericutes	Mollicutes	Anaeroplasmatales	Anaeroplasmataceae	Anaeroplasma	Anaeroplasma abactoclasticum	0	3	0	0	0.00483598	0
OTU117	Bacteria	Firmicutes	Clostridia	Clostridiales	Lachnospiraceae	Anaerostipes	Anaerostipes butyraticus	0	1	0	0	0.00161199	0
OTU118	Bacteria	Firmicutes	Clostridia	Clostridiales	Ruminococcaceae	Anaerotruncus	Anaerotruncus colihominis	1	9	0	0.00145798	0.0145079	0
OTU119	Bacteria	Proteobacteria	Alphaproteobacteria	Rickettsiales	Anaplasmataceae	Anaplasma	Anaplasma centrale	1	0	0	0.00145798	0	0
OTU120	Bacteria	Proteobacteria	Alphaproteobacteria	Rickettsiales	Anaplasmataceae	Anaplasma	Anaplasma phagocytophilum	0	5	0	0	0.00805997	0
OTU121	Bacteria	Proteobacteria	Deltaproteobacteria	Myxococcales	Cystobacteraceae	Cystobacter	Angiococcus disciformis	0	3	0	0	0.00483598	0
OTU122	Bacteria	Firmicutes	Bacilli	Bacillales	Bacillaceae	Anoxybacillus	Anoxybacillus flavithermus	0	6	0	0	0.00967196	0
OTU123	Bacteria	Cyanobacteria	unclassified (derived from Cyanobacteria)	Nostocales	Nostocaceae	Aphanizomenon	Aphanizomenon gracile	0	1	0	0	0.00161199	0
OTU124	Bacteria	Cyanobacteria	unclassified (derived from Cyanobacteria)	Nostocales	Nostocaceae	Aphanizomenon	Aphanizomenon sp. 'BC-Aph 9601'	0	1	0	0	0.00161199	0
OTU125	Bacteria	Proteobacteria	Betaproteobacteria	Neisseriales	Neisseriaceae	Aquaspirillum	Aquaspirillum serpens	0	266	0	0	0.42879	0
OTU126	Bacteria	Actinobacteria	Actinobacteria (class)	Actinomycetales	Actinomycetaceae	Arcanobacterium	Arcanobacterium abortisuis	0	2	0	0	0.00322399	0
OTU127	Bacteria	Actinobacteria	Actinobacteria (class)	Actinomycetales	Actinomycetaceae	Arcanobacterium	Arcanobacterium haemolyticum	9	0	0	0.0131218	0	0
OTU128	Bacteria	Actinobacteria	Actinobacteria (class)	Actinomycetales	Actinomycetaceae	Arcanobacterium	Arcanobacterium hippocoleae	0	2	0	0	0.00322399	0
OTU129	Bacteria	Actinobacteria	Actinobacteria (class)	Actinomycetales	Actinomycetaceae	Arcanobacterium	Arcanobacterium pluranimalium	0	1	0	0	0.00161199	0
OTU130	Bacteria	Proteobacteria	Epsilonproteobacteria	Campylobacterales	Campylobacteraceae	Arcobacter	Arcobacter butzleri	1	872	0	0.00145798	1.40566	0
OTU131	Bacteria	Proteobacteria	Epsilonproteobacteria	Campylobacterales	Campylobacteraceae	Arcobacter	Arcobacter cibarius	0	626	256	0	1.00911	2.34497
OTU132	Bacteria	Proteobacteria	Epsilonproteobacteria	Campylobacterales	Campylobacteraceae	Arcobacter	Arcobacter cryaerophilus	0	424	0	0	0.683485	0
OTU133	Bacteria	Proteobacteria	Epsilonproteobacteria	Campylobacterales	Campylobacteraceae	Arcobacter	Arcobacter halophilus	0	13	0	0	0.0209559	0
OTU134	Bacteria	Proteobacteria	Epsilonproteobacteria	Campylobacterales	Campylobacteraceae	Arcobacter	Arcobacter mytili	0	3	0	0	0.00483598	0
OTU135	Bacteria	Proteobacteria	Epsilonproteobacteria	Campylobacterales	Campylobacteraceae	Arcobacter	Arcobacter nitrofigilis	0	40	0	0	0.0644797	0
OTU136	Bacteria	Proteobacteria	Epsilonproteobacteria	Campylobacterales	Campylobacteraceae	Arcobacter	Arcobacter thereius	0	1	0	0	0.00161199	0
OTU137	Bacteria	Bacteroidetes	Flavobacteria	Flavobacteriales	Flavobacteriaceae	Arenibacter	Arenibacter latericius	0	1	0	0	0.00161199	0
OTU138	Bacteria	Proteobacteria	Betaproteobacteria	Rhodocyclales	Rhodocyclaceae	Aromatoleum	Aromatoleum aromaticum	0	2	0	0	0.00322399	0
OTU139	Bacteria	Actinobacteria	Actinobacteria (class)	Actinomycetales	Micrococcaceae	Arthrobacter	Arthrobacter agilis	0	1	0	0	0.00161199	0
OTU140	Bacteria	Actinobacteria	Actinobacteria (class)	Actinomycetales	Micrococcaceae	Arthrobacter	Arthrobacter arilaitensis	1	0	0	0.00145798	0	0
OTU141	Bacteria	Actinobacteria	Actinobacteria (class)	Actinomycetales	Micrococcaceae	Arthrobacter	Arthrobacter citreus	4	0	0	0.00583192	0	0
OTU142	Bacteria	Actinobacteria	Actinobacteria (class)	Actinomycetales	Micrococcaceae	Arthrobacter	Arthrobacter globiformis	2	2	0	0.00291596	0.00322399	0
OTU143	Bacteria	Actinobacteria	Actinobacteria (class)	Actinomycetales	Micrococcaceae	Arthrobacter	Arthrobacter oxydans	0	1	0	0	0.00161199	0
OTU144	Bacteria	Actinobacteria	Actinobacteria (class)	Actinomycetales	Micrococcaceae	Arthrobacter	Arthrobacter phenanthrenivorans	0	1	0	0	0.00161199	0
OTU145	Bacteria	Actinobacteria	Actinobacteria (class)	Actinomycetales	Micrococcaceae	Arthrobacter	Arthrobacter polychromogenes	0	1	0	0	0.00161199	0
OTU146	Bacteria	Actinobacteria	Actinobacteria (class)	Actinomycetales	Micrococcaceae	Arthrobacter	Arthrobacter protophormiae	0	2	1	0	0.00322399	0.00916003
OTU147	Bacteria	Actinobacteria	Actinobacteria (class)	Actinomycetales	Micrococcaceae	Arthrobacter	Arthrobacter ramosus	0	1	0	0	0.00161199	0
OTU148	Bacteria	Actinobacteria	Actinobacteria (class)	Actinomycetales	Micrococcaceae	Arthrobacter	Arthrobacter sp.	0	1	0	0	0.00161199	0
OTU149	Bacteria	Actinobacteria	Actinobacteria (class)	Actinomycetales	Micrococcaceae	Arthrobacter	Arthrobacter sp. 'SMCC G965'	1	0	4	0.00145798	0	0.0366401
OTU150	Bacteria	Actinobacteria	Actinobacteria (class)	Actinomycetales	Micrococcaceae	Arthrobacter	Arthrobacter sp. 'SMCC ZAT031'	1	1	0	0.00145798	0.00161199	0
OTU151	Bacteria	Actinobacteria	Actinobacteria (class)	Actinomycetales	Micrococcaceae	Arthrobacter	Arthrobacter sp. KW	0	1	0	0	0.00161199	0
OTU152	Bacteria	Cyanobacteria	unclassified (derived from Cyanobacteria)	Oscillatoriales	unclassified (derived from Oscillatoriales)	Arthrospira	Arthrospira platensis	1	2	0	0.00145798	0.00322399	0
OTU153	Bacteria	Actinobacteria	Actinobacteria (class)	Coriobacteriales	Coriobacteriaceae	Atopobium	Atopobium minutum	0	30	0	0	0.0483598	0
OTU154	Bacteria	Actinobacteria	Actinobacteria (class)	Coriobacteriales	Coriobacteriaceae	Atopobium	Atopobium parvulum	0	21	0	0	0.0338519	0
OTU155	Bacteria	Actinobacteria	Actinobacteria (class)	Coriobacteriales	Coriobacteriaceae	Atopobium	Atopobium vaginae	4	19	0	0.00583192	0.0306279	0
OTU156	Bacteria	Proteobacteria	Betaproteobacteria	Rhodocyclales	Rhodocyclaceae	Azoarcus	Azoarcus indigens	0	1	0	0	0.00161199	0
OTU157	Bacteria	Proteobacteria	Betaproteobacteria	Rhodocyclales	Rhodocyclaceae	Azoarcus	Azoarcus sp.	0	10	0	0	0.0161199	0
OTU158	Bacteria	Proteobacteria	Betaproteobacteria	Rhodocyclales	Rhodocyclaceae	Azoarcus	Azoarcus sp. BH72	2	21	0	0.00291596	0.0338519	0
OTU159	Bacteria	Proteobacteria	Betaproteobacteria	Burkholderiales	Alcaligenaceae	Azohydromonas	Azohydromonas australica	1	0	0	0.00145798	0	0
OTU160	Bacteria	Proteobacteria	Betaproteobacteria	Rhodocyclales	Rhodocyclaceae	Azonexus	Azonexus fungiphilus	0	58	0	0	0.0934956	0
OTU161	Bacteria	Proteobacteria	Betaproteobacteria	Rhodocyclales	Rhodocyclaceae	Azonexus	Azonexus hydrophilus	0	1	0	0	0.00161199	0
OTU162	Bacteria	Proteobacteria	Alphaproteobacteria	Rhizobiales	Xanthobacteraceae	Azorhizobium	Azorhizobium caulinodans	1	0	0	0.00145798	0	0
OTU163	Bacteria	Proteobacteria	Betaproteobacteria	Rhodocyclales	Rhodocyclaceae	Azospira	Azospira oryzae	0	3	0	0	0.00483598	0
OTU164	Bacteria	Proteobacteria	Betaproteobacteria	Rhodocyclales	Rhodocyclaceae	Azospira	Azospira restricta	0	4	0	0	0.00644797	0
OTU165	Bacteria	Proteobacteria	Alphaproteobacteria	Rhodospirillales	Rhodospirillaceae	Azospirillum	Azospirillum amazonense	1	0	0	0.00145798	0	0
OTU166	Bacteria	Proteobacteria	Alphaproteobacteria	Rhodospirillales	Rhodospirillaceae	Azospirillum	Azospirillum brasilense	1	0	0	0.00145798	0	0
OTU167	Bacteria	Proteobacteria	Alphaproteobacteria	Rhodospirillales	Rhodospirillaceae	Azospirillum	Azospirillum irakense	3	0	0	0.00437394	0	0
OTU168	Bacteria	Proteobacteria	Alphaproteobacteria	Rhodospirillales	Rhodospirillaceae	Azospirillum	Azospirillum lipoferum	3	0	0	0.00437394	0	0
OTU169	Bacteria	Proteobacteria	Alphaproteobacteria	Rhodospirillales	Rhodospirillaceae	Azospirillum	Azospirillum sp. B510	1	7	0	0.00145798	0.011284	0
OTU170	Bacteria	Proteobacteria	Alphaproteobacteria	Rhodospirillales	Rhodospirillaceae	Azospirillum	Azospirillum sp. BV-s	0	4	0	0	0.00644797	0
OTU171	Bacteria	Proteobacteria	Alphaproteobacteria	Rhodospirillales	Rhodospirillaceae	Azospirillum	Azospirillum sp. TSA12	1	0	0	0.00145798	0	0
OTU172	Bacteria	Proteobacteria	Alphaproteobacteria	Rhodospirillales	Rhodospirillaceae	Azospirillum	Azospirillum sp. TSA6c	0	1	0	0	0.00161199	0
OTU173	Bacteria	Proteobacteria	Alphaproteobacteria	Rhodospirillales	Rhodospirillaceae	Azospirillum	Azospirillum sp. TSH19	0	2	0	0	0.00322399	0
OTU174	Bacteria	Proteobacteria	Alphaproteobacteria	Rhodospirillales	Rhodospirillaceae	Azospirillum	Azospirillum zeae	5	0	0	0.0072899	0	0
OTU175	Bacteria	Proteobacteria	Gammaproteobacteria	Pseudomonadales	Pseudomonadaceae	Azotobacter	Azotobacter chroococcum	0	1	0	0	0.00161199	0
OTU176	Bacteria	Proteobacteria	Betaproteobacteria	Rhodocyclales	Rhodocyclaceae	Azovibrio	Azovibrio restrictus	0	1	0	0	0.00161199	0
OTU177	Bacteria	Proteobacteria	Betaproteobacteria	Rhodocyclales	Rhodocyclaceae	Azovibrio	Azovibrio sp. R-25062	1	3	0	0.00145798	0.00483598	0
OTU178	Bacteria	Firmicutes	Bacilli	Bacillales	Bacillaceae	Bacillus	Bacillus amyloliquefaciens	0	1	0	0	0.00161199	0
OTU179	Bacteria	Firmicutes	Bacilli	Bacillales	Bacillaceae	Bacillus	Bacillus anthracis	0	13	6	0	0.0209559	0.0549602
OTU180	Bacteria	Firmicutes	Bacilli	Bacillales	Bacillaceae	Bacillus	Bacillus aquimaris	0	1	0	0	0.00161199	0
OTU181	Bacteria	Firmicutes	Bacilli	Bacillales	Bacillaceae	Bacillus	Bacillus caldovelox	1	0	0	0.00145798	0	0
OTU182	Bacteria	Firmicutes	Bacilli	Bacillales	Bacillaceae	Bacillus	Bacillus cereus	0	8	3	0	0.0128959	0.0274801
OTU183	Bacteria	Firmicutes	Bacilli	Bacillales	Bacillaceae	Bacillus	Bacillus clausii	1	9	0	0.00145798	0.0145079	0
OTU184	Bacteria	Firmicutes	Bacilli	Bacillales	Bacillaceae	Bacillus	Bacillus coagulans	0	2	0	0	0.00322399	0
OTU185	Bacteria	Firmicutes	Bacilli	Bacillales	Bacillaceae	Bacillus	Bacillus cohnii	1	0	0	0.00145798	0	0
OTU186	Bacteria	Firmicutes	Bacilli	Bacillales	Bacillaceae	Bacillus	Bacillus halodurans	0	1	0	0	0.00161199	0
OTU187	Bacteria	Firmicutes	Bacilli	Bacillales	Bacillaceae	Bacillus	Bacillus infernus	0	2	0	0	0.00322399	0
OTU188	Bacteria	Firmicutes	Bacilli	Bacillales	Bacillaceae	Bacillus	Bacillus licheniformis	1	1	0	0.00145798	0.00161199	0
OTU189	Bacteria	Firmicutes	Bacilli	Bacillales	Bacillaceae	Bacillus	Bacillus megaterium	0	9	1	0	0.0145079	0.00916003
OTU190	Bacteria	Firmicutes	Bacilli	Bacillales	Bacillaceae	Bacillus	Bacillus mojavensis	0	0	1	0	0	0.00916003
OTU191	Bacteria	Firmicutes	Bacilli	Bacillales	Bacillaceae	Bacillus	Bacillus pumilus	0	0	1	0	0	0.00916003
OTU192	Bacteria	Firmicutes	Bacilli	Bacillales	Bacillaceae	Bacillus	Bacillus schlegelii	0	3	0	0	0.00483598	0
OTU193	Bacteria	Firmicutes	Bacilli	Bacillales	Bacillaceae	Bacillus	Bacillus sp.	0	1	0	0	0.00161199	0
OTU194	Bacteria	Firmicutes	Bacilli	Bacillales	Bacillaceae	Geobacillus	Bacillus sp. BGSC W9A93	0	2	0	0	0.00322399	0
OTU195	Bacteria	Firmicutes	Bacilli	Bacillales	Bacillaceae	Bacillus	Bacillus sp. HH-01	0	2	0	0	0.00322399	0
OTU196	Bacteria	Firmicutes	Bacilli	Bacillales	Bacillaceae	Bacillus	Bacillus sp. M115	0	1	0	0	0.00161199	0
OTU197	Bacteria	Firmicutes	Bacilli	Bacillales	Bacillaceae	Bacillus	Bacillus sp. M118	0	1	0	0	0.00161199	0
OTU198	Bacteria	Firmicutes	Bacilli	Bacillales	Bacillaceae	Bacillus	Bacillus sp. N2a	0	1	0	0	0.00161199	0
OTU199	Bacteria	Firmicutes	Bacilli	Bacillales	Bacillaceae	Bacillus	Bacillus sp. NRRL B-14911	0	1	0	0	0.00161199	0
OTU200	Bacteria	Firmicutes	Bacilli	Bacillales	Bacillaceae	Bacillus	Bacillus sp. PL-21	0	2	0	0	0.00322399	0
OTU201	Bacteria	Firmicutes	Bacilli	Bacillales	Bacillaceae	Bacillus	Bacillus subtilis	5	11	1	0.0072899	0.0177319	0.00916003
OTU202	Bacteria	Firmicutes	Bacilli	Bacillales	Bacillaceae	Bacillus	Bacillus thuringiensis	1	10	0	0.00145798	0.0161199	0
OTU203	Bacteria	Proteobacteria	Deltaproteobacteria	Bdellovibrionales	Bacteriovoracaceae	Bacteriovorax	Bacteriovorax sp. COCO1A	0	1	0	0	0.00161199	0
OTU204	Bacteria	Proteobacteria	Deltaproteobacteria	Bdellovibrionales	Bacteriovoracaceae	Bacteriovorax	Bacteriovorax sp. MIA4	0	0	2	0	0	0.0183201
OTU205	Bacteria	Bacteroidetes	Bacteroidia	Bacteroidales	Bacteroidaceae	Bacteroides	Bacteroides acidifaciens	1	95	3	0.00145798	0.153139	0.0274801
OTU206	Bacteria	Bacteroidetes	Bacteroidia	Bacteroidales	Bacteroidaceae	Bacteroides	Bacteroides barnesiae	0	9	0	0	0.0145079	0
OTU207	Bacteria	Bacteroidetes	Bacteroidia	Bacteroidales	Bacteroidaceae	Bacteroides	Bacteroides caccae	0	53	0	0	0.0854356	0
OTU208	Bacteria	Bacteroidetes	Bacteroidia	Bacteroidales	Bacteroidaceae	Bacteroides	Bacteroides capillosus	1	5	0	0.00145798	0.00805997	0
OTU209	Bacteria	Firmicutes	Clostridia	Clostridiales	Ruminococcaceae	unclassified (derived from Ruminococcaceae)	Bacteroides cellulosolvens	0	4	0	0	0.00644797	0
OTU210	Bacteria	Bacteroidetes	Bacteroidia	Bacteroidales	Bacteroidaceae	Bacteroides	Bacteroides clarus	1	0	0	0.00145798	0	0
OTU211	Bacteria	Bacteroidetes	Bacteroidia	Bacteroidales	Bacteroidaceae	Bacteroides	Bacteroides coprocola	0	11	0	0	0.0177319	0
OTU212	Bacteria	Bacteroidetes	Bacteroidia	Bacteroidales	Bacteroidaceae	Bacteroides	Bacteroides coprophilus	0	6	0	0	0.00967196	0
OTU213	Bacteria	Bacteroidetes	Bacteroidia	Bacteroidales	Bacteroidaceae	Bacteroides	Bacteroides coprosuis	0	64	0	0	0.103168	0
OTU214	Bacteria	Bacteroidetes	Bacteroidia	Bacteroidales	Bacteroidaceae	Bacteroides	Bacteroides dorei	0	67	0	0	0.108004	0
OTU215	Bacteria	Bacteroidetes	Bacteroidia	Bacteroidales	Bacteroidaceae	Bacteroides	Bacteroides eggerthii	0	31	0	0	0.0499718	0
OTU216	Bacteria	Bacteroidetes	Bacteroidia	Bacteroidales	Bacteroidaceae	Bacteroides	Bacteroides faecis	0	1	0	0	0.00161199	0
OTU217	Bacteria	Bacteroidetes	Bacteroidia	Bacteroidales	Bacteroidaceae	Bacteroides	Bacteroides finegoldii	0	2	0	0	0.00322399	0
OTU218	Bacteria	Bacteroidetes	Bacteroidia	Bacteroidales	Bacteroidaceae	Bacteroides	Bacteroides fluxus	0	7	0	0	0.011284	0
OTU219	Bacteria	Bacteroidetes	Bacteroidia	Bacteroidales	Bacteroidaceae	Bacteroides	Bacteroides fragilis	0	33	0	0	0.0531958	0
OTU220	Bacteria	Bacteroidetes	Bacteroidia	Bacteroidales	Bacteroidaceae	Bacteroides	Bacteroides gallinarum	0	2	0	0	0.00322399	0
OTU221	Bacteria	Bacteroidetes	Bacteroidia	Bacteroidales	Bacteroidaceae	Bacteroides	Bacteroides graminisolvens	0	301	0	0	0.48521	0
OTU222	Bacteria	Bacteroidetes	Bacteroidia	Bacteroidales	Bacteroidaceae	Bacteroides	Bacteroides helcogenes	0	214	0	0	0.344967	0
OTU223	Bacteria	Bacteroidetes	Bacteroidia	Bacteroidales	Bacteroidaceae	Bacteroides	Bacteroides intestinalis	0	43	0	0	0.0693157	0
OTU224	Bacteria	Bacteroidetes	Bacteroidia	Bacteroidales	Bacteroidaceae	Bacteroides	Bacteroides massiliensis	1	169	0	0.00145798	0.272427	0
OTU225	Bacteria	Bacteroidetes	Bacteroidia	Bacteroidales	Bacteroidaceae	Bacteroides	Bacteroides nordii	1	116	11	0.00145798	0.186991	0.10076
OTU226	Bacteria	Bacteroidetes	Bacteroidia	Bacteroidales	Bacteroidaceae	Bacteroides	Bacteroides oleiciplenus	0	2	0	0	0.00322399	0
OTU227	Bacteria	Bacteroidetes	Bacteroidia	Bacteroidales	Bacteroidaceae	Bacteroides	Bacteroides ovatus	0	24	0	0	0.0386878	0
OTU228	Bacteria	Bacteroidetes	Bacteroidia	Bacteroidales	Bacteroidaceae	Bacteroides	Bacteroides pectinophilus	0	1	0	0	0.00161199	0
OTU229	Bacteria	Bacteroidetes	Bacteroidia	Bacteroidales	Bacteroidaceae	Bacteroides	Bacteroides plebeius	1	13	0	0.00145798	0.0209559	0
OTU230	Bacteria	Bacteroidetes	Bacteroidia	Bacteroidales	Bacteroidaceae	Bacteroides	Bacteroides propionicifaciens	0	36	0	0	0.0580318	0
OTU231	Bacteria	Bacteroidetes	Bacteroidia	Bacteroidales	Bacteroidaceae	Bacteroides	Bacteroides pyogenes	0	3	0	0	0.00483598	0
OTU232	Bacteria	Bacteroidetes	Bacteroidia	Bacteroidales	Bacteroidaceae	Bacteroides	Bacteroides salanitronis	0	2	0	0	0.00322399	0
OTU233	Bacteria	Bacteroidetes	Bacteroidia	Bacteroidales	Bacteroidaceae	Bacteroides	Bacteroides salyersiae	0	31	0	0	0.0499718	0
OTU234	Bacteria	Bacteroidetes	Bacteroidia	Bacteroidales	Bacteroidaceae	Bacteroides	Bacteroides sp.	0	718	0	0	1.15741	0
OTU235	Bacteria	Bacteroidetes	Bacteroidia	Bacteroidales	Bacteroidaceae	Bacteroides	Bacteroides sp. 1AL	0	2	0	0	0.00322399	0
OTU236	Bacteria	Bacteroidetes	Bacteroidia	Bacteroidales	Bacteroidaceae	Bacteroides	Bacteroides sp. 1BL	0	1	0	0	0.00161199	0
OTU237	Bacteria	Bacteroidetes	Bacteroidia	Bacteroidales	Bacteroidaceae	Bacteroides	Bacteroides sp. Smarlab 3302996	0	1	0	0	0.00161199	0
OTU238	Bacteria	Bacteroidetes	Bacteroidia	Bacteroidales	Bacteroidaceae	Bacteroides	Bacteroides stercoris	0	4	0	0	0.00644797	0
OTU239	Bacteria	Bacteroidetes	Bacteroidia	Bacteroidales	Bacteroidaceae	Bacteroides	Bacteroides tectus	0	5	0	0	0.00805997	0
OTU240	Bacteria	Bacteroidetes	Bacteroidia	Bacteroidales	Bacteroidaceae	Bacteroides	Bacteroides thetaiotaomicron	0	52	0	0	0.0838236	0
OTU241	Bacteria	Bacteroidetes	Bacteroidia	Bacteroidales	Bacteroidaceae	Bacteroides	Bacteroides uniformis	0	77	0	0	0.124123	0
OTU242	Bacteria	Proteobacteria	Epsilonproteobacteria	Campylobacterales	Campylobacteraceae	unclassified (derived from Campylobacteraceae)	Bacteroides ureolyticus	0	2	0	0	0.00322399	0
OTU243	Bacteria	Bacteroidetes	Bacteroidia	Bacteroidales	Bacteroidaceae	Bacteroides	Bacteroides vulgatus	0	47	0	0	0.0757637	0
OTU244	Bacteria	Bacteroidetes	Bacteroidia	Bacteroidales	Bacteroidaceae	Bacteroides	Bacteroides xylanisolvens	0	8	0	0	0.0128959	0
OTU245	Bacteria	Bacteroidetes	unclassified (derived from Bacteroidetes)	unclassified (derived from Bacteroidetes)	unclassified (derived from Bacteroidetes)	unclassified (derived from Bacteroidetes)	Bacteroidetes oral taxon 274	0	101	0	0	0.162811	0
OTU246	Bacteria	Aquificae	Aquificae (class)	Aquificales	Desulfurobacteriaceae	Balnearium	Balnearium lithotrophicum	0	1	0	0	0.00161199	0
OTU247	Bacteria	Bacteroidetes	Bacteroidia	Bacteroidales	Porphyromonadaceae	Barnesiella	Barnesiella intestinihominis	0	190	0	0	0.306279	0
OTU248	Bacteria	Bacteroidetes	Bacteroidia	Bacteroidales	Porphyromonadaceae	Barnesiella	Barnesiella viscericola	0	107	0	0	0.172483	0
OTU249	Bacteria	Proteobacteria	Alphaproteobacteria	Rhizobiales	Bartonellaceae	Bartonella	Bartonella bacilliformis	1	1	0	0.00145798	0.00161199	0
OTU250	Bacteria	Proteobacteria	Alphaproteobacteria	Rhizobiales	Bartonellaceae	Bartonella	Bartonella henselae	0	2	0	0	0.00322399	0
OTU251	Bacteria	Proteobacteria	Alphaproteobacteria	Rhizobiales	Bartonellaceae	Bartonella	Bartonella quintana	1	0	0	0.00145798	0	0
OTU252	Bacteria	Proteobacteria	Alphaproteobacteria	Rhizobiales	Bartonellaceae	Bartonella	Bartonella volans	0	1	0	0	0.00161199	0
OTU253	Bacteria	Proteobacteria	Deltaproteobacteria	Bdellovibrionales	Bdellovibrionaceae	Bdellovibrio	Bdellovibrio bacteriovorus	0	1	0	0	0.00161199	0
OTU254	Bacteria	Proteobacteria	Deltaproteobacteria	Bdellovibrionales	Bdellovibrionaceae	Bdellovibrio	Bdellovibrio sp. W	0	1	0	0	0.00161199	0
OTU255	Bacteria	Proteobacteria	Alphaproteobacteria	Rhizobiales	Beijerinckiaceae	Beijerinckia	Beijerinckia indica	1	0	0	0.00145798	0	0
OTU256	Bacteria	Bacteroidetes	Flavobacteria	Flavobacteriales	Flavobacteriaceae	Bergeyella	Bergeyella zoohelcum	0	1	0	0	0.00161199	0
OTU257	Bacteria	Proteobacteria	Gammaproteobacteria	Oceanospirillales	Oceanospirillaceae	Bermanella	Bermanella marisrubri	0	1	0	0	0.00161199	0
OTU258	Bacteria	Actinobacteria	Actinobacteria (class)	Actinomycetales	Beutenbergiaceae	Beutenbergia	Beutenbergia cavernae	0	1	0	0	0.00161199	0
OTU259	Bacteria	Actinobacteria	Actinobacteria (class)	Bifidobacteriales	Bifidobacteriaceae	Bifidobacterium	Bifidobacterium adolescentis	1	13	0	0.00145798	0.0209559	0
OTU260	Bacteria	Actinobacteria	Actinobacteria (class)	Bifidobacteriales	Bifidobacteriaceae	Bifidobacterium	Bifidobacterium angulatum	0	1	0	0	0.00161199	0
OTU261	Bacteria	Actinobacteria	Actinobacteria (class)	Bifidobacteriales	Bifidobacteriaceae	Bifidobacterium	Bifidobacterium bifidum	0	2	0	0	0.00322399	0
OTU262	Bacteria	Actinobacteria	Actinobacteria (class)	Bifidobacteriales	Bifidobacteriaceae	Bifidobacterium	Bifidobacterium breve	1	0	1	0.00145798	0	0.00916003
OTU263	Bacteria	Actinobacteria	Actinobacteria (class)	Bifidobacteriales	Bifidobacteriaceae	Bifidobacterium	Bifidobacterium catenulatum	0	4	0	0	0.00644797	0
OTU264	Bacteria	Actinobacteria	Actinobacteria (class)	Bifidobacteriales	Bifidobacteriaceae	Bifidobacterium	Bifidobacterium dentium	0	1	0	0	0.00161199	0
OTU265	Bacteria	Actinobacteria	Actinobacteria (class)	Bifidobacteriales	Bifidobacteriaceae	Bifidobacterium	Bifidobacterium indicum	0	1	0	0	0.00161199	0
OTU266	Bacteria	Actinobacteria	Actinobacteria (class)	Bifidobacteriales	Bifidobacteriaceae	Bifidobacterium	Bifidobacterium longum	1	2	0	0.00145798	0.00322399	0
OTU267	Bacteria	Actinobacteria	Actinobacteria (class)	Bifidobacteriales	Bifidobacteriaceae	Bifidobacterium	Bifidobacterium merycicum	0	5	0	0	0.00805997	0
OTU268	Bacteria	Actinobacteria	Actinobacteria (class)	Bifidobacteriales	Bifidobacteriaceae	Bifidobacterium	Bifidobacterium pseudocatenulatum	0	5	0	0	0.00805997	0
OTU269	Bacteria	Actinobacteria	Actinobacteria (class)	Bifidobacteriales	Bifidobacteriaceae	Bifidobacterium	Bifidobacterium pullorum	0	1	0	0	0.00161199	0
OTU270	Bacteria	Actinobacteria	Actinobacteria (class)	Bifidobacteriales	Bifidobacteriaceae	Bifidobacterium	Bifidobacterium sp. Eg1	1	3	0	0.00145798	0.00483598	0
OTU271	Bacteria	Actinobacteria	Actinobacteria (class)	Bifidobacteriales	Bifidobacteriaceae	Bifidobacterium	Bifidobacterium thermacidophilum	0	4	0	0	0.00644797	0
OTU272	Bacteria	Proteobacteria	Alphaproteobacteria	Rhizobiales	Bradyrhizobiaceae	Blastobacter	Blastobacter aggregatus	1	1	0	0.00145798	0.00161199	0
OTU273	Bacteria	Proteobacteria	Alphaproteobacteria	Rhizobiales	Hyphomicrobiaceae	Blastochloris	Blastochloris viridis	0	0	1	0	0	0.00916003
OTU274	Bacteria	Planctomycetes	Planctomycetacia	Planctomycetales	Planctomycetaceae	Blastopirellula	Blastopirellula marina	8	0	0	0.0116638	0	0
OTU275	Bacteria	Bacteroidetes	Flavobacteria	Flavobacteriales	Blattabacteriaceae	Blattabacterium	Blattabacterium sp. (Blattella germanica)	0	1	0	0	0.00161199	0
OTU276	Bacteria	Bacteroidetes	Flavobacteria	Flavobacteriales	Blattabacteriaceae	Blattabacterium	Blattabacterium sp. (Periplaneta americana)	0	3	0	0	0.00483598	0
OTU277	Bacteria	Firmicutes	Clostridia	Clostridiales	unclassified (derived from Clostridiales)	Blautia	Blautia coccoides	0	3	0	0	0.00483598	0
OTU278	Bacteria	Firmicutes	Clostridia	Clostridiales	unclassified (derived from Clostridiales)	Blautia	Blautia hansenii	0	4	0	0	0.00644797	0
OTU279	Bacteria	Firmicutes	Clostridia	Clostridiales	unclassified (derived from Clostridiales)	Blautia	Blautia hydrogenotrophica	0	10	0	0	0.0161199	0
OTU280	Bacteria	Firmicutes	Clostridia	Clostridiales	unclassified (derived from Clostridiales)	Blautia	Blautia producta	0	1	0	0	0.00161199	0
OTU281	Bacteria	Firmicutes	Clostridia	Clostridiales	unclassified (derived from Clostridiales)	Blautia	Blautia sp. Ser5	0	3	0	0	0.00483598	0
OTU282	Bacteria	Firmicutes	Clostridia	Clostridiales	unclassified (derived from Clostridiales)	Blautia	Blautia sp. Ser8	0	9	0	0	0.0145079	0
OTU283	Bacteria	Proteobacteria	Betaproteobacteria	Burkholderiales	Alcaligenaceae	Bordetella	Bordetella ansorpii	0	1	0	0	0.00161199	0
OTU284	Bacteria	Proteobacteria	Betaproteobacteria	Burkholderiales	Alcaligenaceae	Bordetella	Bordetella pertussis	1	0	0	0.00145798	0	0
OTU285	Bacteria	Proteobacteria	Betaproteobacteria	Burkholderiales	Alcaligenaceae	Bordetella	Bordetella petrii	2	0	0	0.00291596	0	0
OTU286	Bacteria	Spirochaetes	Spirochaetes (class)	Spirochaetales	Spirochaetaceae	Borrelia	Borrelia burgdorferi	0	1	0	0	0.00161199	0
OTU287	Bacteria	Spirochaetes	Spirochaetes (class)	Spirochaetales	Spirochaetaceae	Borrelia	Borrelia duttonii	0	0	1	0	0	0.00916003
OTU288	Bacteria	Spirochaetes	Spirochaetes (class)	Spirochaetales	Spirochaetaceae	Borrelia	Borrelia sp. Tortoise13BLO1	0	1	0	0	0.00161199	0
OTU289	Bacteria	Spirochaetes	Spirochaetes (class)	Spirochaetales	Spirochaetaceae	Borrelia	Borrelia valaisiana	0	1	0	0	0.00161199	0
OTU290	Bacteria	Proteobacteria	Alphaproteobacteria	Rhizobiales	Bradyrhizobiaceae	Bosea	Bosea massiliensis	21	0	0	0.0306176	0	0
OTU291	Bacteria	Proteobacteria	Alphaproteobacteria	Rhizobiales	Bradyrhizobiaceae	Bosea	Bosea sp. CRIB-12	11	0	0	0.0160378	0	0
OTU292	Bacteria	Proteobacteria	Alphaproteobacteria	Rhizobiales	Bradyrhizobiaceae	Bosea	Bosea thiooxidans	1	0	0	0.00145798	0	0
OTU293	Bacteria	Proteobacteria	Alphaproteobacteria	Rhizobiales	Bradyrhizobiaceae	Bosea	Bosea vestrisii	5	0	0	0.0072899	0	0
OTU294	Bacteria	Actinobacteria	Actinobacteria (class)	Actinomycetales	Dermabacteraceae	Brachybacterium	Brachybacterium faecium	0	7	0	0	0.011284	0
OTU295	Bacteria	Proteobacteria	Betaproteobacteria	Burkholderiales	Comamonadaceae	Brachymonas	Brachymonas denitrificans	0	9	0	0	0.0145079	0
OTU296	Bacteria	Spirochaetes	Spirochaetes (class)	Spirochaetales	Brachyspiraceae	Brachyspira	Brachyspira alvinipulli	0	6	0	0	0.00967196	0
OTU297	Bacteria	Spirochaetes	Spirochaetes (class)	Spirochaetales	Brachyspiraceae	Brachyspira	Brachyspira innocens	0	3	0	0	0.00483598	0
OTU298	Bacteria	Spirochaetes	Spirochaetes (class)	Spirochaetales	Brachyspiraceae	Brachyspira	Brachyspira pilosicoli	0	1	0	0	0.00161199	0
OTU299	Bacteria	Proteobacteria	Gammaproteobacteria	Enterobacteriales	Enterobacteriaceae	Brenneria	Brenneria nigrifluens	0	1	0	0	0.00161199	0
OTU300	Bacteria	Firmicutes	Bacilli	Bacillales	Paenibacillaceae	Brevibacillus	Brevibacillus agri	0	1	14	0	0.00161199	0.12824
OTU301	Bacteria	Firmicutes	Bacilli	Bacillales	Paenibacillaceae	Brevibacillus	Brevibacillus borstelensis	0	1	0	0	0.00161199	0
OTU302	Bacteria	Firmicutes	Bacilli	Bacillales	Paenibacillaceae	Brevibacillus	Brevibacillus brevis	0	0	1	0	0	0.00916003
OTU303	Bacteria	Actinobacteria	Actinobacteria (class)	Actinomycetales	Brevibacteriaceae	Brevibacterium	Brevibacterium casei	1	1	0	0.00145798	0.00161199	0
OTU304	Bacteria	Actinobacteria	Actinobacteria (class)	Actinomycetales	Brevibacteriaceae	Brevibacterium	Brevibacterium iodinum	0	2	0	0	0.00322399	0
OTU305	Bacteria	Actinobacteria	Actinobacteria (class)	Actinomycetales	Brevibacteriaceae	Brevibacterium	Brevibacterium linens	1	0	0	0.00145798	0	0
OTU306	Bacteria	Actinobacteria	Actinobacteria (class)	Actinomycetales	Brevibacteriaceae	Brevibacterium	Brevibacterium mcbrellneri	0	1	0	0	0.00161199	0
OTU307	Bacteria	Proteobacteria	Alphaproteobacteria	Caulobacterales	Caulobacteraceae	Brevundimonas	Brevundimonas bacteroides	0	1	0	0	0.00161199	0
OTU308	Bacteria	Proteobacteria	Alphaproteobacteria	Caulobacterales	Caulobacteraceae	Brevundimonas	Brevundimonas bullata	1	1	0	0.00145798	0.00161199	0
OTU309	Bacteria	Proteobacteria	Alphaproteobacteria	Caulobacterales	Caulobacteraceae	Brevundimonas	Brevundimonas diminuta	1	0	0	0.00145798	0	0
OTU310	Bacteria	Proteobacteria	Alphaproteobacteria	Caulobacterales	Caulobacteraceae	Brevundimonas	Brevundimonas sp. Gc-2-c	1	0	0	0.00145798	0	0
OTU311	Bacteria	Firmicutes	Bacilli	Bacillales	Listeriaceae	Brochothrix	Brochothrix campestris	1	1	0	0.00145798	0.00161199	0
OTU312	Bacteria	Proteobacteria	Alphaproteobacteria	Rhizobiales	Brucellaceae	Brucella	Brucella abortus	1	26	5	0.00145798	0.0419118	0.0458001
OTU313	Bacteria	Proteobacteria	Alphaproteobacteria	Rhizobiales	Brucellaceae	Brucella	Brucella ceti	0	1	0	0	0.00161199	0
OTU314	Bacteria	Firmicutes	Erysipelotrichi	Erysipelotrichales	Erysipelotrichaceae	Bulleidia	Bulleidia extructa	0	8	0	0	0.0128959	0
OTU315	Bacteria	Proteobacteria	Betaproteobacteria	Burkholderiales	Burkholderiaceae	Burkholderia	Burkholderia caryophylli	0	1	0	0	0.00161199	0
OTU316	Bacteria	Proteobacteria	Betaproteobacteria	Burkholderiales	Burkholderiaceae	Burkholderia	Burkholderia cepacia	4	2	0	0.00583192	0.00322399	0
OTU317	Bacteria	Proteobacteria	Betaproteobacteria	Burkholderiales	Burkholderiaceae	Burkholderia	Burkholderia endofungorum	1	0	0	0.00145798	0	0
OTU318	Bacteria	Proteobacteria	Betaproteobacteria	Burkholderiales	Burkholderiaceae	Burkholderia	Burkholderia gladioli	3	0	0	0.00437394	0	0
OTU319	Bacteria	Proteobacteria	Betaproteobacteria	Burkholderiales	Burkholderiaceae	Burkholderia	Burkholderia glathei	45	75	0	0.0656091	0.120899	0
OTU320	Bacteria	Proteobacteria	Betaproteobacteria	Burkholderiales	Burkholderiaceae	Burkholderia	Burkholderia graminis	2	0	0	0.00291596	0	0
OTU321	Bacteria	Proteobacteria	Betaproteobacteria	Burkholderiales	Burkholderiaceae	Burkholderia	Burkholderia phenazinium	0	4	0	0	0.00644797	0
OTU322	Bacteria	Proteobacteria	Betaproteobacteria	Burkholderiales	Burkholderiaceae	Burkholderia	Burkholderia phymatum	8	19	16	0.0116638	0.0306279	0.14656
OTU323	Bacteria	Proteobacteria	Betaproteobacteria	Burkholderiales	Burkholderiaceae	Burkholderia	Burkholderia plantarii	1	0	0	0.00145798	0	0
OTU324	Bacteria	Proteobacteria	Betaproteobacteria	Burkholderiales	Burkholderiaceae	Burkholderia	Burkholderia pseudomallei	0	6	0	0	0.00967196	0
OTU325	Bacteria	Proteobacteria	Betaproteobacteria	Burkholderiales	Burkholderiaceae	Burkholderia	Burkholderia sp. 14	1	0	0	0.00145798	0	0
OTU326	Bacteria	Proteobacteria	Betaproteobacteria	Burkholderiales	Burkholderiaceae	Burkholderia	Burkholderia sp. HY1	1	0	0	0.00145798	0	0
OTU327	Bacteria	Proteobacteria	Betaproteobacteria	Burkholderiales	Burkholderiaceae	Burkholderia	Burkholderia sp. mpig8.9	1	0	1	0.00145798	0	0.00916003
OTU328	Bacteria	Proteobacteria	Betaproteobacteria	Burkholderiales	Burkholderiaceae	Burkholderia	Burkholderia thailandensis	2	7	1	0.00291596	0.011284	0.00916003
OTU329	Bacteria	Proteobacteria	Betaproteobacteria	Burkholderiales	Burkholderiaceae	Burkholderia	Burkholderia unamae	1	8	0	0.00145798	0.0128959	0
OTU330	Bacteria	Proteobacteria	Gammaproteobacteria	Enterobacteriales	Enterobacteriaceae	Buttiauxella	Buttiauxella agrestis	1	0	0	0.00145798	0	0
OTU331	Bacteria	Firmicutes	Clostridia	Clostridiales	Clostridiaceae	Butyricicoccus	Butyricicoccus pullicaecorum	0	7	0	0	0.011284	0
OTU332	Bacteria	Bacteroidetes	Bacteroidia	Bacteroidales	Porphyromonadaceae	Butyricimonas	Butyricimonas synergistica	0	7	0	0	0.011284	0
OTU333	Bacteria	Bacteroidetes	Bacteroidia	Bacteroidales	Porphyromonadaceae	Butyricimonas	Butyricimonas virosa	0	191	0	0	0.307891	0
OTU334	Bacteria	Firmicutes	Clostridia	Clostridiales	Lachnospiraceae	Butyrivibrio	Butyrivibrio crossotus	0	3	0	0	0.00483598	0
OTU335	Bacteria	Firmicutes	Clostridia	Clostridiales	Lachnospiraceae	Butyrivibrio	Butyrivibrio fibrisolvens	2	72	0	0.00291596	0.116064	0
OTU336	Bacteria	Firmicutes	Clostridia	Clostridiales	Lachnospiraceae	Butyrivibrio	Butyrivibrio hungatei	0	5	0	0	0.00805997	0
OTU337	Bacteria	Firmicutes	Clostridia	Thermoanaerobacterales	Thermoanaerobacteraceae	Caldanaerobacter	Caldanaerobacter subterraneus	1	0	0	0.00145798	0	0
OTU338	Bacteria	Firmicutes	Clostridia	Thermoanaerobacterales	Thermoanaerobacterales Family III. Incertae Sedis	Caldicellulosiruptor	Caldicellulosiruptor bescii	0	5	0	0	0.00805997	0
OTU339	Bacteria	Firmicutes	Clostridia	Thermoanaerobacterales	Thermoanaerobacterales Family III. Incertae Sedis	Caldicellulosiruptor	Caldicellulosiruptor saccharolyticus	0	2	0	0	0.00322399	0
OTU340	Bacteria	Firmicutes	Clostridia	Clostridiales	Clostridiaceae	Caloramator	Caloramator fervidus	1	2	0	0.00145798	0.00322399	0
OTU341	Bacteria	Proteobacteria	Gammaproteobacteria	unclassified (derived from Gammaproteobacteria)	unclassified (derived from Gammaproteobacteria)	unclassified (derived from Gammaproteobacteria)	Calyptogena okutanii thioautotrophic gill symbiont	0	1	0	0	0.00161199	0
OTU342	Bacteria	Proteobacteria	Epsilonproteobacteria	Nautiliales	Nautiliaceae	Caminibacter	Caminibacter mediatlanticus	0	33	0	0	0.0531958	0
OTU343	Bacteria	Proteobacteria	Epsilonproteobacteria	Campylobacterales	Campylobacteraceae	Campylobacter	Campylobacter coli	0	1	0	0	0.00161199	0
OTU344	Bacteria	Proteobacteria	Epsilonproteobacteria	Campylobacterales	Campylobacteraceae	Campylobacter	Campylobacter gracilis	0	1	0	0	0.00161199	0
OTU345	Bacteria	Proteobacteria	Epsilonproteobacteria	Campylobacterales	Campylobacteraceae	Campylobacter	Campylobacter helveticus	0	2	0	0	0.00322399	0
OTU346	Bacteria	Proteobacteria	Epsilonproteobacteria	Campylobacterales	Campylobacteraceae	Campylobacter	Campylobacter jejuni	0	4	0	0	0.00644797	0
OTU347	Bacteria	Proteobacteria	Epsilonproteobacteria	Campylobacterales	Campylobacteraceae	Campylobacter	Campylobacter peloridis	0	1	0	0	0.00161199	0
OTU348	Bacteria	Proteobacteria	Epsilonproteobacteria	Campylobacterales	Campylobacteraceae	Campylobacter	Campylobacter sp.	0	75	0	0	0.120899	0
OTU349	Bacteria	Proteobacteria	Epsilonproteobacteria	Campylobacterales	unclassified (derived from Campylobacterales)	unclassified (derived from Campylobacterales)	Campylobacterales bacterium GD 1	0	1	0	0	0.00161199	0
OTU350	Bacteria	Proteobacteria	Betaproteobacteria	unclassified (derived from Betaproteobacteria)	unclassified (derived from Betaproteobacteria)	Candidatus Accumulibacter	Candidatus Accumulibacter phosphatis	1	9	0	0.00145798	0.0145079	0
OTU351	Bacteria	Bacteroidetes	unclassified (derived from Bacteroidetes)	unclassified (derived from Bacteroidetes)	unclassified (derived from Bacteroidetes)	Candidatus Amoebophilus	Candidatus Amoebophilus asiaticus	13	15	0	0.0189538	0.0241799	0
OTU352	Bacteria	Actinobacteria	Actinobacteria (class)	Actinomycetales	Microbacteriaceae	Candidatus Aquiluna	Candidatus Aquiluna rubra	34	0	0	0.0495714	0	0
OTU353	Bacteria	Proteobacteria	Epsilonproteobacteria	Campylobacterales	Campylobacteraceae	Arcobacter	Candidatus Arcobacter sulfidicus	0	376	0	0	0.606109	0
OTU354	Bacteria	Proteobacteria	Gammaproteobacteria	Enterobacteriales	Enterobacteriaceae	Arsenophonus	Candidatus Arsenophonus triatominarum	220	1365	0	0.320756	2.20037	0
OTU355	Bacteria	Firmicutes	Clostridia	Clostridiales	Clostridiaceae	Candidatus Arthromitus	Candidatus Arthromitus sp. SFB-mouse	0	2	0	0	0.00322399	0
OTU356	Bacteria	Bacteroidetes	Bacteroidia	Bacteroidales	unclassified (derived from Bacteroidales)	Candidatus Azobacteroides	Candidatus Azobacteroides pseudotrichonymphae	2	45	0	0.00291596	0.0725397	0
OTU357	Bacteria	Proteobacteria	Gammaproteobacteria	unclassified (derived from Gammaproteobacteria)	unclassified (derived from Gammaproteobacteria)	unclassified (derived from Gammaproteobacteria)	Candidatus Baumannia cicadellinicola	1	0	0	0.00145798	0	0
OTU358	Bacteria	Bacteroidetes	unclassified (derived from Bacteroidetes)	unclassified (derived from Bacteroidetes)	unclassified (derived from Bacteroidetes)	Candidatus Cardinium	Candidatus Cardinium hertigii	0	2	0	0	0.00322399	0
OTU359	Bacteria	Acidobacteria	unclassified (derived from Acidobacteria)	unclassified (derived from Acidobacteria)	unclassified (derived from Acidobacteria)	Candidatus Chloracidobacterium	Candidatus Chloracidobacterium thermophilum	0	6	0	0	0.00967196	0
OTU360	Bacteria	unclassified (derived from Bacteria)	unclassified (derived from Bacteria)	unclassified (derived from Bacteria)	unclassified (derived from Bacteria)	Candidatus Cloacamonas	Candidatus Cloacamonas acidaminovorans	0	91	0	0	0.146691	0
OTU361	Bacteria	Firmicutes	Clostridia	Clostridiales	Peptococcaceae	Candidatus Desulforudis	Candidatus Desulforudis audaxviator	1	9	0	0.00145798	0.0145079	0
OTU362	Bacteria	Chlamydiae	Chlamydiae (class)	Chlamydiales	Simkaniaceae	Candidatus Fritschea	Candidatus Fritschea bemisiae	0	1	0	0	0.00161199	0
OTU363	Bacteria	Proteobacteria	Gammaproteobacteria	Enterobacteriales	Enterobacteriaceae	Candidatus Hamiltonella	Candidatus Hamiltonella defensa	1	0	1	0.00145798	0	0.00916003
OTU364	Bacteria	Bacteroidetes	Flavobacteria	Flavobacteriales	Flavobacteriaceae	Candidatus Hemobacterium	Candidatus Hemobacterium ranarum	0	1	0	0	0.00161199	0
OTU365	Bacteria	Acidobacteria	unclassified (derived from Acidobacteria)	unclassified (derived from Acidobacteria)	unclassified (derived from Acidobacteria)	Candidatus Koribacter	Candidatus Koribacter versatilis	0	5	0	0	0.00805997	0
OTU366	Bacteria	Planctomycetes	Planctomycetacia	Planctomycetales	unclassified (derived from Planctomycetales)	Candidatus Kuenenia	Candidatus Kuenenia stuttgartiensis	0	6	0	0	0.00967196	0
OTU367	Bacteria	Proteobacteria	Alphaproteobacteria	Rhizobiales	Rhizobiaceae	Candidatus Liberibacter	Candidatus Liberibacter americanus	0	2	0	0	0.00322399	0
OTU368	Bacteria	Proteobacteria	Alphaproteobacteria	Rhizobiales	Rhizobiaceae	Candidatus Liberibacter	Candidatus Liberibacter asiaticus	0	4	0	0	0.00644797	0
OTU369	Bacteria	Proteobacteria	Alphaproteobacteria	Rhizobiales	Rhizobiaceae	Candidatus Liberibacter	Candidatus Liberibacter solanacearum	0	1	0	0	0.00161199	0
OTU370	Bacteria	Nitrospirae	Nitrospira (class)	Nitrospirales	Nitrospiraceae	Candidatus Magnetobacterium	Candidatus Magnetobacterium bavaricum	1	2	0	0.00145798	0.00322399	0
OTU371	Bacteria	Nitrospirae	Nitrospira (class)	Nitrospirales	Nitrospiraceae	Nitrospira	Candidatus Nitrospira defluvii	2	1	0	0.00291596	0.00161199	0
OTU372	Bacteria	Tenericutes	Mollicutes	Acholeplasmatales	Acholeplasmataceae	Candidatus Phytoplasma	Candidatus Phytoplasma australiense	0	2	0	0	0.00322399	0
OTU373	Bacteria	Tenericutes	Mollicutes	Acholeplasmatales	Acholeplasmataceae	Candidatus Phytoplasma	Candidatus Phytoplasma mali	0	1	0	0	0.00161199	0
OTU374	Bacteria	Tenericutes	Mollicutes	Acholeplasmatales	Acholeplasmataceae	Candidatus Phytoplasma	Candidatus Phytoplasma solani	0	1	0	0	0.00161199	0
OTU375	Bacteria	Tenericutes	Mollicutes	Acholeplasmatales	Acholeplasmataceae	Candidatus Phytoplasma	Candidatus Phytoplasma spartii	1	1	0	0.00145798	0.00161199	0
OTU376	Bacteria	Candidatus Poribacteria	unclassified (derived from Candidatus Poribacteria)	unclassified (derived from Candidatus Poribacteria)	unclassified (derived from Candidatus Poribacteria)	unclassified (derived from Candidatus Poribacteria)	Candidatus Poribacteria sp. WGA-A3	0	1	0	0	0.00161199	0
OTU377	Bacteria	Proteobacteria	Gammaproteobacteria	Oceanospirillales	Halomonadaceae	Candidatus Portiera	Candidatus Portiera aleyrodidarum	1	0	0	0.00145798	0	0
OTU378	Bacteria	Proteobacteria	Gammaproteobacteria	Enterobacteriales	Enterobacteriaceae	Candidatus Regiella	Candidatus Regiella insecticola	1	0	0	0.00145798	0	0
OTU379	Bacteria	Actinobacteria	Actinobacteria (class)	Actinomycetales	Microbacteriaceae	Candidatus Rhodoluna	Candidatus Rhodoluna lacicola	22	1	0	0.0320756	0.00161199	0
OTU380	Bacteria	Actinobacteria	Actinobacteria (class)	Actinomycetales	Microbacteriaceae	Candidatus Rhodoluna	Candidatus Rhodoluna planktonica	11	0	0	0.0160378	0	0
OTU381	Bacteria	Acidobacteria	Solibacteres	Solibacterales	Solibacteraceae	Candidatus Solibacter	Candidatus Solibacter usitatus	6	3	0	0.00874789	0.00483598	0
OTU382	Bacteria	Bacteroidetes	Flavobacteria	Flavobacteriales	unclassified (derived from Flavobacteriales)	Candidatus Sulcia	Candidatus Sulcia muelleri	0	1	0	0	0.00161199	0
OTU383	Bacteria	Proteobacteria	Betaproteobacteria	unclassified (derived from Betaproteobacteria)	unclassified (derived from Betaproteobacteria)	Candidatus Tremblaya	Candidatus Tremblaya princeps	1	0	0	0.00145798	0	0
OTU384	Bacteria	Bacteroidetes	Flavobacteria	Flavobacteriales	Flavobacteriaceae	Capnocytophaga	Capnocytophaga canimorsus	10	217	0	0.0145798	0.349803	0
OTU385	Bacteria	Bacteroidetes	Flavobacteria	Flavobacteriales	Flavobacteriaceae	Capnocytophaga	Capnocytophaga cynodegmi	141	985	0	0.205575	1.58781	0
OTU386	Bacteria	Bacteroidetes	Flavobacteria	Flavobacteriales	Flavobacteriaceae	Capnocytophaga	Capnocytophaga gingivalis	0	18	0	0	0.0290159	0
OTU387	Bacteria	Bacteroidetes	Flavobacteria	Flavobacteriales	Flavobacteriaceae	Capnocytophaga	Capnocytophaga ochracea	17	99	0	0.0247857	0.159587	0
OTU388	Bacteria	Bacteroidetes	Flavobacteria	Flavobacteriales	Flavobacteriaceae	Capnocytophaga	Capnocytophaga sputigena	0	48	0	0	0.0773757	0
OTU389	Bacteria	Firmicutes	Clostridia	Thermoanaerobacterales	Thermoanaerobacteraceae	Carboxydothermus	Carboxydothermus hydrogenoformans	0	4	0	0	0.00644797	0
OTU390	Bacteria	Proteobacteria	Gammaproteobacteria	Cardiobacteriales	Cardiobacteriaceae	Cardiobacterium	Cardiobacterium hominis	1	1	0	0.00145798	0.00161199	0
OTU391	Bacteria	Firmicutes	Bacilli	Lactobacillales	Carnobacteriaceae	Carnobacterium	Carnobacterium sp. AT7	0	9	0	0	0.0145079	0
OTU392	Bacteria	Firmicutes	Erysipelotrichi	Erysipelotrichales	Erysipelotrichaceae	Catenibacterium	Catenibacterium mitsuokai	0	29	0	0	0.0467478	0
OTU393	Bacteria	Actinobacteria	Actinobacteria (class)	Actinomycetales	Catenulisporaceae	Catenulispora	Catenulispora sp. Neo6	1	0	0	0.00145798	0	0
OTU394	Bacteria	Actinobacteria	Actinobacteria (class)	Actinomycetales	Cellulomonadaceae	Cellulomonas	Cellulomonas bogoriensis	0	1	0	0	0.00161199	0
OTU395	Bacteria	Actinobacteria	Actinobacteria (class)	Actinomycetales	Cellulomonadaceae	Cellulomonas	Cellulomonas fimi	0	2	0	0	0.00322399	0
OTU396	Bacteria	Actinobacteria	Actinobacteria (class)	Actinomycetales	Cellulomonadaceae	Cellulomonas	Cellulomonas flavigena	0	3	0	0	0.00483598	0
OTU397	Bacteria	Bacteroidetes	Flavobacteria	Flavobacteriales	Flavobacteriaceae	Cellulophaga	Cellulophaga lytica	0	3	0	0	0.00483598	0
OTU398	Bacteria	Firmicutes	Clostridia	Clostridiales	Lachnospiraceae	Cellulosilyticum	Cellulosilyticum ruminicola	0	1	0	0	0.00161199	0
OTU399	Bacteria	Actinobacteria	Actinobacteria (class)	Actinomycetales	Promicromonosporaceae	Cellulosimicrobium	Cellulosimicrobium cellulans	2	0	0	0.00291596	0	0
OTU400	Bacteria	Proteobacteria	Gammaproteobacteria	Pseudomonadales	Pseudomonadaceae	Cellvibrio	Cellvibrio japonicus	0	1	0	0	0.00161199	0
OTU401	Bacteria	Proteobacteria	Alphaproteobacteria	Rhizobiales	Phyllobacteriaceae	Chelativorans	Chelativorans sp. BNC1	0	1	0	0	0.00161199	0
OTU402	Bacteria	Bacteroidetes	Sphingobacteria	Sphingobacteriales	unclassified (derived from Sphingobacteriales)	Chitinophaga	Chitinophaga pinensis	19	1	0	0.0277016	0.00161199	0
OTU403	Bacteria	Bacteroidetes	Sphingobacteria	Sphingobacteriales	unclassified (derived from Sphingobacteriales)	Chitinophaga	Chitinophaga sancti	34	19	0	0.0495714	0.0306279	0
OTU404	Bacteria	Chlamydiae	Chlamydiae (class)	Chlamydiales	Chlamydiaceae	Chlamydia	Chlamydia trachomatis	0	1	0	0	0.00161199	0
OTU405	Bacteria	Chlamydiae	Chlamydiae (class)	Chlamydiales	Chlamydiaceae	Chlamydophila	Chlamydophila felis	0	1	0	0	0.00161199	0
OTU406	Bacteria	Chlamydiae	Chlamydiae (class)	Chlamydiales	Chlamydiaceae	Chlamydophila	Chlamydophila pneumoniae	0	3	0	0	0.00483598	0
OTU407	Bacteria	Chlamydiae	Chlamydiae (class)	Chlamydiales	Chlamydiaceae	Chlamydophila	Chlamydophila sp. 08-1274_Flock23	1	0	1	0.00145798	0	0.00916003
OTU408	Bacteria	Chlorobi	Chlorobia	Chlorobiales	Chlorobiaceae	Chlorobaculum	Chlorobaculum limnaeum	0	4	0	0	0.00644797	0
OTU409	Bacteria	Chlorobi	Chlorobia	Chlorobiales	Chlorobiaceae	Chlorobaculum	Chlorobaculum macestae	0	6	0	0	0.00967196	0
OTU410	Bacteria	Chlorobi	Chlorobia	Chlorobiales	Chlorobiaceae	Chlorobaculum	Chlorobaculum parvum	0	2	0	0	0.00322399	0
OTU411	Bacteria	Chlorobi	Chlorobia	Chlorobiales	Chlorobiaceae	Chlorobaculum	Chlorobaculum tepidum	1	7	0	0.00145798	0.011284	0
OTU412	Bacteria	Chlorobi	Chlorobia	Chlorobiales	Chlorobiaceae	Chlorobaculum	Chlorobaculum thiosulfatiphilum	0	3	0	0	0.00483598	0
OTU413	Bacteria	Chlorobi	Chlorobia	Chlorobiales	Chlorobiaceae	Chlorobium	Chlorobium ferrooxidans	0	2	0	0	0.00322399	0
OTU414	Bacteria	Chlorobi	Chlorobia	Chlorobiales	Chlorobiaceae	Chlorobium	Chlorobium limicola	0	18	0	0	0.0290159	0
OTU415	Bacteria	Chlorobi	Chlorobia	Chlorobiales	Chlorobiaceae	Chlorobium	Chlorobium phaeobacteroides	0	6	0	0	0.00967196	0
OTU416	Bacteria	Chloroflexi	Chloroflexi (class)	Chloroflexales	Chloroflexaceae	Chloroflexus	Chloroflexus aurantiacus	0	2	0	0	0.00322399	0
OTU417	Bacteria	Chloroflexi	Chloroflexi (class)	Chloroflexales	Chloroflexaceae	Chloroflexus	Chloroflexus sp. Y-400-fl	0	2	0	0	0.00322399	0
OTU418	Bacteria	Chlorobi	Chlorobia	Chlorobiales	Chlorobiaceae	Chloroherpeton	Chloroherpeton thalassium	0	2	0	0	0.00322399	0
OTU419	Bacteria	Proteobacteria	Deltaproteobacteria	Myxococcales	Polyangiaceae	Chondromyces	Chondromyces apiculatus	0	1	0	0	0.00161199	0
OTU420	Bacteria	Proteobacteria	Deltaproteobacteria	Myxococcales	Polyangiaceae	Chondromyces	Chondromyces crocatus	1	5	1	0.00145798	0.00805997	0.00916003
OTU421	Bacteria	Proteobacteria	Betaproteobacteria	Neisseriales	Neisseriaceae	Chromobacterium	Chromobacterium piscinae	0	2	0	0	0.00322399	0
OTU422	Bacteria	Proteobacteria	Betaproteobacteria	Neisseriales	Neisseriaceae	Chromobacterium	Chromobacterium violaceum	0	4	0	0	0.00644797	0
OTU423	Bacteria	Cyanobacteria	unclassified (derived from Cyanobacteria)	Pleurocapsales	unclassified (derived from Pleurocapsales)	Chroococcidiopsis	Chroococcidiopsis sp. PCC 6712	1	0	0	0.00145798	0	0
OTU424	Bacteria	Cyanobacteria	unclassified (derived from Cyanobacteria)	Pleurocapsales	unclassified (derived from Pleurocapsales)	Chroococcidiopsis	Chroococcidiopsis sp. PCC 7431	0	1	0	0	0.00161199	0
OTU425	Bacteria	Cyanobacteria	unclassified (derived from Cyanobacteria)	Pleurocapsales	unclassified (derived from Pleurocapsales)	Chroococcidiopsis	Chroococcidiopsis thermalis	1	0	0	0.00145798	0	0
OTU426	Bacteria	Bacteroidetes	Flavobacteria	Flavobacteriales	Flavobacteriaceae	Chryseobacterium	Chryseobacterium formosense	4	0	0	0.00583192	0	0
OTU427	Bacteria	Bacteroidetes	Flavobacteria	Flavobacteriales	Flavobacteriaceae	Chryseobacterium	Chryseobacterium gleum	4	101	0	0.00583192	0.162811	0
OTU428	Bacteria	Bacteroidetes	Flavobacteria	Flavobacteriales	Flavobacteriaceae	Chryseobacterium	Chryseobacterium haifense	5	1	0	0.0072899	0.00161199	0
OTU429	Bacteria	Bacteroidetes	Flavobacteria	Flavobacteriales	Flavobacteriaceae	Chryseobacterium	Chryseobacterium indologenes	0	2	0	0	0.00322399	0
OTU430	Bacteria	Bacteroidetes	Flavobacteria	Flavobacteriales	Flavobacteriaceae	Chryseobacterium	Chryseobacterium proteolyticum	3	96	0	0.00437394	0.154751	0
OTU431	Bacteria	Bacteroidetes	Flavobacteria	Flavobacteriales	Flavobacteriaceae	Chryseobacterium	Chryseobacterium soldanellicola	4	10	0	0.00583192	0.0161199	0
OTU432	Bacteria	Bacteroidetes	Flavobacteria	Flavobacteriales	Flavobacteriaceae	Chryseobacterium	Chryseobacterium soli	2	2	0	0.00291596	0.00322399	0
OTU433	Bacteria	Bacteroidetes	Flavobacteria	Flavobacteriales	Flavobacteriaceae	Chryseobacterium	Chryseobacterium sp. CTM	0	1	0	0	0.00161199	0
OTU434	Bacteria	Bacteroidetes	Flavobacteria	Flavobacteriales	Flavobacteriaceae	Chryseobacterium	Chryseobacterium sp. KM	1	6	0	0.00145798	0.00967196	0
OTU435	Bacteria	Bacteroidetes	Flavobacteria	Flavobacteriales	Flavobacteriaceae	Chryseobacterium	Chryseobacterium sp. R-25053	0	698	0	0	1.12517	0
OTU436	Bacteria	Verrucomicrobia	Spartobacteria	unclassified (derived from Spartobacteria)	unclassified (derived from Spartobacteria)	Chthoniobacter	Chthoniobacter flavus	20	9	0	0.0291596	0.0145079	0
OTU437	Bacteria	Proteobacteria	Gammaproteobacteria	Enterobacteriales	Enterobacteriaceae	Citrobacter	Citrobacter freundii	0	1	0	0	0.00161199	0
OTU438	Bacteria	Proteobacteria	Gammaproteobacteria	Enterobacteriales	Enterobacteriaceae	Citrobacter	Citrobacter koseri	0	1	0	0	0.00161199	0
OTU439	Bacteria	Actinobacteria	Actinobacteria (class)	Actinomycetales	Microbacteriaceae	Clavibacter	Clavibacter michiganensis	47	14	0	0.0685251	0.0225679	0
OTU440	Bacteria	Proteobacteria	Gammaproteobacteria	Methylococcales	Methylococcaceae	Clonothrix	Clonothrix fusca	0	2	0	0	0.00322399	0
OTU441	Bacteria	Firmicutes	Clostridia	Clostridiales	Clostridiaceae	Clostridium	Clostridium acetobutylicum	0	1	0	0	0.00161199	0
OTU442	Bacteria	Firmicutes	Clostridia	Clostridiales	Clostridiaceae	Clostridium	Clostridium aldrichii	0	21	0	0	0.0338519	0
OTU443	Bacteria	Firmicutes	Clostridia	Clostridiales	Clostridiaceae	Clostridium	Clostridium aminobutyricum	0	34	0	0	0.0548078	0
OTU444	Bacteria	Firmicutes	Clostridia	Clostridiales	Clostridiaceae	Clostridium	Clostridium aminophilum	0	3	0	0	0.00483598	0
OTU445	Bacteria	Firmicutes	Clostridia	Clostridiales	Clostridiaceae	Clostridium	Clostridium aminovalericum	0	9	0	0	0.0145079	0
OTU446	Bacteria	Firmicutes	Clostridia	Clostridiales	Clostridiaceae	Clostridium	Clostridium baratii	0	1	0	0	0.00161199	0
OTU447	Bacteria	Firmicutes	Clostridia	Clostridiales	Clostridiaceae	Clostridium	Clostridium bartlettii	1	3	0	0.00145798	0.00483598	0
OTU448	Bacteria	Firmicutes	Clostridia	Clostridiales	Clostridiaceae	Clostridium	Clostridium beijerinckii	7	1	0	0.0102059	0.00161199	0
OTU449	Bacteria	Firmicutes	Clostridia	Clostridiales	Clostridiaceae	Clostridium	Clostridium bifermentans	1	129	0	0.00145798	0.207947	0
OTU450	Bacteria	Firmicutes	Clostridia	Clostridiales	Clostridiaceae	Clostridium	Clostridium bolteae	0	11	0	0	0.0177319	0
OTU451	Bacteria	Firmicutes	Clostridia	Clostridiales	Clostridiaceae	Clostridium	Clostridium botulinum	27	22	0	0.0393655	0.0354639	0
OTU452	Bacteria	Firmicutes	Clostridia	Clostridiales	Clostridiaceae	Clostridium	Clostridium butyricum	42	3	11	0.0612352	0.00483598	0.10076
OTU453	Bacteria	Firmicutes	Clostridia	Clostridiales	Clostridiaceae	Clostridium	Clostridium cadaveris	0	3	0	0	0.00483598	0
OTU454	Bacteria	Firmicutes	Clostridia	Clostridiales	Clostridiaceae	Clostridium	Clostridium carnis	0	4	0	0	0.00644797	0
OTU455	Bacteria	Firmicutes	Clostridia	Clostridiales	Clostridiaceae	Clostridium	Clostridium cellobioparum	6	9	0	0.00874789	0.0145079	0
OTU456	Bacteria	Firmicutes	Clostridia	Clostridiales	Clostridiaceae	Clostridium	Clostridium cellulolyticum	1	5	0	0.00145798	0.00805997	0
OTU457	Bacteria	Firmicutes	Clostridia	Clostridiales	Clostridiaceae	Clostridium	Clostridium chauvoei	0	2	0	0	0.00322399	0
OTU458	Bacteria	Firmicutes	Clostridia	Clostridiales	Clostridiaceae	Clostridium	Clostridium clostridioforme	0	6	0	0	0.00967196	0
OTU459	Bacteria	Firmicutes	Clostridia	Clostridiales	Clostridiaceae	Clostridium	Clostridium cochlearium	0	1	0	0	0.00161199	0
OTU460	Bacteria	Firmicutes	Erysipelotrichi	Erysipelotrichales	Erysipelotrichaceae	unclassified (derived from Erysipelotrichaceae)	Clostridium cocleatum	0	2	0	0	0.00322399	0
OTU461	Bacteria	Firmicutes	Clostridia	Clostridiales	Clostridiaceae	Clostridium	Clostridium cylindrosporum	0	7	0	0	0.011284	0
OTU462	Bacteria	Firmicutes	Clostridia	Clostridiales	Clostridiaceae	Clostridium	Clostridium difficile	2	23	0	0.00291596	0.0370758	0
OTU463	Bacteria	Firmicutes	Clostridia	Clostridiales	Clostridiaceae	Clostridium	Clostridium disporicum	0	10	0	0	0.0161199	0
OTU464	Bacteria	Firmicutes	Clostridia	Clostridiales	Clostridiaceae	Clostridium	Clostridium drakei	0	2	0	0	0.00322399	0
OTU465	Bacteria	Firmicutes	Clostridia	Clostridiales	Clostridiaceae	Clostridium	Clostridium estertheticum	0	17	0	0	0.0274039	0
OTU466	Bacteria	Firmicutes	Clostridia	Clostridiales	Clostridiaceae	Clostridium	Clostridium formicaceticum	0	1	0	0	0.00161199	0
OTU467	Bacteria	Firmicutes	Clostridia	Clostridiales	Clostridiaceae	Clostridium	Clostridium glycolicum	0	4	0	0	0.00644797	0
OTU468	Bacteria	Firmicutes	Clostridia	Clostridiales	Clostridiaceae	Clostridium	Clostridium haemolyticum	0	0	1	0	0	0.00916003
OTU469	Bacteria	Firmicutes	Clostridia	Clostridiales	Clostridiaceae	Clostridium	Clostridium hathewayi	0	3	0	0	0.00483598	0
OTU470	Bacteria	Firmicutes	Clostridia	Clostridiales	Clostridiaceae	Clostridium	Clostridium hylemonae	1	6	0	0.00145798	0.00967196	0
OTU471	Bacteria	Firmicutes	Erysipelotrichi	Erysipelotrichales	Erysipelotrichaceae	unclassified (derived from Erysipelotrichaceae)	Clostridium innocuum	0	3	0	0	0.00483598	0
OTU472	Bacteria	Firmicutes	Clostridia	Clostridiales	Clostridiaceae	Clostridium	Clostridium intestinale	0	2	0	0	0.00322399	0
OTU473	Bacteria	Firmicutes	Clostridia	Clostridiales	Clostridiaceae	Clostridium	Clostridium kluyveri	0	4	0	0	0.00644797	0
OTU474	Bacteria	Firmicutes	Clostridia	Clostridiales	Clostridiaceae	Clostridium	Clostridium leptum	0	6	0	0	0.00967196	0
OTU475	Bacteria	Firmicutes	Clostridia	Clostridiales	Clostridiaceae	Clostridium	Clostridium limosum	0	1	0	0	0.00161199	0
OTU476	Bacteria	Firmicutes	Clostridia	Clostridiales	Clostridiaceae	Clostridium	Clostridium lituseburense	1	13	0	0.00145798	0.0209559	0
OTU477	Bacteria	Firmicutes	Clostridia	Clostridiales	Clostridiaceae	Clostridium	Clostridium longisporum	0	1	0	0	0.00161199	0
OTU478	Bacteria	Firmicutes	Clostridia	Clostridiales	Clostridiaceae	Clostridium	Clostridium magnum	0	1	0	0	0.00161199	0
OTU479	Bacteria	Firmicutes	Clostridia	Clostridiales	Clostridiaceae	Clostridium	Clostridium novyi	0	2	0	0	0.00322399	0
OTU480	Bacteria	Firmicutes	Clostridia	Clostridiales	Clostridiaceae	Clostridium	Clostridium paradoxum	0	25	0	0	0.0402998	0
OTU481	Bacteria	Firmicutes	Clostridia	Clostridiales	Clostridiaceae	Clostridium	Clostridium pasteurianum	0	1	0	0	0.00161199	0
OTU482	Bacteria	Firmicutes	Clostridia	Clostridiales	Clostridiaceae	Clostridium	Clostridium perfringens	2	36	0	0.00291596	0.0580318	0
OTU483	Bacteria	Firmicutes	Clostridia	Clostridiales	Clostridiaceae	Clostridium	Clostridium polysaccharolyticum	1	1	0	0.00145798	0.00161199	0
OTU484	Bacteria	Firmicutes	Clostridia	Clostridiales	Clostridiaceae	Clostridium	Clostridium propionicum	0	1	0	0	0.00161199	0
OTU485	Bacteria	Firmicutes	Clostridia	Clostridiales	Lachnospiraceae	Butyrivibrio	Clostridium proteoclasticum	0	1	0	0	0.00161199	0
OTU486	Bacteria	Firmicutes	Clostridia	Clostridiales	Clostridiaceae	Clostridium	Clostridium sardiniense	1	14	0	0.00145798	0.0225679	0
OTU487	Bacteria	Firmicutes	Clostridia	Clostridiales	Clostridiaceae	Clostridium	Clostridium scindens	0	6	0	0	0.00967196	0
OTU488	Bacteria	Firmicutes	Clostridia	Clostridiales	Clostridiaceae	Clostridium	Clostridium sordellii	0	39	0	0	0.0628677	0
OTU489	Bacteria	Firmicutes	Clostridia	Clostridiales	Clostridiaceae	Clostridium	Clostridium sp. CYP5	0	2	0	0	0.00322399	0
OTU490	Bacteria	Firmicutes	Clostridia	Clostridiales	Clostridiaceae	Clostridium	Clostridium sp. Kas107-2	0	4	0	0	0.00644797	0
OTU491	Bacteria	Firmicutes	Clostridia	Clostridiales	Clostridiaceae	Clostridium	Clostridium sp. L2-50	0	1	0	0	0.00161199	0
OTU492	Bacteria	Firmicutes	Clostridia	Clostridiales	Clostridiaceae	Clostridium	Clostridium sp. MK31	0	2	0	0	0.00322399	0
OTU493	Bacteria	Firmicutes	Clostridia	Clostridiales	Clostridiaceae	Clostridium	Clostridium sp. MLG480	0	1	0	0	0.00161199	0
OTU494	Bacteria	Firmicutes	Clostridia	Clostridiales	Clostridiaceae	Clostridium	Clostridium sp. SS2/1	1	1	0	0.00145798	0.00161199	0
OTU495	Bacteria	Firmicutes	Clostridia	Clostridiales	Clostridiaceae	Clostridium	Clostridium sp. Sukashi-1	1	0	0	0.00145798	0	0
OTU496	Bacteria	Firmicutes	Clostridia	Clostridiales	Clostridiaceae	Clostridium	Clostridium sp. enrichment culture clone 7-25	4	43	0	0.00583192	0.0693157	0
OTU497	Bacteria	Firmicutes	Clostridia	Clostridiales	Clostridiaceae	Clostridium	Clostridium sphenoides	0	1	0	0	0.00161199	0
OTU498	Bacteria	Firmicutes	Erysipelotrichi	Erysipelotrichales	Erysipelotrichaceae	unclassified (derived from Erysipelotrichaceae)	Clostridium spiroforme	0	2	0	0	0.00322399	0
OTU499	Bacteria	Firmicutes	Clostridia	Clostridiales	Clostridiaceae	Clostridium	Clostridium sporogenes	0	1	0	0	0.00161199	0
OTU500	Bacteria	Firmicutes	Clostridia	Clostridiales	Clostridiaceae	Clostridium	Clostridium stercorarium	0	1	0	0	0.00161199	0
OTU501	Bacteria	Firmicutes	Clostridia	Clostridiales	Clostridiaceae	Clostridium	Clostridium sticklandii	0	4	0	0	0.00644797	0
OTU502	Bacteria	Firmicutes	Clostridia	Clostridiales	Clostridiaceae	Clostridium	Clostridium subterminale	0	21	4	0	0.0338519	0.0366401
OTU503	Bacteria	Firmicutes	Clostridia	Clostridiales	Clostridiaceae	Clostridium	Clostridium symbiosum	0	4	0	0	0.00644797	0
OTU504	Bacteria	Firmicutes	Clostridia	Clostridiales	Clostridiaceae	Clostridium	Clostridium tertium	1	1	0	0.00145798	0.00161199	0
OTU505	Bacteria	Firmicutes	Clostridia	Clostridiales	Clostridiaceae	Clostridium	Clostridium tetani	0	3	0	0	0.00483598	0
OTU506	Bacteria	Firmicutes	Clostridia	Thermoanaerobacterales	unclassified (derived from Thermoanaerobacterales)	unclassified (derived from Thermoanaerobacterales)	Clostridium thermoamylolyticum	0	1	0	0	0.00161199	0
OTU507	Bacteria	Firmicutes	Clostridia	Clostridiales	Clostridiaceae	Clostridium	Clostridium thermocellum	0	13	0	0	0.0209559	0
OTU508	Bacteria	Firmicutes	Clostridia	Clostridiales	Clostridiaceae	Clostridium	Clostridium tyrobutyricum	0	3	0	0	0.00483598	0
OTU509	Bacteria	Firmicutes	Clostridia	Clostridiales	Clostridiaceae	Clostridium	Clostridium ultunense	0	8	0	0	0.0128959	0
OTU510	Bacteria	Firmicutes	Clostridia	Clostridiales	Clostridiaceae	Clostridium	Clostridium xylanolyticum	0	9	0	0	0.0145079	0
OTU511	Bacteria	Tenericutes	Mollicutes	Acholeplasmatales	Acholeplasmataceae	Candidatus Phytoplasma	Coconut lethal yellowing phytoplasma	0	3	0	0	0.00483598	0
OTU512	Bacteria	Bacteroidetes	Flavobacteria	Flavobacteriales	Flavobacteriaceae	Coenonia	Coenonia anatina	52	90	0	0.075815	0.145079	0
OTU513	Bacteria	Proteobacteria	Betaproteobacteria	Burkholderiales	Oxalobacteraceae	Collimonas	Collimonas fungivorans	1	9	0	0.00145798	0.0145079	0
OTU514	Bacteria	Actinobacteria	Actinobacteria (class)	Coriobacteriales	Coriobacteriaceae	Collinsella	Collinsella aerofaciens	0	17	0	0	0.0274039	0
OTU515	Bacteria	Actinobacteria	Actinobacteria (class)	Coriobacteriales	Coriobacteriaceae	Collinsella	Collinsella intestinalis	0	2	0	0	0.00322399	0
OTU516	Bacteria	Proteobacteria	Gammaproteobacteria	Alteromonadales	Colwelliaceae	Colwellia	Colwellia psychrerythraea	1	0	0	0.00145798	0	0
OTU517	Bacteria	Proteobacteria	Gammaproteobacteria	Alteromonadales	Colwelliaceae	Colwellia	Colwellia sp. SLW05	0	2	0	0	0.00322399	0
OTU518	Bacteria	Proteobacteria	Betaproteobacteria	Burkholderiales	Comamonadaceae	unclassified (derived from Comamonadaceae)	Comamonadaceae bacterium P1D3	0	2	0	0	0.00322399	0
OTU519	Bacteria	Proteobacteria	Betaproteobacteria	Burkholderiales	Comamonadaceae	Comamonas	Comamonas aquatica	3	77	20	0.00437394	0.124123	0.183201
OTU520	Bacteria	Proteobacteria	Betaproteobacteria	Burkholderiales	Comamonadaceae	Comamonas	Comamonas denitrificans	0	2	0	0	0.00322399	0
OTU521	Bacteria	Proteobacteria	Betaproteobacteria	Burkholderiales	Comamonadaceae	Comamonas	Comamonas nitrativorans	0	1	0	0	0.00161199	0
OTU522	Bacteria	Proteobacteria	Betaproteobacteria	Burkholderiales	Comamonadaceae	Comamonas	Comamonas sp.	0	3	0	0	0.00483598	0
OTU523	Bacteria	Proteobacteria	Betaproteobacteria	Burkholderiales	Comamonadaceae	Comamonas	Comamonas sp. EB172	0	3	0	0	0.00483598	0
OTU524	Bacteria	Proteobacteria	Betaproteobacteria	Burkholderiales	Comamonadaceae	Comamonas	Comamonas sp. TSL-h	0	5	0	0	0.00805997	0
OTU525	Bacteria	Proteobacteria	Betaproteobacteria	Burkholderiales	Comamonadaceae	Comamonas	Comamonas testosteroni	4	22	0	0.00583192	0.0354639	0
OTU526	Bacteria	Actinobacteria	Actinobacteria (class)	Solirubrobacterales	Conexibacteraceae	Conexibacter	Conexibacter woesei	0	3	0	0	0.00483598	0
OTU527	Bacteria	Firmicutes	Erysipelotrichi	Erysipelotrichales	Erysipelotrichaceae	Coprobacillus	Coprobacillus sp. D7	0	2	0	0	0.00322399	0
OTU528	Bacteria	Firmicutes	Clostridia	Clostridiales	Lachnospiraceae	Coprococcus	Coprococcus eutactus	0	5	0	0	0.00805997	0
OTU529	Bacteria	Verrucomicrobia	Opitutae	Puniceicoccales	Puniceicoccaceae	Coraliomargarita	Coraliomargarita akajimensis	6	2	0	0.00874789	0.00322399	0
OTU530	Bacteria	Proteobacteria	Deltaproteobacteria	Myxococcales	Myxococcaceae	Corallococcus	Corallococcus coralloides	1	0	0	0.00145798	0	0
OTU531	Bacteria	Proteobacteria	Deltaproteobacteria	Myxococcales	Myxococcaceae	Corallococcus	Corallococcus exiguus	2	0	0	0.00291596	0	0
OTU532	Bacteria	Actinobacteria	Actinobacteria (class)	Actinomycetales	Corynebacteriaceae	Corynebacterium	Corynebacterium aurimucosum	14	0	0	0.0204117	0	0
OTU533	Bacteria	Actinobacteria	Actinobacteria (class)	Actinomycetales	Corynebacteriaceae	Corynebacterium	Corynebacterium bovis	9	1	0	0.0131218	0.00161199	0
OTU534	Bacteria	Actinobacteria	Actinobacteria (class)	Actinomycetales	Corynebacteriaceae	Corynebacterium	Corynebacterium durum	0	1	0	0	0.00161199	0
OTU535	Bacteria	Actinobacteria	Actinobacteria (class)	Actinomycetales	Corynebacteriaceae	Corynebacterium	Corynebacterium felinum	0	3	0	0	0.00483598	0
OTU536	Bacteria	Actinobacteria	Actinobacteria (class)	Actinomycetales	Corynebacteriaceae	Corynebacterium	Corynebacterium flavescens	0	1	0	0	0.00161199	0
OTU537	Bacteria	Actinobacteria	Actinobacteria (class)	Actinomycetales	Corynebacteriaceae	Corynebacterium	Corynebacterium freneyi	0	3	0	0	0.00483598	0
OTU538	Bacteria	Actinobacteria	Actinobacteria (class)	Actinomycetales	Corynebacteriaceae	Corynebacterium	Corynebacterium glucuronolyticum	1	0	0	0.00145798	0	0
OTU539	Bacteria	Actinobacteria	Actinobacteria (class)	Actinomycetales	Corynebacteriaceae	Corynebacterium	Corynebacterium glutamicum	0	1	0	0	0.00161199	0
OTU540	Bacteria	Actinobacteria	Actinobacteria (class)	Actinomycetales	Corynebacteriaceae	Corynebacterium	Corynebacterium kroppenstedtii	1	0	0	0.00145798	0	0
OTU541	Bacteria	Actinobacteria	Actinobacteria (class)	Actinomycetales	Corynebacteriaceae	Corynebacterium	Corynebacterium kutscheri	5	0	0	0.0072899	0	0
OTU542	Bacteria	Actinobacteria	Actinobacteria (class)	Actinomycetales	Corynebacteriaceae	Corynebacterium	Corynebacterium macginleyi	0	2	0	0	0.00322399	0
OTU543	Bacteria	Actinobacteria	Actinobacteria (class)	Actinomycetales	Corynebacteriaceae	Corynebacterium	Corynebacterium matruchotii	0	4	0	0	0.00644797	0
OTU544	Bacteria	Actinobacteria	Actinobacteria (class)	Actinomycetales	Corynebacteriaceae	Corynebacterium	Corynebacterium propinquum	2	0	0	0.00291596	0	0
OTU545	Bacteria	Actinobacteria	Actinobacteria (class)	Actinomycetales	Corynebacteriaceae	Corynebacterium	Corynebacterium renale	0	1	0	0	0.00161199	0
OTU546	Bacteria	Actinobacteria	Actinobacteria (class)	Actinomycetales	Corynebacteriaceae	Corynebacterium	Corynebacterium sp.	0	1	0	0	0.00161199	0
OTU547	Bacteria	Actinobacteria	Actinobacteria (class)	Actinomycetales	Corynebacteriaceae	Corynebacterium	Corynebacterium sp. NML93-0612	1	0	0	0.00145798	0	0
OTU548	Bacteria	Actinobacteria	Actinobacteria (class)	Actinomycetales	Corynebacteriaceae	Corynebacterium	Corynebacterium sphenisci	0	1	0	0	0.00161199	0
OTU549	Bacteria	Actinobacteria	Actinobacteria (class)	Actinomycetales	Corynebacteriaceae	Corynebacterium	Corynebacterium testudinoris	0	1	0	0	0.00161199	0
OTU550	Bacteria	Actinobacteria	Actinobacteria (class)	Actinomycetales	Corynebacteriaceae	Corynebacterium	Corynebacterium xerosis	0	1	0	0	0.00161199	0
OTU551	Bacteria	Proteobacteria	Gammaproteobacteria	Legionellales	Coxiellaceae	Coxiella	Coxiella burnetii	3	54	0	0.00437394	0.0870476	0
OTU552	Bacteria	Proteobacteria	Gammaproteobacteria	Methylococcales	Crenotrichaceae	Crenothrix	Crenothrix polyspora	0	0	2	0	0	0.0183201
OTU553	Bacteria	Chlamydiae	Chlamydiae (class)	Chlamydiales	Criblamydiaceae	Criblamydia	Criblamydia sequanensis	1	0	0	0.00145798	0	0
OTU554	Bacteria	Bacteroidetes	Flavobacteria	Flavobacteriales	Flavobacteriaceae	Croceibacter	Croceibacter atlanticus	0	1	0	0	0.00161199	0
OTU555	Bacteria	Cyanobacteria	unclassified (derived from Cyanobacteria)	Chroococcales	unclassified (derived from Chroococcales)	Crocosphaera	Crocosphaera watsonii	1	0	0	0.00145798	0	0
OTU556	Bacteria	Proteobacteria	Gammaproteobacteria	Enterobacteriales	Enterobacteriaceae	Cronobacter	Cronobacter malonaticus	0	1	0	0	0.00161199	0
OTU557	Bacteria	Proteobacteria	Gammaproteobacteria	Enterobacteriales	Enterobacteriaceae	Cronobacter	Cronobacter muytjensii	0	1	0	0	0.00161199	0
OTU558	Bacteria	Proteobacteria	Gammaproteobacteria	Enterobacteriales	Enterobacteriaceae	Cronobacter	Cronobacter sakazakii	5	1	4	0.0072899	0.00161199	0.0366401
OTU559	Bacteria	Actinobacteria	Actinobacteria (class)	Actinomycetales	Microbacteriaceae	Cryobacterium	Cryobacterium psychrophilum	18	1	0	0.0262437	0.00161199	0
OTU560	Bacteria	Proteobacteria	Betaproteobacteria	Burkholderiales	Burkholderiaceae	Cupriavidus	Cupriavidus gilardii	5	0	0	0.0072899	0	0
OTU561	Bacteria	Proteobacteria	Betaproteobacteria	Burkholderiales	Burkholderiaceae	Cupriavidus	Cupriavidus metallidurans	1	0	0	0.00145798	0	0
OTU562	Bacteria	Proteobacteria	Betaproteobacteria	Burkholderiales	Burkholderiaceae	Cupriavidus	Cupriavidus necator	1	5	0	0.00145798	0.00805997	0
OTU563	Bacteria	Proteobacteria	Betaproteobacteria	Burkholderiales	Burkholderiaceae	Cupriavidus	Cupriavidus sp. cmp29	0	1	0	0	0.00161199	0
OTU564	Bacteria	Proteobacteria	Betaproteobacteria	Burkholderiales	Burkholderiaceae	Cupriavidus	Cupriavidus taiwanensis	30	1	0	0.0437394	0.00161199	0
OTU565	Bacteria	Actinobacteria	Actinobacteria (class)	Actinomycetales	Microbacteriaceae	Curtobacterium	Curtobacterium albidum	2	1	0	0.00291596	0.00161199	0
OTU566	Bacteria	Actinobacteria	Actinobacteria (class)	Actinomycetales	Microbacteriaceae	Curtobacterium	Curtobacterium flaccumfaciens	0	10	0	0	0.0161199	0
OTU567	Bacteria	Proteobacteria	Betaproteobacteria	Burkholderiales	Comamonadaceae	Curvibacter	Curvibacter putative symbiont of Hydra magnipapillata	1	0	0	0.00145798	0	0
OTU568	Bacteria	Cyanobacteria	unclassified (derived from Cyanobacteria)	Chroococcales	unclassified (derived from Chroococcales)	Cyanobium	Cyanobium sp. PCC 7001	1	0	0	0.00145798	0	0
OTU569	Bacteria	Cyanobacteria	unclassified (derived from Cyanobacteria)	Chroococcales	unclassified (derived from Chroococcales)	Cyanobium	Cyanobium sp. PCC 8916	4	0	0	0.00583192	0	0
OTU570	Bacteria	Cyanobacteria	unclassified (derived from Cyanobacteria)	Chroococcales	unclassified (derived from Chroococcales)	Cyanobium	Cyanobium sp. PCC 9005	154	0	0	0.224529	0	0
OTU571	Bacteria	Cyanobacteria	unclassified (derived from Cyanobacteria)	Chroococcales	unclassified (derived from Chroococcales)	Cyanobium	Cyanobium sp. Sai001	6	0	0	0.00874789	0	0
OTU572	Bacteria	Cyanobacteria	unclassified (derived from Cyanobacteria)	Chroococcales	unclassified (derived from Chroococcales)	Cyanobium	Cyanobium sp. Sai004	75	0	0	0.109349	0	0
OTU573	Bacteria	Cyanobacteria	unclassified (derived from Cyanobacteria)	Chroococcales	unclassified (derived from Chroococcales)	Cyanobium	Cyanobium sp. Sai005	1	0	0	0.00145798	0	0
OTU574	Bacteria	Cyanobacteria	unclassified (derived from Cyanobacteria)	Chroococcales	unclassified (derived from Chroococcales)	Cyanothece	Cyanothece sp. PCC 7424	1	0	0	0.00145798	0	0
OTU575	Bacteria	Cyanobacteria	unclassified (derived from Cyanobacteria)	Chroococcales	unclassified (derived from Chroococcales)	Cyanothece	Cyanothece sp. PCC 7425	1	2	0	0.00145798	0.00322399	0
OTU576	Bacteria	Cyanobacteria	unclassified (derived from Cyanobacteria)	Chroococcales	unclassified (derived from Chroococcales)	Cyanothece	Cyanothece sp. PCC 8801	1	0	0	0.00145798	0	0
OTU577	Bacteria	Bacteroidetes	Cytophagia	Cytophagales	Cyclobacteriaceae	Cyclobacterium	Cyclobacterium marinum	0	1	0	0	0.00161199	0
OTU578	Bacteria	Cyanobacteria	unclassified (derived from Cyanobacteria)	Nostocales	Nostocaceae	Cylindrospermopsis	Cylindrospermopsis raciborskii	9	2	3	0.0131218	0.00322399	0.0274801
OTU579	Bacteria	Bacteroidetes	Cytophagia	Cytophagales	Cytophagaceae	Cytophaga	Cytophaga aurantiaca	1	64	0	0.00145798	0.103168	0
OTU580	Bacteria	Bacteroidetes	Cytophagia	Cytophagales	Cytophagaceae	Cytophaga	Cytophaga fermentans	1	26	0	0.00145798	0.0419118	0
OTU581	Bacteria	Bacteroidetes	Cytophagia	Cytophagales	Cytophagaceae	Cytophaga	Cytophaga hutchinsonii	2	3	0	0.00291596	0.00483598	0
OTU582	Bacteria	Bacteroidetes	Cytophagia	Cytophagales	Cytophagaceae	Cytophaga	Cytophaga sp.	40	166	0	0.0583192	0.267591	0
OTU583	Bacteria	Bacteroidetes	Cytophagia	Cytophagales	Cytophagaceae	Cytophaga	Cytophaga sp. I-1787	3	13	0	0.00437394	0.0209559	0
OTU584	Bacteria	Bacteroidetes	Cytophagia	Cytophagales	Cytophagaceae	Cytophaga	Cytophaga sp. I-1858	5	6	0	0.0072899	0.00967196	0
OTU585	Bacteria	Bacteroidetes	Cytophagia	Cytophagales	Cytophagaceae	Cytophaga	Cytophaga sp. I-2031	1	1	0	0.00145798	0.00161199	0
OTU586	Bacteria	Bacteroidetes	Cytophagia	Cytophagales	Cytophagaceae	Cytophaga	Cytophaga sp. I-2034	4	0	0	0.00583192	0	0
OTU587	Bacteria	Bacteroidetes	Cytophagia	Cytophagales	Cytophagaceae	Cytophaga	Cytophaga sp. I-377	0	25	0	0	0.0402998	0
OTU588	Bacteria	Bacteroidetes	Cytophagia	Cytophagales	Cytophagaceae	Cytophaga	Cytophaga sp. I-545	0	1	0	0	0.00161199	0
OTU589	Bacteria	Bacteroidetes	Cytophagia	Cytophagales	Cytophagaceae	Cytophaga	Cytophaga sp. MBIC01539	8	3	0	0.0116638	0.00483598	0
OTU590	Bacteria	Bacteroidetes	Cytophagia	Cytophagales	Cytophagaceae	Cytophaga	Cytophaga sp. MBIC04667	4	23	67	0.00583192	0.0370758	0.613722
OTU591	Bacteria	Bacteroidetes	Cytophagia	Cytophagales	Cytophagaceae	Cytophaga	Cytophaga sp. MBIC04670	0	174	0	0	0.280487	0
OTU592	Bacteria	Bacteroidetes	Cytophagia	Cytophagales	Cytophagaceae	Cytophaga	Cytophaga sp. T-588	0	9	0	0	0.0145079	0
OTU593	Bacteria	Proteobacteria	Betaproteobacteria	Rhodocyclales	Rhodocyclaceae	Dechloromonas	Dechloromonas sp. A34	1	7	0	0.00145798	0.011284	0
OTU594	Bacteria	Proteobacteria	Betaproteobacteria	Rhodocyclales	Rhodocyclaceae	Dechloromonas	Dechloromonas sp. MissR	1	134	0	0.00145798	0.216007	0
OTU595	Bacteria	Proteobacteria	Betaproteobacteria	Rhodocyclales	Rhodocyclaceae	Dechloromonas	Dechloromonas sp. PC1	0	1	0	0	0.00161199	0
OTU596	Bacteria	Proteobacteria	Betaproteobacteria	Rhodocyclales	Rhodocyclaceae	Dechloromonas	Dechloromonas sp. R-28400	1	17	0	0.00145798	0.0274039	0
OTU597	Bacteria	Deferribacteres	Deferribacteres (class)	Deferribacterales	Deferribacteraceae	Deferribacter	Deferribacter desulfuricans	2	2	0	0.00291596	0.00322399	0
OTU598	Bacteria	Firmicutes	Clostridia	Clostridiales	Peptococcaceae	Dehalobacter	Dehalobacter sp. MS	0	1	0	0	0.00161199	0
OTU599	Bacteria	Firmicutes	Clostridia	Clostridiales	Peptococcaceae	Dehalobacter	Dehalobacter sp. WL	0	3	0	0	0.00483598	0
OTU600	Bacteria	Chloroflexi	Dehalococcoidetes	unclassified (derived from Dehalococcoidetes)	unclassified (derived from Dehalococcoidetes)	Dehalococcoides	Dehalococcoides ethenogenes	0	1	0	0	0.00161199	0
OTU601	Bacteria	Chloroflexi	Dehalococcoidetes	unclassified (derived from Dehalococcoidetes)	unclassified (derived from Dehalococcoidetes)	Dehalococcoides	Dehalococcoides sp. BAV1	2	2	0	0.00291596	0.00322399	0
OTU602	Bacteria	Chloroflexi	Dehalococcoidetes	unclassified (derived from Dehalococcoidetes)	unclassified (derived from Dehalococcoidetes)	Dehalococcoides	Dehalococcoides sp. FL2	0	10	0	0	0.0161199	0
OTU603	Bacteria	Chloroflexi	Dehalococcoidetes	unclassified (derived from Dehalococcoidetes)	unclassified (derived from Dehalococcoidetes)	Dehalogenimonas	Dehalogenimonas lykanthroporepellens	2	2	0	0.00291596	0.00322399	0
OTU604	Bacteria	Proteobacteria	Betaproteobacteria	Burkholderiales	Comamonadaceae	Delftia	Delftia acidovorans	0	60	0	0	0.0967196	0
OTU605	Bacteria	Proteobacteria	Betaproteobacteria	Burkholderiales	Comamonadaceae	Delftia	Delftia tsuruhatensis	1	0	0	0.00145798	0	0
OTU606	Bacteria	Deferribacteres	Deferribacteres (class)	Deferribacterales	Deferribacteraceae	Denitrovibrio	Denitrovibrio acetiphilus	0	1	0	0	0.00161199	0
OTU607	Bacteria	Actinobacteria	Actinobacteria (class)	Actinomycetales	Dermacoccaceae	Dermacoccus	Dermacoccus sp. Ellin185	0	1	0	0	0.00161199	0
OTU608	Bacteria	Actinobacteria	Actinobacteria (class)	Actinomycetales	Dermatophilaceae	Dermatophilus	Dermatophilus congolensis	3	0	0	0.00437394	0	0
OTU609	Bacteria	Firmicutes	Clostridia	unclassified (derived from Clostridia)	unclassified (derived from Clostridia)	Desulfitibacter	Desulfitibacter alkalitolerans	0	3	0	0	0.00483598	0
OTU610	Bacteria	Firmicutes	Clostridia	Clostridiales	Peptococcaceae	Desulfitobacterium	Desulfitobacterium dehalogenans	0	11	0	0	0.0177319	0
OTU611	Bacteria	Firmicutes	Clostridia	Clostridiales	Peptococcaceae	Desulfitobacterium	Desulfitobacterium hafniense	2	19	0	0.00291596	0.0306279	0
OTU612	Bacteria	Proteobacteria	Deltaproteobacteria	Desulfobacterales	Desulfobacteraceae	Desulfobacterium	Desulfobacterium anilini	0	2	0	0	0.00322399	0
OTU613	Bacteria	Proteobacteria	Deltaproteobacteria	Desulfobacterales	Desulfobacteraceae	Desulfobacterium	Desulfobacterium autotrophicum	0	1	0	0	0.00161199	0
OTU614	Bacteria	Proteobacteria	Deltaproteobacteria	Desulfobacterales	Desulfobacteraceae	Desulfobacula	Desulfobacula toluolica	0	1	0	0	0.00161199	0
OTU615	Bacteria	Proteobacteria	Deltaproteobacteria	Desulfobacterales	Desulfobulbaceae	Desulfobulbus	Desulfobulbus elongatus	0	1	0	0	0.00161199	0
OTU616	Bacteria	Proteobacteria	Deltaproteobacteria	Desulfobacterales	Desulfobulbaceae	Desulfobulbus	Desulfobulbus propionicus	0	7	0	0	0.011284	0
OTU617	Bacteria	Proteobacteria	Deltaproteobacteria	Desulfobacterales	Desulfobulbaceae	Desulfobulbus	Desulfobulbus rhabdoformis	0	2	0	0	0.00322399	0
OTU618	Bacteria	Proteobacteria	Deltaproteobacteria	Desulfobacterales	Desulfobulbaceae	Desulfobulbus	Desulfobulbus sp. DSM 2033	0	1	0	0	0.00161199	0
OTU619	Bacteria	Proteobacteria	Deltaproteobacteria	unclassified (derived from Deltaproteobacteria)	unclassified (derived from Deltaproteobacteria)	Desulfocaldus	Desulfocaldus sp. Hobo	0	1	0	0	0.00161199	0
OTU620	Bacteria	Proteobacteria	Deltaproteobacteria	Desulfobacterales	Desulfobacteraceae	Desulfobacterium	Desulfococcus niacini	0	2	0	0	0.00322399	0
OTU621	Bacteria	Proteobacteria	Deltaproteobacteria	Desulfobacterales	Desulfobacteraceae	Desulfococcus	Desulfococcus oleovorans	0	1	0	0	0.00161199	0
OTU622	Bacteria	Proteobacteria	Deltaproteobacteria	Desulfovibrionales	Desulfohalobiaceae	Desulfohalobium	Desulfohalobium retbaense	1	6	0	0.00145798	0.00967196	0
OTU623	Bacteria	Proteobacteria	Deltaproteobacteria	Desulfovibrionales	Desulfomicrobiaceae	Desulfomicrobium	Desulfomicrobium baculatum	0	8	0	0	0.0128959	0
OTU624	Bacteria	Proteobacteria	Deltaproteobacteria	Desulfovibrionales	Desulfomicrobiaceae	Desulfomicrobium	Desulfomicrobium norvegicum	0	1	0	0	0.00161199	0
OTU625	Bacteria	Proteobacteria	Deltaproteobacteria	Desulfovibrionales	Desulfohalobiaceae	Desulfonauticus	Desulfonauticus autotrophicus	5	4	0	0.0072899	0.00644797	0
OTU626	Bacteria	Proteobacteria	Deltaproteobacteria	Desulfobacterales	Desulfobacteraceae	Desulfonema	Desulfonema magnum	1	0	0	0.00145798	0	0
OTU627	Bacteria	Firmicutes	Clostridia	Clostridiales	Peptococcaceae	Desulfonispora	Desulfonispora thiosulfatigenes	0	3	0	0	0.00483598	0
OTU628	Bacteria	Proteobacteria	Deltaproteobacteria	Desulfobacterales	Desulfobacteraceae	Desulforegula	Desulforegula conservatrix	1	1	0	0.00145798	0.00161199	0
OTU629	Bacteria	Proteobacteria	Deltaproteobacteria	Syntrophobacterales	Syntrophobacteraceae	Desulforhabdus	Desulforhabdus sp. DDT	1	3	3	0.00145798	0.00483598	0.0274801
OTU630	Bacteria	Proteobacteria	Deltaproteobacteria	Desulfobacterales	Desulfobacteraceae	Desulfosarcina	Desulfosarcina variabilis	0	2	0	0	0.00322399	0
OTU631	Bacteria	Firmicutes	Clostridia	Clostridiales	Peptococcaceae	Desulfosporosinus	Desulfosporosinus meridiei	0	1	0	0	0.00161199	0
OTU632	Bacteria	Firmicutes	Clostridia	Clostridiales	Peptococcaceae	Desulfosporosinus	Desulfosporosinus orientis	0	7	0	0	0.011284	0
OTU633	Bacteria	Firmicutes	Clostridia	Clostridiales	Peptococcaceae	Desulfosporosinus	Desulfosporosinus sp. DB	0	6	0	0	0.00967196	0
OTU634	Bacteria	Proteobacteria	Deltaproteobacteria	Desulfobacterales	Desulfobulbaceae	Desulfotalea	Desulfotalea psychrophila	0	1	0	0	0.00161199	0
OTU635	Bacteria	Proteobacteria	Deltaproteobacteria	Desulfovibrionales	Desulfohalobiaceae	Desulfothermus	Desulfothermus naphthae	0	1	0	0	0.00161199	0
OTU636	Bacteria	Firmicutes	Clostridia	Clostridiales	Peptococcaceae	Desulfotomaculum	Desulfotomaculum acetoxidans	2	9	0	0.00291596	0.0145079	0
OTU637	Bacteria	Firmicutes	Clostridia	Clostridiales	Peptococcaceae	Desulfotomaculum	Desulfotomaculum gibsoniae	0	2	0	0	0.00322399	0
OTU638	Bacteria	Firmicutes	Clostridia	Clostridiales	Peptococcaceae	Desulfotomaculum	Desulfotomaculum halophilum	0	4	0	0	0.00644797	0
OTU639	Bacteria	Firmicutes	Clostridia	Clostridiales	Peptococcaceae	Desulfotomaculum	Desulfotomaculum kuznetsovii	0	6	0	0	0.00967196	0
OTU640	Bacteria	Firmicutes	Clostridia	Clostridiales	Peptococcaceae	Desulfotomaculum	Desulfotomaculum luciae	0	2	0	0	0.00322399	0
OTU641	Bacteria	Firmicutes	Clostridia	Clostridiales	Peptococcaceae	Desulfotomaculum	Desulfotomaculum putei	1	4	1	0.00145798	0.00644797	0.00916003
OTU642	Bacteria	Firmicutes	Clostridia	Clostridiales	Peptococcaceae	Desulfotomaculum	Desulfotomaculum reducens	0	5	0	0	0.00805997	0
OTU643	Bacteria	Firmicutes	Clostridia	Clostridiales	Peptococcaceae	Desulfotomaculum	Desulfotomaculum sp. MPNeg1	0	13	0	0	0.0209559	0
OTU644	Bacteria	Firmicutes	Clostridia	Clostridiales	Peptococcaceae	Desulfotomaculum	Desulfotomaculum sp. Ox39	0	1	0	0	0.00161199	0
OTU645	Bacteria	Firmicutes	Clostridia	Clostridiales	Peptococcaceae	Desulfotomaculum	Desulfotomaculum thermoacetoxidans	0	1	0	0	0.00161199	0
OTU646	Bacteria	Firmicutes	Clostridia	Clostridiales	Peptococcaceae	Desulfotomaculum	Desulfotomaculum thermobenzoicum	3	12	0	0.00437394	0.0193439	0
OTU647	Bacteria	Firmicutes	Clostridia	Clostridiales	Peptococcaceae	Desulfotomaculum	Desulfotomaculum thermosapovorans	0	4	0	0	0.00644797	0
OTU648	Bacteria	Proteobacteria	Deltaproteobacteria	Desulfovibrionales	Desulfovibrionaceae	Desulfovibrio	Desulfovibrio aerotolerans	0	1	0	0	0.00161199	0
OTU649	Bacteria	Proteobacteria	Deltaproteobacteria	Desulfovibrionales	Desulfovibrionaceae	Desulfovibrio	Desulfovibrio burkinensis	0	4	0	0	0.00644797	0
OTU650	Bacteria	Proteobacteria	Deltaproteobacteria	Desulfovibrionales	Desulfovibrionaceae	Desulfovibrio	Desulfovibrio cuneatus	0	1	0	0	0.00161199	0
OTU651	Bacteria	Proteobacteria	Deltaproteobacteria	Desulfovibrionales	Desulfovibrionaceae	Desulfovibrio	Desulfovibrio intestinalis	0	2	0	0	0.00322399	0
OTU652	Bacteria	Proteobacteria	Deltaproteobacteria	Desulfovibrionales	Desulfovibrionaceae	Desulfovibrio	Desulfovibrio magneticus	0	2	0	0	0.00322399	0
OTU653	Bacteria	Proteobacteria	Deltaproteobacteria	Desulfovibrionales	Desulfovibrionaceae	Desulfovibrio	Desulfovibrio oxamicus	0	1	0	0	0.00161199	0
OTU654	Bacteria	Proteobacteria	Deltaproteobacteria	Desulfovibrionales	Desulfovibrionaceae	Desulfovibrio	Desulfovibrio sp. LVS-10	0	1	0	0	0.00161199	0
OTU655	Bacteria	Proteobacteria	Deltaproteobacteria	Desulfovibrionales	Desulfovibrionaceae	Desulfovibrio	Desulfovibrio vulgaris	0	2	0	0	0.00322399	0
OTU656	Bacteria	Proteobacteria	Deltaproteobacteria	Desulfuromonadales	Desulfuromonadaceae	Desulfuromonas	Desulfuromonas acetexigens	0	1	0	0	0.00161199	0
OTU657	Bacteria	Proteobacteria	Deltaproteobacteria	Desulfuromonadales	Desulfuromonadaceae	Desulfuromonas	Desulfuromonas acetoxidans	1	6	0	0.00145798	0.00967196	0
OTU658	Bacteria	Proteobacteria	Deltaproteobacteria	Desulfuromonadales	Desulfuromonadaceae	Desulfuromonas	Desulfuromonas michiganensis	0	1	0	0	0.00161199	0
OTU659	Bacteria	Firmicutes	Clostridia	Clostridiales	Syntrophomonadaceae	Dethiobacter	Dethiobacter alkaliphilus	0	2	0	0	0.00322399	0
OTU660	Bacteria	Firmicutes	Negativicutes	Selenomonadales	Veillonellaceae	Dialister	Dialister invisus	0	9	0	0	0.0145079	0
OTU661	Bacteria	Firmicutes	Negativicutes	Selenomonadales	Veillonellaceae	Dialister	Dialister micraerophilus	0	3	0	0	0.00483598	0
OTU662	Bacteria	Firmicutes	Negativicutes	Selenomonadales	Veillonellaceae	Dialister	Dialister pneumosintes	0	8	0	0	0.0128959	0
OTU663	Bacteria	Firmicutes	Negativicutes	Selenomonadales	Veillonellaceae	Dialister	Dialister propionicifaciens	0	8	0	0	0.0128959	0
OTU664	Bacteria	Proteobacteria	Betaproteobacteria	Burkholderiales	Comamonadaceae	Diaphorobacter	Diaphorobacter sp. KOTLB	0	13	0	0	0.0209559	0
OTU665	Bacteria	Proteobacteria	Gammaproteobacteria	Cardiobacteriales	Cardiobacteriaceae	Dichelobacter	Dichelobacter nodosus	2	3	0	0.00291596	0.00483598	0
OTU666	Bacteria	Proteobacteria	Gammaproteobacteria	Enterobacteriales	Enterobacteriaceae	Dickeya	Dickeya dadantii	0	1	0	0	0.00161199	0
OTU667	Bacteria	Actinobacteria	Actinobacteria (class)	Actinomycetales	Dietziaceae	Dietzia	Dietzia maris	0	1	0	0	0.00161199	0
OTU668	Bacteria	Bacteroidetes	Flavobacteria	Flavobacteriales	Flavobacteriaceae	Dokdonia	Dokdonia donghaensis	1	11	0	0.00145798	0.0177319	0
OTU669	Bacteria	Cyanobacteria	unclassified (derived from Cyanobacteria)	Nostocales	Nostocaceae	Dolichospermum	Dolichospermum circinale	199	0	0	0.290138	0	0
OTU670	Bacteria	Cyanobacteria	unclassified (derived from Cyanobacteria)	Nostocales	Nostocaceae	Dolichospermum	Dolichospermum crassum	9	2	0	0.0131218	0.00322399	0
OTU671	Bacteria	Cyanobacteria	unclassified (derived from Cyanobacteria)	Nostocales	Nostocaceae	Dolichospermum	Dolichospermum flos-aquae	0	0	1	0	0	0.00916003
OTU672	Bacteria	Cyanobacteria	unclassified (derived from Cyanobacteria)	Nostocales	Nostocaceae	Dolichospermum	Dolichospermum macrosporum	4	4	0	0.00583192	0.00644797	0
OTU673	Bacteria	Cyanobacteria	unclassified (derived from Cyanobacteria)	Nostocales	Nostocaceae	Dolichospermum	Dolichospermum planctonicum	18	0	0	0.0262437	0	0
OTU674	Bacteria	Cyanobacteria	unclassified (derived from Cyanobacteria)	Nostocales	Nostocaceae	Dolichospermum	Dolichospermum solitarium	0	0	34	0	0	0.311441
OTU675	Bacteria	Firmicutes	Clostridia	Clostridiales	Lachnospiraceae	Dorea	Dorea formicigenerans	0	4	0	0	0.00644797	0
OTU676	Bacteria	Firmicutes	Clostridia	Clostridiales	Lachnospiraceae	Dorea	Dorea longicatena	0	1	0	0	0.00161199	0
OTU677	Bacteria	Bacteroidetes	Cytophagia	Cytophagales	Cytophagaceae	Dyadobacter	Dyadobacter fermentans	0	3	0	0	0.00483598	0
OTU678	Bacteria	Proteobacteria	Gammaproteobacteria	Xanthomonadales	Xanthomonadaceae	Dyella	Dyella japonica	0	1	0	0	0.00161199	0
OTU679	Bacteria	Proteobacteria	Gammaproteobacteria	Chromatiales	Ectothiorhodospiraceae	Ectothiorhodospira	Ectothiorhodospira sp. MLP2	0	1	0	0	0.00161199	0
OTU680	Bacteria	Actinobacteria	Actinobacteria (class)	Coriobacteriales	Coriobacteriaceae	Eggerthella	Eggerthella lenta	0	7	0	0	0.011284	0
OTU681	Bacteria	Proteobacteria	Betaproteobacteria	Neisseriales	Neisseriaceae	Eikenella	Eikenella corrodens	0	1	0	0	0.00161199	0
OTU682	Bacteria	Bacteroidetes	Flavobacteria	Flavobacteriales	Flavobacteriaceae	Elizabethkingia	Elizabethkingia meningoseptica	6	93	0	0.00874789	0.149915	0
OTU683	Bacteria	Elusimicrobia	Elusimicrobia (class)	Elusimicrobiales	Elusimicrobiaceae	Elusimicrobium	Elusimicrobium minutum	0	16	0	0	0.0257919	0
OTU684	Bacteria	Bacteroidetes	Flavobacteria	Flavobacteriales	Flavobacteriaceae	Empedobacter	Empedobacter brevis	0	2	0	0	0.00322399	0
OTU685	Bacteria	Proteobacteria	Gammaproteobacteria	Enterobacteriales	Enterobacteriaceae	Enterobacter	Enterobacter aerogenes	0	10	0	0	0.0161199	0
OTU686	Bacteria	Proteobacteria	Gammaproteobacteria	Enterobacteriales	Enterobacteriaceae	Enterobacter	Enterobacter cloacae	0	4	0	0	0.00644797	0
OTU687	Bacteria	Proteobacteria	Gammaproteobacteria	Enterobacteriales	Enterobacteriaceae	Enterobacter	Enterobacter nimipressuralis	0	1	0	0	0.00161199	0
OTU688	Bacteria	Proteobacteria	Gammaproteobacteria	Enterobacteriales	Enterobacteriaceae	Enterobacter	Enterobacter sp. XW122	1	1	0	0.00145798	0.00161199	0
OTU689	Bacteria	Firmicutes	Bacilli	Lactobacillales	Enterococcaceae	Enterococcus	Enterococcus casseliflavus	1	0	0	0.00145798	0	0
OTU690	Bacteria	Firmicutes	Bacilli	Lactobacillales	Enterococcaceae	Enterococcus	Enterococcus faecalis	2	1	2	0.00291596	0.00161199	0.0183201
OTU691	Bacteria	Firmicutes	Bacilli	Lactobacillales	Enterococcaceae	Enterococcus	Enterococcus faecium	3	0	0	0.00437394	0	0
OTU692	Bacteria	Firmicutes	Bacilli	Lactobacillales	Enterococcaceae	Enterococcus	Enterococcus mundtii	0	1	0	0	0.00161199	0
OTU693	Bacteria	Firmicutes	Bacilli	Lactobacillales	Enterococcaceae	Enterococcus	Enterococcus sulfureus	0	1	0	0	0.00161199	0
OTU694	Bacteria	Actinobacteria	Actinobacteria (class)	Coriobacteriales	Coriobacteriaceae	Enterorhabdus	Enterorhabdus mucosicola	0	1	0	0	0.00161199	0
OTU695	Bacteria	Tenericutes	Mollicutes	Entomoplasmatales	Entomoplasmataceae	Entomoplasma	Entomoplasma luminosum	0	1	0	0	0.00161199	0
OTU696	Bacteria	Tenericutes	Mollicutes	Entomoplasmatales	Entomoplasmataceae	Entomoplasma	Entomoplasma melaleucae	4	1	0	0.00583192	0.00161199	0
OTU697	Bacteria	Firmicutes	Clostridia	Clostridiales	unclassified (derived from Clostridiales)	Epulopiscium	Epulopiscium sp.	0	2	0	0	0.00322399	0
OTU698	Bacteria	Firmicutes	Clostridia	Clostridiales	unclassified (derived from Clostridiales)	Epulopiscium	Epulopiscium sp. 'N.t. morphotype B'	0	13	0	0	0.0209559	0
OTU699	Bacteria	Proteobacteria	Gammaproteobacteria	Enterobacteriales	Enterobacteriaceae	Dickeya	Erwinia chrysanthemi	876	297	0	1.27719	0.478762	0
OTU700	Bacteria	Proteobacteria	Gammaproteobacteria	Enterobacteriales	Enterobacteriaceae	Erwinia	Erwinia persicina	1	3	0	0.00145798	0.00483598	0
OTU701	Bacteria	Proteobacteria	Gammaproteobacteria	Enterobacteriales	Enterobacteriaceae	Erwinia	Erwinia pyrifoliae	0	2	0	0	0.00322399	0
OTU702	Bacteria	Proteobacteria	Gammaproteobacteria	Enterobacteriales	Enterobacteriaceae	Erwinia	Erwinia rhapontici	1	0	0	0.00145798	0	0
OTU703	Bacteria	Firmicutes	Erysipelotrichi	Erysipelotrichales	Erysipelotrichaceae	Erysipelothrix	Erysipelothrix rhusiopathiae	0	16	0	0	0.0257919	0
OTU704	Bacteria	Firmicutes	Erysipelotrichi	Erysipelotrichales	Erysipelotrichaceae	Erysipelothrix	Erysipelothrix tonsillarum	0	20	0	0	0.0322399	0
OTU705	Bacteria	Proteobacteria	Alphaproteobacteria	Sphingomonadales	Erythrobacteraceae	Erythrobacter	Erythrobacter sp. NAP1	1	0	0	0.00145798	0	0
OTU706	Bacteria	Proteobacteria	Gammaproteobacteria	Enterobacteriales	Enterobacteriaceae	Escherichia	Escherichia albertii	3	6	0	0.00437394	0.00967196	0
OTU707	Bacteria	Proteobacteria	Gammaproteobacteria	Enterobacteriales	Enterobacteriaceae	Escherichia	Escherichia coli	8	24	6	0.0116638	0.0386878	0.0549602
OTU708	Bacteria	Firmicutes	Clostridia	Clostridiales	Ruminococcaceae	Ethanoligenens	Ethanoligenens harbinense	1	7	0	0.00145798	0.011284	0
OTU709	Bacteria	Firmicutes	Clostridia	Clostridiales	Eubacteriaceae	Eubacterium	Eubacterium acidaminophilum	0	1	0	0	0.00161199	0
OTU710	Bacteria	Firmicutes	Clostridia	Clostridiales	Eubacteriaceae	Eubacterium	Eubacterium barkeri	0	2	4	0	0.00322399	0.0366401
OTU711	Bacteria	Firmicutes	Erysipelotrichi	Erysipelotrichales	Erysipelotrichaceae	unclassified (derived from Erysipelotrichaceae)	Eubacterium biforme	2	15	0	0.00291596	0.0241799	0
OTU712	Bacteria	Firmicutes	Clostridia	Clostridiales	Eubacteriaceae	Eubacterium	Eubacterium cellulosolvens	0	6	0	0	0.00967196	0
OTU713	Bacteria	Firmicutes	Clostridia	Clostridiales	Eubacteriaceae	Eubacterium	Eubacterium coprostanoligenes	0	8	0	0	0.0128959	0
OTU714	Bacteria	Firmicutes	Erysipelotrichi	Erysipelotrichales	Erysipelotrichaceae	unclassified (derived from Erysipelotrichaceae)	Eubacterium cylindroides	0	2	0	0	0.00322399	0
OTU715	Bacteria	Firmicutes	Clostridia	Clostridiales	Eubacteriaceae	Eubacterium	Eubacterium fissicatena	0	1	0	0	0.00161199	0
OTU716	Bacteria	Firmicutes	Clostridia	Clostridiales	Eubacteriaceae	Eubacterium	Eubacterium hallii	1	4	0	0.00145798	0.00644797	0
OTU717	Bacteria	Firmicutes	Clostridia	Clostridiales	Eubacteriaceae	Eubacterium	Eubacterium limosum	2	8	0	0.00291596	0.0128959	0
OTU718	Bacteria	Firmicutes	Clostridia	Clostridiales	Eubacteriaceae	Eubacterium	Eubacterium oxidoreducens	0	8	0	0	0.0128959	0
OTU719	Bacteria	Firmicutes	Clostridia	Clostridiales	Eubacteriaceae	Eubacterium	Eubacterium ramulus	0	1	0	0	0.00161199	0
OTU720	Bacteria	Firmicutes	Clostridia	Clostridiales	Eubacteriaceae	Eubacterium	Eubacterium rectale	5	55	0	0.0072899	0.0886596	0
OTU721	Bacteria	Firmicutes	Clostridia	Clostridiales	Eubacteriaceae	Eubacterium	Eubacterium ruminantium	0	10	0	0	0.0161199	0
OTU722	Bacteria	Firmicutes	Clostridia	Clostridiales	Eubacteriaceae	Eubacterium	Eubacterium saburreum	0	1	0	0	0.00161199	0
OTU723	Bacteria	Firmicutes	Clostridia	Clostridiales	Eubacteriaceae	Eubacterium	Eubacterium saphenum	17	4	0	0.0247857	0.00644797	0
OTU724	Bacteria	Firmicutes	Clostridia	Clostridiales	Eubacteriaceae	Eubacterium	Eubacterium siraeum	2	5	0	0.00291596	0.00805997	0
OTU725	Bacteria	Firmicutes	Clostridia	Clostridiales	Eubacteriaceae	Eubacterium	Eubacterium sp. WAL 17363	1	6	0	0.00145798	0.00967196	0
OTU726	Bacteria	Firmicutes	Clostridia	Clostridiales	Eubacteriaceae	Eubacterium	Eubacterium sp. WAL 18692	0	13	0	0	0.0209559	0
OTU727	Bacteria	Firmicutes	Clostridia	Clostridiales	Eubacteriaceae	Eubacterium	Eubacterium ventriosum	0	6	0	0	0.00967196	0
OTU728	Bacteria	Proteobacteria	Gammaproteobacteria	Enterobacteriales	Enterobacteriaceae	Ewingella	Ewingella americana	95	0	0	0.138508	0	0
OTU729	Bacteria	Firmicutes	Bacilli	Bacillales	unclassified (derived from Bacillales)	Exiguobacterium	Exiguobacterium sp. AT1b	3	9	0	0.00437394	0.0145079	0
OTU730	Bacteria	Firmicutes	Bacilli	Bacillales	unclassified (derived from Bacillales)	Exiguobacterium	Exiguobacterium sp. LP15	0	18	0	0	0.0290159	0
OTU731	Bacteria	Firmicutes	Clostridia	Clostridiales	Ruminococcaceae	Faecalibacterium	Faecalibacterium prausnitzii	2	211	0	0.00291596	0.340131	0
OTU732	Bacteria	Thermotogae	Thermotogae (class)	Thermotogales	Thermotogaceae	Fervidobacterium	Fervidobacterium pennivorans	0	0	1	0	0	0.00916003
OTU733	Bacteria	Fibrobacteres	Fibrobacteres (class)	Fibrobacterales	Fibrobacteraceae	Fibrobacter	Fibrobacter intestinalis	0	1	0	0	0.00161199	0
OTU734	Bacteria	Fibrobacteres	Fibrobacteres (class)	Fibrobacterales	Fibrobacteraceae	Fibrobacter	Fibrobacter succinogenes	2	2	0	0.00291596	0.00322399	0
OTU735	Bacteria	Firmicutes	Clostridia	Clostridiales	Clostridiales Family XI. Incertae Sedis	Finegoldia	Finegoldia magna	4	5	0	0.00583192	0.00805997	0
OTU736	Bacteria	Bacteroidetes	Flavobacteria	Flavobacteriales	unclassified (derived from Flavobacteriales)	unclassified (derived from Flavobacteriales)	Flavobacteria bacterium BAL38	263	1001	0	0.383449	1.61361	0
OTU737	Bacteria	Bacteroidetes	Flavobacteria	unclassified (derived from Flavobacteria)	unclassified (derived from Flavobacteria)	unclassified (derived from Flavobacteria)	Flavobacteria bacterium BBFL7	0	1	0	0	0.00161199	0
OTU738	Bacteria	Bacteroidetes	Flavobacteria	unclassified (derived from Flavobacteria)	unclassified (derived from Flavobacteria)	unclassified (derived from Flavobacteria)	Flavobacteria bacterium MS024-2A	0	1	0	0	0.00161199	0
OTU739	Bacteria	Bacteroidetes	Flavobacteria	Flavobacteriales	Flavobacteriaceae	unclassified (derived from Flavobacteriaceae)	Flavobacteriaceae bacterium 3519-10	12	4	0	0.0174958	0.00644797	0
OTU740	Bacteria	Bacteroidetes	Flavobacteria	Flavobacteriales	Flavobacteriaceae	unclassified (derived from Flavobacteriaceae)	Flavobacteriaceae bacterium JJC	8	1	0	0.0116638	0.00161199	0
OTU741	Bacteria	Bacteroidetes	Flavobacteria	Flavobacteriales	Flavobacteriaceae	unclassified (derived from Flavobacteriaceae)	Flavobacteriaceae bacterium U43	23	1	0	0.0335336	0.00161199	0
OTU742	Bacteria	Bacteroidetes	Flavobacteria	Flavobacteriales	Flavobacteriaceae	Flavobacterium	Flavobacterium aquatile	91	460	0	0.132676	0.741517	0
OTU743	Bacteria	Bacteroidetes	Flavobacteria	Flavobacteriales	Flavobacteriaceae	Flavobacterium	Flavobacterium columnare	16	230	9	0.0233277	0.370758	0.0824402
OTU744	Bacteria	Bacteroidetes	Flavobacteria	Flavobacteriales	Flavobacteriaceae	Flavobacterium	Flavobacterium denitrificans	43	99	0	0.0626932	0.159587	0
OTU745	Bacteria	Bacteroidetes	Flavobacteria	Flavobacteriales	Flavobacteriaceae	Flavobacterium	Flavobacterium hercynium	2	36	0	0.00291596	0.0580318	0
OTU746	Bacteria	Bacteroidetes	Flavobacteria	Flavobacteriales	Flavobacteriaceae	Flavobacterium	Flavobacterium hibernum	63	27	0	0.0918528	0.0435238	0
OTU747	Bacteria	Bacteroidetes	Flavobacteria	Flavobacteriales	Flavobacteriaceae	Flavobacterium	Flavobacterium hydatis	1	22	0	0.00145798	0.0354639	0
OTU748	Bacteria	Bacteroidetes	Flavobacteria	Flavobacteriales	Flavobacteriaceae	Flavobacterium	Flavobacterium johnsoniae	168	736	0	0.244941	1.18643	0
OTU749	Bacteria	Bacteroidetes	Flavobacteria	Flavobacteriales	Flavobacteriaceae	Flavobacterium	Flavobacterium psychrophilum	37	155	0	0.0539453	0.249859	0
OTU750	Bacteria	Bacteroidetes	Flavobacteria	Flavobacteriales	Flavobacteriaceae	Flavobacterium	Flavobacterium sp.	315	626	5	0.459264	1.00911	0.0458001
OTU751	Bacteria	Bacteroidetes	Flavobacteria	Flavobacteriales	Flavobacteriaceae	Flavobacterium	Flavobacterium sp. '80m A1 isolate-4'	0	4	0	0	0.00644797	0
OTU752	Bacteria	Bacteroidetes	Flavobacteria	Flavobacteriales	Flavobacteriaceae	Flavobacterium	Flavobacterium sp. BH12.12	8	2	0	0.0116638	0.00322399	0
OTU753	Bacteria	Bacteroidetes	Flavobacteria	Flavobacteriales	Flavobacteriaceae	Flavobacterium	Flavobacterium sp. MSY2	116	32	0	0.169126	0.0515838	0
OTU754	Bacteria	Bacteroidetes	Flavobacteria	Flavobacteriales	Flavobacteriaceae	Flavobacterium	Flavobacterium sp. PAMU-2.98	0	6	0	0	0.00967196	0
OTU755	Bacteria	Bacteroidetes	Flavobacteria	Flavobacteriales	Flavobacteriaceae	Flavobacterium	Flavobacterium sp. S1	12	47	0	0.0174958	0.0757637	0
OTU756	Bacteria	Bacteroidetes	Flavobacteria	Flavobacteriales	Flavobacteriaceae	Flavobacterium	Flavobacterium sp. SOC A4(12)	45	542	0	0.0656091	0.8737	0
OTU757	Bacteria	Bacteroidetes	Cytophagia	Cytophagales	Cytophagaceae	Flectobacillus	Flectobacillus major	1	26	0	0.00145798	0.0419118	0
OTU758	Bacteria	Bacteroidetes	Cytophagia	Cytophagales	Cytophagaceae	Flexibacter	Flexibacter elegans	2	0	0	0.00291596	0	0
OTU759	Bacteria	Bacteroidetes	Cytophagia	Cytophagales	Cytophagaceae	Flexibacter	Flexibacter flexilis	4	45	0	0.00583192	0.0725397	0
OTU760	Bacteria	Bacteroidetes	Cytophagia	Cytophagales	Cytophagaceae	Flexibacter	Flexibacter litoralis	3	4	0	0.00437394	0.00644797	0
OTU761	Bacteria	Bacteroidetes	Cytophagia	Cytophagales	Flammeovirgaceae	Flexithrix	Flexithrix dorotheae	8	8	0	0.0116638	0.0128959	0
OTU762	Bacteria	Proteobacteria	Gammaproteobacteria	Thiotrichales	Francisellaceae	unclassified (derived from Francisellaceae)	Francisella endosymbiont of Ornitnodoros porcinus	0	1	0	0	0.00161199	0
OTU763	Bacteria	Proteobacteria	Gammaproteobacteria	Thiotrichales	Francisellaceae	Francisella	Francisella noatunensis	0	6	0	0	0.00967196	0
OTU764	Bacteria	Proteobacteria	Gammaproteobacteria	Thiotrichales	Francisellaceae	Francisella	Francisella novicida	1	0	0	0.00145798	0	0
OTU765	Bacteria	Proteobacteria	Gammaproteobacteria	Thiotrichales	Francisellaceae	Francisella	Francisella philomiragia	0	4	0	0	0.00644797	0
OTU766	Bacteria	Proteobacteria	Gammaproteobacteria	Thiotrichales	Francisellaceae	Francisella	Francisella tularensis	0	1	0	0	0.00161199	0
OTU767	Bacteria	Proteobacteria	Gammaproteobacteria	Thiotrichales	Francisellaceae	unclassified (derived from Francisellaceae)	Francisella-like endosymbiont of Dermacentor reticulatus	0	14	0	0	0.0225679	0
OTU768	Bacteria	Actinobacteria	Actinobacteria (class)	Actinomycetales	Frankiaceae	Frankia	Frankia sp.	0	2	0	0	0.00322399	0
OTU769	Bacteria	Actinobacteria	Actinobacteria (class)	Actinomycetales	Frankiaceae	Frankia	Frankia sp. ACoN24d	7	0	0	0.0102059	0	0
OTU770	Bacteria	Actinobacteria	Actinobacteria (class)	Actinomycetales	Frankiaceae	Frankia	Frankia sp. BMG5.12	3	0	0	0.00437394	0	0
OTU771	Bacteria	Actinobacteria	Actinobacteria (class)	Actinomycetales	Microbacteriaceae	Frigoribacterium	Frigoribacterium faeni	1	2	0	0.00145798	0.00322399	0
OTU772	Bacteria	Proteobacteria	Alphaproteobacteria	Rhizobiales	Aurantimonadaceae	Fulvimarina	Fulvimarina pelagi	1	0	0	0.00145798	0	0
OTU773	Bacteria	Firmicutes	Clostridia	Clostridiales	Clostridiales Family XII. Incertae Sedis	Fusibacter	Fusibacter paucivorans	0	24	0	0	0.0386878	0
OTU774	Bacteria	Fusobacteria	Fusobacteria (class)	Fusobacteriales	Fusobacteriaceae	Fusobacterium	Fusobacterium equinum	0	1	0	0	0.00161199	0
OTU775	Bacteria	Fusobacteria	Fusobacteria (class)	Fusobacteriales	Fusobacteriaceae	Fusobacterium	Fusobacterium gonidiaformans	0	2	0	0	0.00322399	0
OTU776	Bacteria	Fusobacteria	Fusobacteria (class)	Fusobacteriales	Fusobacteriaceae	Fusobacterium	Fusobacterium mortiferum	1	56	0	0.00145798	0.0902716	0
OTU777	Bacteria	Fusobacteria	Fusobacteria (class)	Fusobacteriales	Fusobacteriaceae	Fusobacterium	Fusobacterium necrophorum	1	115	2	0.00145798	0.185379	0.0183201
OTU778	Bacteria	Fusobacteria	Fusobacteria (class)	Fusobacteriales	Fusobacteriaceae	Fusobacterium	Fusobacterium nucleatum	1	70	0	0.00145798	0.11284	0
OTU779	Bacteria	Fusobacteria	Fusobacteria (class)	Fusobacteriales	Fusobacteriaceae	Fusobacterium	Fusobacterium perfoetens	0	40	0	0	0.0644797	0
OTU780	Bacteria	Fusobacteria	Fusobacteria (class)	Fusobacteriales	Fusobacteriaceae	Fusobacterium	Fusobacterium simiae	0	31	0	0	0.0499718	0
OTU781	Bacteria	Fusobacteria	Fusobacteria (class)	Fusobacteriales	Fusobacteriaceae	Fusobacterium	Fusobacterium sp. 3_1_5R	0	1	0	0	0.00161199	0
OTU782	Bacteria	Fusobacteria	Fusobacteria (class)	Fusobacteriales	Fusobacteriaceae	Fusobacterium	Fusobacterium sp. D12	0	3	0	0	0.00483598	0
OTU783	Bacteria	Fusobacteria	Fusobacteria (class)	Fusobacteriales	Fusobacteriaceae	Fusobacterium	Fusobacterium ulcerans	0	23	0	0	0.0370758	0
OTU784	Bacteria	Fusobacteria	Fusobacteria (class)	Fusobacteriales	Fusobacteriaceae	Fusobacterium	Fusobacterium varium	0	68	0	0	0.109616	0
OTU785	Bacteria	Actinobacteria	Actinobacteria (class)	Bifidobacteriales	Bifidobacteriaceae	Gardnerella	Gardnerella vaginalis	0	4	0	0	0.00644797	0
OTU786	Bacteria	Firmicutes	Bacilli	Bacillales	unclassified (derived from Bacillales)	Gemella	Gemella haemolysans	0	3	0	0	0.00483598	0
OTU787	Bacteria	Planctomycetes	Planctomycetacia	Planctomycetales	Planctomycetaceae	Gemmata	Gemmata obscuriglobus	4	1	0	0.00583192	0.00161199	0
OTU788	Bacteria	Gemmatimonadetes	Gemmatimonadetes (class)	Gemmatimonadales	Gemmatimonadaceae	Gemmatimonas	Gemmatimonas aurantiaca	3	1	0	0.00437394	0.00161199	0
OTU789	Bacteria	Proteobacteria	Deltaproteobacteria	Desulfuromonadales	Geobacteraceae	Geoalkalibacter	Geoalkalibacter ferrihydriticus	0	1	2	0	0.00161199	0.0183201
OTU790	Bacteria	Firmicutes	Bacilli	Bacillales	Bacillaceae	Geobacillus	Geobacillus kaustophilus	9	0	0	0.0131218	0	0
OTU791	Bacteria	Firmicutes	Bacilli	Bacillales	Bacillaceae	Geobacillus	Geobacillus pallidus	0	1	0	0	0.00161199	0
OTU792	Bacteria	Firmicutes	Bacilli	Bacillales	Bacillaceae	Geobacillus	Geobacillus sp. TC-W7	0	6	0	0	0.00967196	0
OTU793	Bacteria	Firmicutes	Bacilli	Bacillales	Bacillaceae	Geobacillus	Geobacillus stearothermophilus	4	1	1	0.00583192	0.00161199	0.00916003
OTU794	Bacteria	Firmicutes	Bacilli	Bacillales	Bacillaceae	Geobacillus	Geobacillus thermodenitrificans	0	1	0	0	0.00161199	0
OTU795	Bacteria	Firmicutes	Bacilli	Bacillales	Bacillaceae	Geobacillus	Geobacillus thermoleovorans	0	1	0	0	0.00161199	0
OTU796	Bacteria	Firmicutes	Bacilli	Bacillales	Bacillaceae	Geobacillus	Geobacillus toebii	0	1	0	0	0.00161199	0
OTU797	Bacteria	Proteobacteria	Deltaproteobacteria	Desulfuromonadales	Geobacteraceae	Geobacter	Geobacter lovleyi	0	17	0	0	0.0274039	0
OTU798	Bacteria	Proteobacteria	Deltaproteobacteria	Desulfuromonadales	Geobacteraceae	Geobacter	Geobacter sp. FRC-32	0	1	0	0	0.00161199	0
OTU799	Bacteria	Proteobacteria	Deltaproteobacteria	Desulfuromonadales	Geobacteraceae	Geobacter	Geobacter sp. Ply1	0	9	0	0	0.0145079	0
OTU800	Bacteria	Actinobacteria	Actinobacteria (class)	Actinomycetales	Microbacteriaceae	Glaciibacter	Glaciibacter superstes	2	6	0	0.00291596	0.00967196	0
OTU801	Bacteria	Cyanobacteria	Gloeobacteria	Gloeobacterales	unclassified (derived from Gloeobacterales)	Gloeobacter	Gloeobacter violaceus	0	1	0	0	0.00161199	0
OTU802	Bacteria	Cyanobacteria	unclassified (derived from Cyanobacteria)	Chroococcales	unclassified (derived from Chroococcales)	Gloeothece	Gloeothece membranacea	0	1	0	0	0.00161199	0
OTU803	Bacteria	Proteobacteria	Alphaproteobacteria	Rhodospirillales	Acetobacteraceae	Gluconacetobacter	Gluconacetobacter diazotrophicus	0	1	0	0	0.00161199	0
OTU804	Bacteria	Proteobacteria	Alphaproteobacteria	Rhodospirillales	Acetobacteraceae	Gluconacetobacter	Gluconacetobacter intermedius	1	0	0	0.00145798	0	0
OTU805	Bacteria	Proteobacteria	Alphaproteobacteria	Rhodospirillales	Acetobacteraceae	Gluconobacter	Gluconobacter oxydans	1	0	0	0.00145798	0	0
OTU806	Bacteria	Actinobacteria	Actinobacteria (class)	Actinomycetales	Gordoniaceae	Gordonia	Gordonia alkanivorans	0	1	0	0	0.00161199	0
OTU807	Bacteria	Actinobacteria	Actinobacteria (class)	Actinomycetales	Gordoniaceae	Gordonia	Gordonia amarae	0	1	0	0	0.00161199	0
OTU808	Bacteria	Actinobacteria	Actinobacteria (class)	Actinomycetales	Gordoniaceae	Gordonia	Gordonia bronchialis	0	1	0	0	0.00161199	0
OTU809	Bacteria	Actinobacteria	Actinobacteria (class)	Actinomycetales	Gordoniaceae	Gordonia	Gordonia hirsuta	0	1	0	0	0.00161199	0
OTU810	Bacteria	Actinobacteria	Actinobacteria (class)	Actinomycetales	Gordoniaceae	Gordonia	Gordonia sputi	0	1	1	0	0.00161199	0.00916003
OTU811	Bacteria	Bacteroidetes	Flavobacteria	Flavobacteriales	Flavobacteriaceae	Gramella	Gramella forsetii	39	75	0	0.0568613	0.120899	0
OTU812	Bacteria	Proteobacteria	Alphaproteobacteria	Rhodospirillales	Acetobacteraceae	Granulibacter	Granulibacter bethesdensis	4	0	0	0.00583192	0	0
OTU813	Bacteria	Firmicutes	Bacilli	Lactobacillales	Carnobacteriaceae	Granulicatella	Granulicatella adiacens	0	1	0	0	0.00161199	0
OTU814	Bacteria	Proteobacteria	Gammaproteobacteria	Vibrionales	Vibrionaceae	unclassified (derived from Vibrionaceae)	Grimontia hollisae	0	1	0	0	0.00161199	0
OTU815	Bacteria	Proteobacteria	Gammaproteobacteria	Legionellales	Coxiellaceae	Coxiella	Haemaphysalis longicornis symbiont 47	1	0	0	0.00145798	0	0
OTU816	Bacteria	Proteobacteria	Gammaproteobacteria	Pasteurellales	Pasteurellaceae	Haemophilus	Haemophilus influenzae	0	3	0	0	0.00483598	0
OTU817	Bacteria	Proteobacteria	Gammaproteobacteria	Pasteurellales	Pasteurellaceae	Haemophilus	Haemophilus parainfluenzae	3	0	0	0.00437394	0	0
OTU818	Bacteria	Proteobacteria	Gammaproteobacteria	Enterobacteriales	Enterobacteriaceae	Hafnia	Hafnia alvei	21	0	0	0.0306176	0	0
OTU819	Bacteria	Proteobacteria	Gammaproteobacteria	Oceanospirillales	Hahellaceae	Hahella	Hahella chejuensis	0	3	0	0	0.00483598	0
OTU820	Bacteria	Firmicutes	Clostridia	Halanaerobiales	Halanaerobiaceae	Halanaerobium	Halanaerobium lacurosei	0	1	0	0	0.00161199	0
OTU821	Bacteria	Firmicutes	Clostridia	Halanaerobiales	Halanaerobiaceae	Halarsenatibacter	Halarsenatibacter silvermanii	0	1	0	0	0.00161199	0
OTU822	Bacteria	Proteobacteria	Gammaproteobacteria	Oceanospirillales	Halomonadaceae	Halomonas	Halomonas campisalis	1	0	0	0.00145798	0	0
OTU823	Bacteria	Proteobacteria	Gammaproteobacteria	Oceanospirillales	Halomonadaceae	Halomonas	Halomonas sp. SYM P12	0	0	1	0	0	0.00916003
OTU824	Bacteria	Proteobacteria	Gammaproteobacteria	Oceanospirillales	Halomonadaceae	Halomonas	Halomonas ventosae	1	0	0	0.00145798	0	0
OTU825	Bacteria	Proteobacteria	Gammaproteobacteria	Chromatiales	Ectothiorhodospiraceae	Halorhodospira	Halorhodospira halophila	0	2	0	0	0.00322399	0
OTU826	Bacteria	Firmicutes	Clostridia	Halanaerobiales	Halanaerobiaceae	Halothermothrix	Halothermothrix orenii	0	2	0	0	0.00322399	0
OTU827	Bacteria	Proteobacteria	Gammaproteobacteria	Chromatiales	Halothiobacillaceae	Halothiobacillus	Halothiobacillus hydrothermalis	0	3	0	0	0.00483598	0
OTU828	Bacteria	Proteobacteria	Gammaproteobacteria	Chromatiales	Halothiobacillaceae	Halothiobacillus	Halothiobacillus sp. HL27	0	1	0	0	0.00161199	0
OTU829	Bacteria	Firmicutes	Clostridia	Clostridiales	Clostridiales Family XI. Incertae Sedis	Helcococcus	Helcococcus kunzii	0	1	0	0	0.00161199	0
OTU830	Bacteria	Proteobacteria	Epsilonproteobacteria	Campylobacterales	Helicobacteraceae	Helicobacter	Helicobacter baculiformis	0	2	0	0	0.00322399	0
OTU831	Bacteria	Proteobacteria	Epsilonproteobacteria	Campylobacterales	Helicobacteraceae	Helicobacter	Helicobacter canadensis	0	1	0	0	0.00161199	0
OTU832	Bacteria	Proteobacteria	Epsilonproteobacteria	Campylobacterales	Helicobacteraceae	Helicobacter	Helicobacter cholecystus	1	0	0	0.00145798	0	0
OTU833	Bacteria	Proteobacteria	Epsilonproteobacteria	Campylobacterales	Helicobacteraceae	Helicobacter	Helicobacter cynogastricus	0	1	0	0	0.00161199	0
OTU834	Bacteria	Proteobacteria	Epsilonproteobacteria	Campylobacterales	Helicobacteraceae	Helicobacter	Helicobacter felis	1	1	0	0.00145798	0.00161199	0
OTU835	Bacteria	Proteobacteria	Epsilonproteobacteria	Campylobacterales	Helicobacteraceae	Helicobacter	Helicobacter pullorum	0	1	0	0	0.00161199	0
OTU836	Bacteria	Proteobacteria	Epsilonproteobacteria	Campylobacterales	Helicobacteraceae	Helicobacter	Helicobacter pylori	0	1	0	0	0.00161199	0
OTU837	Bacteria	Firmicutes	Clostridia	Clostridiales	Heliobacteriaceae	Heliobacillus	Heliobacillus mobilis	0	1	0	0	0.00161199	0
OTU838	Bacteria	Firmicutes	Clostridia	Clostridiales	Heliobacteriaceae	Heliobacterium	Heliobacterium chlorum	0	1	0	0	0.00161199	0
OTU839	Bacteria	Firmicutes	Clostridia	Clostridiales	Heliobacteriaceae	Heliobacterium	Heliobacterium gestii	0	7	0	0	0.011284	0
OTU840	Bacteria	Firmicutes	Clostridia	Clostridiales	Heliobacteriaceae	Heliorestis	Heliorestis baculata	0	4	0	0	0.00644797	0
OTU841	Bacteria	Firmicutes	Clostridia	Clostridiales	Heliobacteriaceae	Heliorestis	Heliorestis daurensis	0	1	0	0	0.00161199	0
OTU842	Bacteria	Proteobacteria	Betaproteobacteria	Burkholderiales	Oxalobacteraceae	Herbaspirillum	Herbaspirillum seropedicae	0	1	4	0	0.00161199	0.0366401
OTU843	Bacteria	Proteobacteria	Betaproteobacteria	Burkholderiales	Oxalobacteraceae	Herminiimonas	Herminiimonas aquatilis	2	0	0	0.00291596	0	0
OTU844	Bacteria	Proteobacteria	Betaproteobacteria	Burkholderiales	Oxalobacteraceae	Herminiimonas	Herminiimonas arsenicoxydans	3	19	0	0.00437394	0.0306279	0
OTU845	Bacteria	Proteobacteria	Betaproteobacteria	Burkholderiales	Oxalobacteraceae	Herminiimonas	Herminiimonas saxobsidens	0	1	0	0	0.00161199	0
OTU846	Bacteria	Chloroflexi	Chloroflexi (class)	Herpetosiphonales	Herpetosiphonaceae	Herpetosiphon	Herpetosiphon aurantiacus	1	2	0	0.00145798	0.00322399	0
OTU847	Bacteria	Firmicutes	Clostridia	Clostridiales	Lachnospiraceae	Hespellia	Hespellia porcina	0	12	0	0	0.0193439	0
OTU848	Bacteria	Firmicutes	Clostridia	Clostridiales	Lachnospiraceae	Hespellia	Hespellia stercorisuis	0	3	0	0	0.00483598	0
OTU849	Bacteria	Proteobacteria	Gammaproteobacteria	Pasteurellales	Pasteurellaceae	Histophilus	Histophilus somni	1	0	0	0.00145798	0	0
OTU850	Bacteria	Proteobacteria	Alphaproteobacteria	Rhizobiales	Phyllobacteriaceae	Hoeflea	Hoeflea phototrophica	0	3	0	0	0.00483598	0
OTU851	Bacteria	Firmicutes	Erysipelotrichi	Erysipelotrichales	Erysipelotrichaceae	Holdemania	Holdemania filiformis	0	3	0	0	0.00483598	0
OTU852	Bacteria	Proteobacteria	Alphaproteobacteria	Rickettsiales	Holosporaceae	Holospora	Holospora obtusa	2	0	0	0.00291596	0	0
OTU853	Bacteria	Proteobacteria	Betaproteobacteria	Burkholderiales	Comamonadaceae	Hydrogenophaga	Hydrogenophaga intermedia	0	27	0	0	0.0435238	0
OTU854	Bacteria	Proteobacteria	Betaproteobacteria	Burkholderiales	Comamonadaceae	Hydrogenophaga	Hydrogenophaga pseudoflava	0	2	0	0	0.00322399	0
OTU855	Bacteria	Proteobacteria	Betaproteobacteria	Burkholderiales	Comamonadaceae	Hydrogenophaga	Hydrogenophaga sp. CL3	0	1	0	0	0.00161199	0
OTU856	Bacteria	Bacteroidetes	Cytophagia	Cytophagales	Cytophagaceae	Hymenobacter	Hymenobacter aerophilus	2	0	0	0.00291596	0	0
OTU857	Bacteria	Bacteroidetes	Cytophagia	Cytophagales	Cytophagaceae	Hymenobacter	Hymenobacter antarcticus	4	1	0	0.00583192	0.00161199	0
OTU858	Bacteria	Bacteroidetes	Cytophagia	Cytophagales	Cytophagaceae	Hymenobacter	Hymenobacter fastidiosus	1	0	0	0.00145798	0	0
OTU859	Bacteria	Bacteroidetes	Cytophagia	Cytophagales	Cytophagaceae	Hymenobacter	Hymenobacter ocellatus	5	1	0	0.0072899	0.00161199	0
OTU860	Bacteria	Bacteroidetes	Cytophagia	Cytophagales	Cytophagaceae	Hymenobacter	Hymenobacter psychrotolerans	2	0	0	0.00291596	0	0
OTU861	Bacteria	Bacteroidetes	Cytophagia	Cytophagales	Cytophagaceae	Hymenobacter	Hymenobacter soli	0	2	0	0	0.00322399	0
OTU862	Bacteria	Bacteroidetes	Cytophagia	Cytophagales	Cytophagaceae	Hymenobacter	Hymenobacter xinjiangensis	0	1	0	0	0.00161199	0
OTU863	Bacteria	Proteobacteria	Alphaproteobacteria	Rhizobiales	Hyphomicrobiaceae	Hyphomicrobium	Hyphomicrobium sulfonivorans	1	0	0	0.00145798	0	0
OTU864	Bacteria	Proteobacteria	Alphaproteobacteria	Rhizobiales	Hyphomicrobiaceae	Hyphomicrobium	Hyphomicrobium vulgare	2	0	0	0.00291596	0	0
OTU865	Bacteria	Proteobacteria	Alphaproteobacteria	Rhodobacterales	Hyphomonadaceae	Hyphomonas	Hyphomonas neptunium	0	1	0	0	0.00161199	0
OTU866	Bacteria	Proteobacteria	Betaproteobacteria	Burkholderiales	unclassified (derived from Burkholderiales)	Ideonella	Ideonella sp. 1a22	1	0	0	0.00145798	0	0
OTU867	Bacteria	Proteobacteria	Gammaproteobacteria	Xanthomonadales	Xanthomonadaceae	Ignatzschineria	Ignatzschineria larvae	2	0	0	0.00291596	0	0
OTU868	Bacteria	Fusobacteria	Fusobacteria (class)	Fusobacteriales	Fusobacteriaceae	Ilyobacter	Ilyobacter tartaricus	0	40	0	0	0.0644797	0
OTU869	Bacteria	Actinobacteria	Actinobacteria (class)	Actinomycetales	Intrasporangiaceae	Intrasporangium	Intrasporangium sp. 4LS1	0	1	0	0	0.00161199	0
OTU870	Bacteria	Planctomycetes	Planctomycetacia	Planctomycetales	Planctomycetaceae	Isosphaera	Isosphaera pallida	17	6	0	0.0247857	0.00967196	0
OTU871	Bacteria	Proteobacteria	Alphaproteobacteria	Rickettsiales	Rickettsiaceae	unclassified (derived from Rickettsiaceae)	Ixodes scapularis endosymbiont	0	1	0	0	0.00161199	0
OTU872	Bacteria	Actinobacteria	Actinobacteria (class)	Actinomycetales	Intrasporangiaceae	Janibacter	Janibacter sp. BY48	0	2	0	0	0.00322399	0
OTU873	Bacteria	Actinobacteria	Actinobacteria (class)	Actinomycetales	Intrasporangiaceae	Janibacter	Janibacter sp. HTCC2649	0	3	0	0	0.00483598	0
OTU874	Bacteria	Actinobacteria	Actinobacteria (class)	Actinomycetales	Intrasporangiaceae	Janibacter	Janibacter sp. XJ-1	28	0	0	0.0408235	0	0
OTU875	Bacteria	Proteobacteria	Alphaproteobacteria	Rhodobacterales	Rhodobacteraceae	Jannaschia	Jannaschia sp. CCS1	1	2	0	0.00145798	0.00322399	0
OTU876	Bacteria	Proteobacteria	Betaproteobacteria	Burkholderiales	Oxalobacteraceae	Janthinobacterium	Janthinobacterium lividum	0	76	0	0	0.122511	0
OTU877	Bacteria	Proteobacteria	Betaproteobacteria	Burkholderiales	Oxalobacteraceae	Janthinobacterium	Janthinobacterium sp. 4239	0	2	0	0	0.00322399	0
OTU878	Bacteria	Proteobacteria	Betaproteobacteria	Burkholderiales	Oxalobacteraceae	Janthinobacterium	Janthinobacterium sp. Marseille	2	1	0	0.00291596	0.00161199	0
OTU879	Bacteria	Proteobacteria	Betaproteobacteria	Burkholderiales	Oxalobacteraceae	Janthinobacterium	Janthinobacterium sp. SY12	0	1	0	0	0.00161199	0
OTU880	Bacteria	Actinobacteria	Actinobacteria (class)	Actinomycetales	Jonesiaceae	Jonesia	Jonesia denitrificans	0	2	0	0	0.00322399	0
OTU881	Bacteria	Synergistetes	Synergistia	Synergistales	Synergistaceae	Jonquetella	Jonquetella anthropi	1	2	0	0.00145798	0.00322399	0
OTU882	Bacteria	Actinobacteria	Actinobacteria (class)	Actinomycetales	Kineosporiaceae	Kineococcus	Kineococcus aurantiacus	0	1	0	0	0.00161199	0
OTU883	Bacteria	Proteobacteria	Betaproteobacteria	unclassified (derived from Betaproteobacteria)	unclassified (derived from Betaproteobacteria)	Kinetoplastibacterium	Kinetoplastibacterium blastocrithidii	6	91	0	0.00874789	0.146691	0
OTU884	Bacteria	Proteobacteria	Betaproteobacteria	Neisseriales	Neisseriaceae	Kingella	Kingella oralis	0	11	0	0	0.0177319	0
OTU885	Bacteria	Actinobacteria	Actinobacteria (class)	Actinomycetales	Streptomycetaceae	Kitasatospora	Kitasatospora setae	37	3	0	0.0539453	0.00483598	0
OTU886	Bacteria	Proteobacteria	Gammaproteobacteria	Enterobacteriales	Enterobacteriaceae	Klebsiella	Klebsiella oxytoca	1	2	0	0.00145798	0.00322399	0
OTU887	Bacteria	Proteobacteria	Gammaproteobacteria	Enterobacteriales	Enterobacteriaceae	Klebsiella	Klebsiella pneumoniae	43	14	0	0.0626932	0.0225679	0
OTU888	Bacteria	Proteobacteria	Gammaproteobacteria	Enterobacteriales	Enterobacteriaceae	Kluyvera	Kluyvera ascorbata	1	0	0	0.00145798	0	0
OTU889	Bacteria	Actinobacteria	Actinobacteria (class)	Actinomycetales	Micrococcaceae	Kocuria	Kocuria rhizophila	11	0	0	0.0160378	0	0
OTU890	Bacteria	Actinobacteria	Actinobacteria (class)	Actinomycetales	Micrococcaceae	Kocuria	Kocuria rosea	1	3	0	0.00145798	0.00483598	0
OTU891	Bacteria	Bacteroidetes	Flavobacteria	Flavobacteriales	Flavobacteriaceae	Kordia	Kordia algicida	0	15	0	0	0.0241799	0
OTU892	Bacteria	Proteobacteria	Alphaproteobacteria	Kordiimonadales	unclassified (derived from Kordiimonadales)	Kordiimonas	Kordiimonas gwangyangensis	0	1	0	0	0.00161199	0
OTU893	Bacteria	Thermotogae	Thermotogae (class)	Thermotogales	Thermotogaceae	Kosmotoga	Kosmotoga olearia	0	2	0	0	0.00322399	0
OTU894	Bacteria	Actinobacteria	Actinobacteria (class)	Actinomycetales	Nocardioidaceae	Kribbella	Kribbella catacumbae	1	20	0	0.00145798	0.0322399	0
OTU895	Bacteria	Actinobacteria	Actinobacteria (class)	Actinomycetales	Nocardioidaceae	Kribbella	Kribbella flavida	1	0	0	0.00145798	0	0
OTU896	Bacteria	Actinobacteria	Actinobacteria (class)	Actinomycetales	Nocardioidaceae	Kribbella	Kribbella jejuensis	0	1	0	0	0.00161199	0
OTU897	Bacteria	Firmicutes	Bacilli	Bacillales	Planococcaceae	Kurthia	Kurthia gibsonii	0	2	0	0	0.00322399	0
OTU898	Bacteria	Firmicutes	Bacilli	Bacillales	Planococcaceae	Kurthia	Kurthia sibirica	0	1	0	0	0.00161199	0
OTU899	Bacteria	Firmicutes	Bacilli	Bacillales	Planococcaceae	Kurthia	Kurthia zopfii	0	1	0	0	0.00161199	0
OTU900	Bacteria	Actinobacteria	Actinobacteria (class)	Actinomycetales	Dermacoccaceae	Kytococcus	Kytococcus sedentarius	1	0	0	0.00145798	0	0
OTU901	Bacteria	Proteobacteria	Alphaproteobacteria	Rhodobacterales	Rhodobacteraceae	Labrenzia	Labrenzia aggregata	0	1	0	0	0.00161199	0
OTU902	Bacteria	Firmicutes	Bacilli	Bacillales	Thermoactinomycetaceae	Laceyella	Laceyella putida	0	2	0	0	0.00322399	0
OTU903	Bacteria	Firmicutes	Bacilli	Bacillales	Thermoactinomycetaceae	Laceyella	Laceyella sacchari	0	1	0	0	0.00161199	0
OTU904	Bacteria	Firmicutes	Clostridia	Clostridiales	Lachnospiraceae	unclassified (derived from Lachnospiraceae)	Lachnospiraceae bacterium 14-2	0	3	0	0	0.00483598	0
OTU905	Bacteria	Firmicutes	Clostridia	Clostridiales	Lachnospiraceae	unclassified (derived from Lachnospiraceae)	Lachnospiraceae bacterium A4	2	21	0	0.00291596	0.0338519	0
OTU906	Bacteria	Firmicutes	Bacilli	Lactobacillales	Lactobacillaceae	Lactobacillus	Lactobacillus acidophilus	0	1	0	0	0.00161199	0
OTU907	Bacteria	Firmicutes	Bacilli	Lactobacillales	Lactobacillaceae	Lactobacillus	Lactobacillus alimentarius	0	1	0	0	0.00161199	0
OTU908	Bacteria	Firmicutes	Bacilli	Lactobacillales	Lactobacillaceae	Lactobacillus	Lactobacillus animalis	0	3	0	0	0.00483598	0
OTU909	Bacteria	Firmicutes	Bacilli	Lactobacillales	Lactobacillaceae	Lactobacillus	Lactobacillus brevis	0	2	0	0	0.00322399	0
OTU910	Bacteria	Firmicutes	Bacilli	Lactobacillales	Lactobacillaceae	Lactobacillus	Lactobacillus casei	0	15	1	0	0.0241799	0.00916003
OTU911	Bacteria	Firmicutes	Bacilli	Lactobacillales	Lactobacillaceae	Lactobacillus	Lactobacillus delbrueckii	0	6	0	0	0.00967196	0
OTU912	Bacteria	Firmicutes	Bacilli	Lactobacillales	Lactobacillaceae	Lactobacillus	Lactobacillus gasseri	1	5	2	0.00145798	0.00805997	0.0183201
OTU913	Bacteria	Firmicutes	Bacilli	Lactobacillales	Lactobacillaceae	Lactobacillus	Lactobacillus kefiranofaciens	1	0	0	0.00145798	0	0
OTU914	Bacteria	Firmicutes	Bacilli	Lactobacillales	Lactobacillaceae	Lactobacillus	Lactobacillus panis	0	2	0	0	0.00322399	0
OTU915	Bacteria	Firmicutes	Bacilli	Lactobacillales	Lactobacillaceae	Lactobacillus	Lactobacillus pantheris	0	6	0	0	0.00967196	0
OTU916	Bacteria	Firmicutes	Bacilli	Lactobacillales	Lactobacillaceae	Lactobacillus	Lactobacillus reuteri	0	1	0	0	0.00161199	0
OTU917	Bacteria	Firmicutes	Bacilli	Lactobacillales	Lactobacillaceae	Lactobacillus	Lactobacillus rhamnosus	0	3	0	0	0.00483598	0
OTU918	Bacteria	Firmicutes	Bacilli	Lactobacillales	Lactobacillaceae	Lactobacillus	Lactobacillus ruminis	0	5	0	0	0.00805997	0
OTU919	Bacteria	Firmicutes	Bacilli	Lactobacillales	Lactobacillaceae	Lactobacillus	Lactobacillus sakei	3	1	2	0.00437394	0.00161199	0.0183201
OTU920	Bacteria	Firmicutes	Bacilli	Lactobacillales	Lactobacillaceae	Lactobacillus	Lactobacillus sharpeae	0	1	0	0	0.00161199	0
OTU921	Bacteria	Firmicutes	Erysipelotrichi	Erysipelotrichales	Erysipelotrichaceae	unclassified (derived from Erysipelotrichaceae)	Lactobacillus vitulinus	0	17	0	0	0.0274039	0
OTU922	Bacteria	Firmicutes	Bacilli	Lactobacillales	Streptococcaceae	Lactococcus	Lactococcus lactis	1	14	0	0.00145798	0.0225679	0
OTU923	Bacteria	Firmicutes	Bacilli	Lactobacillales	Streptococcaceae	Lactococcus	Lactococcus piscium	0	1	0	0	0.00161199	0
OTU924	Bacteria	Firmicutes	Bacilli	Lactobacillales	Streptococcaceae	Lactococcus	Lactococcus raffinolactis	0	1	0	0	0.00161199	0
OTU925	Bacteria	Proteobacteria	Gammaproteobacteria	Chromatiales	Chromatiaceae	Lamprocystis	Lamprocystis purpurea	1	0	0	0.00145798	0	0
OTU926	Bacteria	Proteobacteria	Betaproteobacteria	Neisseriales	Neisseriaceae	Laribacter	Laribacter hongkongensis	0	37	1	0	0.0596437	0.00916003
OTU927	Bacteria	Proteobacteria	Deltaproteobacteria	Desulfovibrionales	Desulfovibrionaceae	Lawsonia	Lawsonia intracellularis	0	1	0	0	0.00161199	0
OTU928	Bacteria	Actinobacteria	Actinobacteria (class)	Actinomycetales	Actinosynnemataceae	Lechevalieria	Lechevalieria aerocolonigenes	1	1	0	0.00145798	0.00161199	0
OTU929	Bacteria	Bacteroidetes	Flavobacteria	Flavobacteriales	Flavobacteriaceae	Leeuwenhoekiella	Leeuwenhoekiella blandensis	5	0	0	0.0072899	0	0
OTU930	Bacteria	Bacteroidetes	Flavobacteria	Flavobacteriales	Flavobacteriaceae	Leeuwenhoekiella	Leeuwenhoekiella marinoflava	5	110	20	0.0072899	0.177319	0.183201
OTU931	Bacteria	Proteobacteria	Gammaproteobacteria	Legionellales	Legionellaceae	Legionella	Legionella feeleii	1	0	0	0.00145798	0	0
OTU932	Bacteria	Proteobacteria	Gammaproteobacteria	Legionellales	Legionellaceae	Legionella	Legionella longbeachae	2	0	0	0.00291596	0	0
OTU933	Bacteria	Proteobacteria	Gammaproteobacteria	Legionellales	Legionellaceae	Legionella	Legionella nautarum	1	0	0	0.00145798	0	0
OTU934	Bacteria	Proteobacteria	Gammaproteobacteria	Legionellales	Legionellaceae	Legionella	Legionella rubrilucens	1	0	0	0.00145798	0	0
OTU935	Bacteria	Proteobacteria	Gammaproteobacteria	Legionellales	Legionellaceae	Legionella	Legionella taurinensis	0	1	0	0	0.00161199	0
OTU936	Bacteria	Actinobacteria	Actinobacteria (class)	Actinomycetales	Microbacteriaceae	Leifsonia	Leifsonia aquatica	4	1	3	0.00583192	0.00161199	0.0274801
OTU937	Bacteria	Actinobacteria	Actinobacteria (class)	Actinomycetales	Microbacteriaceae	Leifsonia	Leifsonia poae	3	5	0	0.00437394	0.00805997	0
OTU938	Bacteria	Actinobacteria	Actinobacteria (class)	Actinomycetales	Microbacteriaceae	Leifsonia	Leifsonia shinshuensis	8	0	0	0.0116638	0	0
OTU939	Bacteria	Actinobacteria	Actinobacteria (class)	Actinomycetales	Microbacteriaceae	Leifsonia	Leifsonia sp. S4-9	0	1	0	0	0.00161199	0
OTU940	Bacteria	Actinobacteria	Actinobacteria (class)	Actinomycetales	Microbacteriaceae	Leifsonia	Leifsonia xyli	0	1	0	0	0.00161199	0
OTU941	Bacteria	Lentisphaerae	unclassified (derived from Lentisphaerae)	Lentisphaerales	Lentisphaeraceae	Lentisphaera	Lentisphaera araneosa	1	8	0	0.00145798	0.0128959	0
OTU942	Bacteria	Cyanobacteria	unclassified (derived from Cyanobacteria)	Oscillatoriales	unclassified (derived from Oscillatoriales)	Leptolyngbya	Leptolyngbya boryana	1	0	0	0.00145798	0	0
OTU943	Bacteria	Cyanobacteria	unclassified (derived from Cyanobacteria)	Oscillatoriales	unclassified (derived from Oscillatoriales)	Leptolyngbya	Leptolyngbya sp. Sai001	0	2	0	0	0.00322399	0
OTU944	Bacteria	Spirochaetes	Spirochaetes (class)	Spirochaetales	Leptospiraceae	Leptonema	Leptonema illini	1	2	0	0.00145798	0.00322399	0
OTU945	Bacteria	Spirochaetes	Spirochaetes (class)	Spirochaetales	Leptospiraceae	Leptospira	Leptospira biflexa	0	5	0	0	0.00805997	0
OTU946	Bacteria	Spirochaetes	Spirochaetes (class)	Spirochaetales	Leptospiraceae	Leptospira	Leptospira interrogans	2	1	0	0.00291596	0.00161199	0
OTU947	Bacteria	Nitrospirae	Nitrospira (class)	Nitrospirales	Nitrospiraceae	Leptospirillum	Leptospirillum ferrooxidans	0	3	0	0	0.00483598	0
OTU948	Bacteria	Proteobacteria	Betaproteobacteria	Burkholderiales	unclassified (derived from Burkholderiales)	Leptothrix	Leptothrix discophora	2	0	0	0.00291596	0	0
OTU949	Bacteria	Fusobacteria	Fusobacteria (class)	Fusobacteriales	Fusobacteriaceae	Leptotrichia	Leptotrichia buccalis	0	1	0	0	0.00161199	0
OTU950	Bacteria	Fusobacteria	Fusobacteria (class)	Fusobacteriales	Fusobacteriaceae	Leptotrichia	Leptotrichia goodfellowii	0	5	0	0	0.00805997	0
OTU951	Bacteria	Fusobacteria	Fusobacteria (class)	Fusobacteriales	Fusobacteriaceae	Leptotrichia	Leptotrichia hofstadii	0	3	0	0	0.00483598	0
OTU952	Bacteria	Fusobacteria	Fusobacteria (class)	Fusobacteriales	Fusobacteriaceae	Leptotrichia	Leptotrichia shahii	0	1	0	0	0.00161199	0
OTU953	Bacteria	Fusobacteria	Fusobacteria (class)	Fusobacteriales	Fusobacteriaceae	Leptotrichia	Leptotrichia sp. HKU24	0	4	0	0	0.00644797	0
OTU954	Bacteria	Fusobacteria	Fusobacteria (class)	Fusobacteriales	Fusobacteriaceae	Leptotrichia	Leptotrichia wadei	0	3	0	0	0.00483598	0
OTU955	Bacteria	Actinobacteria	Actinobacteria (class)	Actinomycetales	Microbacteriaceae	Leucobacter	Leucobacter komagatae	1	16	0	0.00145798	0.0257919	0
OTU956	Bacteria	Firmicutes	Bacilli	Lactobacillales	Leuconostocaceae	Leuconostoc	Leuconostoc citreum	0	1	0	0	0.00161199	0
OTU957	Bacteria	Firmicutes	Bacilli	Lactobacillales	Leuconostocaceae	Leuconostoc	Leuconostoc lactis	0	2	0	0	0.00322399	0
OTU958	Bacteria	Firmicutes	Bacilli	Lactobacillales	Leuconostocaceae	Leuconostoc	Leuconostoc mesenteroides	0	6	0	0	0.00967196	0
OTU959	Bacteria	Firmicutes	Bacilli	Lactobacillales	Leuconostocaceae	Leuconostoc	Leuconostoc pseudomesenteroides	0	4	0	0	0.00644797	0
OTU960	Bacteria	Proteobacteria	Betaproteobacteria	Burkholderiales	Burkholderiaceae	Limnobacter	Limnobacter sp. MED105	12	1	0	0.0174958	0.00161199	0
OTU961	Bacteria	Firmicutes	Bacilli	Bacillales	Listeriaceae	Listeria	Listeria innocua	0	3	0	0	0.00483598	0
OTU962	Bacteria	Firmicutes	Bacilli	Bacillales	Listeriaceae	Listeria	Listeria monocytogenes	0	1	0	0	0.00161199	0
OTU963	Bacteria	Firmicutes	Bacilli	Bacillales	Listeriaceae	Listeria	Listeria seeligeri	0	3	0	0	0.00483598	0
OTU964	Bacteria	Proteobacteria	Gammaproteobacteria	Vibrionales	Vibrionaceae	Listonella	Listonella anguillarum	2	0	0	0.00291596	0	0
OTU965	Bacteria	Proteobacteria	Alphaproteobacteria	Rhodobacterales	Rhodobacteraceae	Loktanella	Loktanella fryxellensis	1	0	0	0.00145798	0	0
OTU966	Bacteria	Proteobacteria	Betaproteobacteria	Neisseriales	Neisseriaceae	Lutiella	Lutiella nitroferrum	0	1	0	0	0.00161199	0
OTU967	Bacteria	Cyanobacteria	unclassified (derived from Cyanobacteria)	Oscillatoriales	unclassified (derived from Oscillatoriales)	Lyngbya	Lyngbya majuscula	1	0	0	0.00145798	0	0
OTU968	Bacteria	Firmicutes	Bacilli	Bacillales	Bacillaceae	Lysinibacillus	Lysinibacillus sphaericus	1	4	2	0.00145798	0.00644797	0.0183201
OTU969	Bacteria	Proteobacteria	Gammaproteobacteria	Xanthomonadales	Xanthomonadaceae	Lysobacter	Lysobacter enzymogenes	1	0	0	0.00145798	0	0
OTU970	Bacteria	Firmicutes	Bacilli	Bacillales	Staphylococcaceae	Macrococcus	Macrococcus brunensis	0	1	0	0	0.00161199	0
OTU971	Bacteria	Firmicutes	Bacilli	Bacillales	Staphylococcaceae	Macrococcus	Macrococcus carouselicus	0	26	0	0	0.0419118	0
OTU972	Bacteria	Firmicutes	Bacilli	Bacillales	Staphylococcaceae	Macrococcus	Macrococcus caseolyticus	0	3	0	0	0.00483598	0
OTU973	Bacteria	Proteobacteria	unclassified (derived from Proteobacteria)	unclassified (derived from Proteobacteria)	unclassified (derived from Proteobacteria)	Magnetococcus	Magnetococcus sp. MC-1	0	1	0	0	0.00161199	0
OTU974	Bacteria	Proteobacteria	Alphaproteobacteria	Rhodospirillales	Rhodospirillaceae	Magnetospirillum	Magnetospirillum sp. TS-6	0	1	0	0	0.00161199	0
OTU975	Bacteria	Proteobacteria	Gammaproteobacteria	Pasteurellales	Pasteurellaceae	Mannheimia	Mannheimia haemolytica	1	0	0	0.00145798	0	0
OTU976	Bacteria	Bacteroidetes	Flavobacteria	Flavobacteriales	Flavobacteriaceae	Maribacter	Maribacter sp. w-11-2	0	14	0	0	0.0225679	0
OTU977	Bacteria	Proteobacteria	Alphaproteobacteria	Rhodobacterales	Hyphomonadaceae	Maricaulis	Maricaulis maris	0	1	0	0	0.00161199	0
OTU978	Bacteria	Bacteroidetes	Bacteroidia	Bacteroidales	Marinilabiaceae	Marinilabilia	Marinilabilia salmonicolor	0	91	0	0	0.146691	0
OTU979	Bacteria	Proteobacteria	Gammaproteobacteria	Alteromonadales	Alteromonadaceae	Marinobacter	Marinobacter sp. ELB17	1	0	0	0.00145798	0	0
OTU980	Bacteria	Proteobacteria	Gammaproteobacteria	Oceanospirillales	Oceanospirillaceae	Marinomonas	Marinomonas communis	0	0	10	0	0	0.0916003
OTU981	Bacteria	Proteobacteria	Gammaproteobacteria	Oceanospirillales	Oceanospirillaceae	Marinomonas	Marinomonas sp. MED121	1	0	0	0.00145798	0	0
OTU982	Bacteria	Bacteroidetes	Cytophagia	Cytophagales	Cytophagaceae	Marinoscillum	Marinoscillum furvescens	3	1	0	0.00437394	0.00161199	0
OTU983	Bacteria	Proteobacteria	Gammaproteobacteria	Oceanospirillales	Oceanospirillaceae	Marinospirillum	Marinospirillum megaterium	0	0	2	0	0	0.0183201
OTU984	Bacteria	Proteobacteria	Alphaproteobacteria	Rhodobacterales	Rhodobacteraceae	Marinovum	Marinovum algicola	0	1	0	0	0.00161199	0
OTU985	Bacteria	Proteobacteria	Zetaproteobacteria	Mariprofundales	Mariprofundaceae	Mariprofundus	Mariprofundus ferrooxydans	0	5	0	0	0.00805997	0
OTU986	Bacteria	Firmicutes	Clostridia	Clostridiales	Lachnospiraceae	unclassified (derived from Lachnospiraceae)	Marvinbryantia formatexigens	0	2	0	0	0.00322399	0
OTU987	Bacteria	Proteobacteria	Betaproteobacteria	Burkholderiales	Oxalobacteraceae	Massilia	Massilia timonae	0	1	0	0	0.00161199	0
OTU988	Bacteria	Firmicutes	Negativicutes	Selenomonadales	Veillonellaceae	Megamonas	Megamonas hypermegale	0	18	0	0	0.0290159	0
OTU989	Bacteria	Firmicutes	Negativicutes	Selenomonadales	Veillonellaceae	Megasphaera	Megasphaera elsdenii	2	30	0	0.00291596	0.0483598	0
OTU990	Bacteria	Firmicutes	Negativicutes	Selenomonadales	Veillonellaceae	Megasphaera	Megasphaera genomosp. type_1	2	8	0	0.00291596	0.0128959	0
OTU991	Bacteria	Firmicutes	Negativicutes	Selenomonadales	Veillonellaceae	Megasphaera	Megasphaera micronuciformis	0	7	0	0	0.011284	0
OTU992	Bacteria	Tenericutes	Mollicutes	Entomoplasmatales	Entomoplasmataceae	Mesoplasma	Mesoplasma lactucae	0	2	0	0	0.00322399	0
OTU993	Bacteria	Proteobacteria	Alphaproteobacteria	Rhizobiales	Phyllobacteriaceae	Mesorhizobium	Mesorhizobium septentrionale	10	1	0	0.0145798	0.00161199	0
OTU994	Bacteria	Verrucomicrobia	unclassified (derived from Verrucomicrobia)	Methylacidiphilales	Methylacidiphilaceae	Methylacidiphilum	Methylacidiphilum fumariolicum	3	10	0	0.00437394	0.0161199	0
OTU995	Bacteria	Verrucomicrobia	unclassified (derived from Verrucomicrobia)	Methylacidiphilales	Methylacidiphilaceae	Methylacidiphilum	Methylacidiphilum infernorum	2	2	0	0.00291596	0.00322399	0
OTU996	Bacteria	Proteobacteria	Betaproteobacteria	Burkholderiales	unclassified (derived from Burkholderiales)	Methylibium	Methylibium petroleiphilum	0	2	0	0	0.00322399	0
OTU997	Bacteria	Proteobacteria	Betaproteobacteria	Methylophilales	Methylophilaceae	Methylobacillus	Methylobacillus flagellatus	2	3	0	0.00291596	0.00483598	0
OTU998	Bacteria	Proteobacteria	Gammaproteobacteria	Methylococcales	Methylococcaceae	Methylobacter	Methylobacter sp. LW1	1	0	0	0.00145798	0	0
OTU999	Bacteria	Proteobacteria	Alphaproteobacteria	Rhizobiales	Methylobacteriaceae	Methylobacterium	Methylobacterium chloromethanicum	10	0	0	0.0145798	0	0
OTU1000	Bacteria	Proteobacteria	Alphaproteobacteria	Rhizobiales	Methylobacteriaceae	Methylobacterium	Methylobacterium nodulans	1	0	0	0.00145798	0	0
OTU1001	Bacteria	Proteobacteria	Alphaproteobacteria	Rhizobiales	Methylobacteriaceae	Methylobacterium	Methylobacterium radiotolerans	0	3	0	0	0.00483598	0
OTU1002	Bacteria	Proteobacteria	Alphaproteobacteria	Rhizobiales	Methylobacteriaceae	Methylobacterium	Methylobacterium sp. CBMB38	1	0	0	0.00145798	0	0
OTU1003	Bacteria	Proteobacteria	Gammaproteobacteria	Methylococcales	Methylococcaceae	Methylocaldum	Methylocaldum szegediense	0	1	0	0	0.00161199	0
OTU1004	Bacteria	Proteobacteria	Gammaproteobacteria	Methylococcales	Methylococcaceae	unclassified (derived from Methylococcaceae)	Methylococcaceae bacterium ET-SHO	0	1	0	0	0.00161199	0
OTU1005	Bacteria	Proteobacteria	Alphaproteobacteria	Rhizobiales	Methylocystaceae	Methylocystis	Methylocystis sp. 0510-P-6	3	0	0	0.00437394	0	0
OTU1006	Bacteria	Proteobacteria	Alphaproteobacteria	Rhizobiales	Methylocystaceae	Methylocystis	Methylocystis sp. Pi5/4	6	0	13	0.00874789	0	0.11908
OTU1007	Bacteria	Proteobacteria	Gammaproteobacteria	Methylococcales	Methylococcaceae	Methylomonas	Methylomonas sp.	0	3	0	0	0.00483598	0
OTU1008	Bacteria	Proteobacteria	Gammaproteobacteria	Methylococcales	Methylococcaceae	Methylomonas	Methylomonas sp. LW16	0	1	0	0	0.00161199	0
OTU1009	Bacteria	Proteobacteria	Gammaproteobacteria	Methylococcales	Methylococcaceae	Methylomonas	Methylomonas sp. LW21	0	1	0	0	0.00161199	0
OTU1010	Bacteria	Proteobacteria	Gammaproteobacteria	Thiotrichales	Piscirickettsiaceae	Methylophaga	Methylophaga thiooxydans	1	0	0	0.00145798	0	0
OTU1011	Bacteria	Proteobacteria	Betaproteobacteria	Methylophilales	unclassified (derived from Methylophilales)	unclassified (derived from Methylophilales)	Methylophilales bacterium HTCC2181	0	6	0	0	0.00967196	0
OTU1012	Bacteria	Proteobacteria	Betaproteobacteria	Methylophilales	Methylophilaceae	Methylophilus	Methylophilus methylotrophus	2	0	0	0.00291596	0	0
OTU1013	Bacteria	Proteobacteria	Gammaproteobacteria	Methylococcales	Methylococcaceae	Methylosarcina	Methylosarcina fibrata	0	1	0	0	0.00161199	0
OTU1014	Bacteria	Proteobacteria	Alphaproteobacteria	Rhizobiales	Methylocystaceae	Methylosinus	Methylosinus acidophilus	2	1	0	0.00291596	0.00161199	0
OTU1015	Bacteria	Proteobacteria	Betaproteobacteria	Methylophilales	Methylophilaceae	Methylotenera	Methylotenera mobilis	1	17	0	0.00145798	0.0274039	0
OTU1016	Bacteria	Proteobacteria	Betaproteobacteria	Methylophilales	Methylophilaceae	Methylovorus	Methylovorus sp. SIP3-4	0	2	0	0	0.00322399	0
OTU1017	Bacteria	Actinobacteria	Actinobacteria (class)	Actinomycetales	Microbacteriaceae	Microbacterium	Microbacterium arborescens	0	1	0	0	0.00161199	0
OTU1018	Bacteria	Actinobacteria	Actinobacteria (class)	Actinomycetales	Microbacteriaceae	Microbacterium	Microbacterium aurum	1	0	0	0.00145798	0	0
OTU1019	Bacteria	Actinobacteria	Actinobacteria (class)	Actinomycetales	Microbacteriaceae	Microbacterium	Microbacterium dextranolyticum	3	4	0	0.00437394	0.00644797	0
OTU1020	Bacteria	Actinobacteria	Actinobacteria (class)	Actinomycetales	Microbacteriaceae	Microbacterium	Microbacterium esteraromaticum	0	1	0	0	0.00161199	0
OTU1021	Bacteria	Actinobacteria	Actinobacteria (class)	Actinomycetales	Microbacteriaceae	Microbacterium	Microbacterium hydrocarbonoxydans	1	0	0	0.00145798	0	0
OTU1022	Bacteria	Actinobacteria	Actinobacteria (class)	Actinomycetales	Microbacteriaceae	Microbacterium	Microbacterium kitamiense	0	1	0	0	0.00161199	0
OTU1023	Bacteria	Actinobacteria	Actinobacteria (class)	Actinomycetales	Microbacteriaceae	Microbacterium	Microbacterium oxydans	0	3	0	0	0.00483598	0
OTU1024	Bacteria	Actinobacteria	Actinobacteria (class)	Actinomycetales	Microbacteriaceae	Microbacterium	Microbacterium schleiferi	2	0	0	0.00291596	0	0
OTU1025	Bacteria	Proteobacteria	Gammaproteobacteria	Alteromonadales	Alteromonadaceae	Microbulbifer	Microbulbifer hydrolyticus	1	0	0	0.00145798	0	0
OTU1026	Bacteria	Actinobacteria	Actinobacteria (class)	Actinomycetales	Micrococcaceae	Micrococcus	Micrococcus luteus	10	9	0	0.0145798	0.0145079	0
OTU1027	Bacteria	Actinobacteria	Actinobacteria (class)	Actinomycetales	Micrococcaceae	Micrococcus	Micrococcus lylae	1	0	0	0.00145798	0	0
OTU1028	Bacteria	Cyanobacteria	unclassified (derived from Cyanobacteria)	Oscillatoriales	unclassified (derived from Oscillatoriales)	Microcoleus	Microcoleus chthonoplastes	1	0	0	0.00145798	0	0
OTU1029	Bacteria	Cyanobacteria	unclassified (derived from Cyanobacteria)	Oscillatoriales	unclassified (derived from Oscillatoriales)	Microcoleus	Microcoleus sp.	0	7	0	0	0.011284	0
OTU1030	Bacteria	Cyanobacteria	unclassified (derived from Cyanobacteria)	Chroococcales	unclassified (derived from Chroococcales)	Microcystis	Microcystis aeruginosa	2	5	13	0.00291596	0.00805997	0.11908
OTU1031	Bacteria	Cyanobacteria	unclassified (derived from Cyanobacteria)	Chroococcales	unclassified (derived from Chroococcales)	Microcystis	Microcystis sp. AICB 702	1	0	2	0.00145798	0	0.0183201
OTU1032	Bacteria	Cyanobacteria	unclassified (derived from Cyanobacteria)	Chroococcales	unclassified (derived from Chroococcales)	Microcystis	Microcystis sp. CHAB657	0	1	0	0	0.00161199	0
OTU1033	Bacteria	Actinobacteria	Actinobacteria (class)	Actinomycetales	Propionibacteriaceae	Microlunatus	Microlunatus phosphovorus	1	11	0	0.00145798	0.0177319	0
OTU1034	Bacteria	Actinobacteria	Actinobacteria (class)	Actinomycetales	Micromonosporaceae	Micromonospora	Micromonospora chersina	0	1	0	0	0.00161199	0
OTU1035	Bacteria	Actinobacteria	Actinobacteria (class)	Actinomycetales	Micromonosporaceae	Micromonospora	Micromonospora sp. 25	0	1	0	0	0.00161199	0
OTU1036	Bacteria	Actinobacteria	Actinobacteria (class)	Actinomycetales	Micromonosporaceae	Micromonospora	Micromonospora sp. RtII141	2	0	0	0.00291596	0	0
OTU1037	Bacteria	Bacteroidetes	Cytophagia	Cytophagales	Cytophagaceae	Microscilla	Microscilla marina	2	5	2	0.00291596	0.00805997	0.0183201
OTU1038	Bacteria	Firmicutes	Negativicutes	Selenomonadales	Veillonellaceae	Mitsuokella	Mitsuokella multacida	0	11	0	0	0.0177319	0
OTU1039	Bacteria	Actinobacteria	Actinobacteria (class)	Actinomycetales	Actinomycetaceae	Mobiluncus	Mobiluncus curtisii	1	1	0	0.00145798	0.00161199	0
OTU1040	Bacteria	Actinobacteria	Actinobacteria (class)	Actinomycetales	Actinomycetaceae	Mobiluncus	Mobiluncus mulieris	1	1	0	0.00145798	0.00161199	0
OTU1041	Bacteria	Firmicutes	Clostridia	Thermoanaerobacterales	Thermoanaerobacteraceae	Moorella	Moorella thermoacetica	1	5	0	0.00145798	0.00805997	0
OTU1042	Bacteria	Proteobacteria	Gammaproteobacteria	Enterobacteriales	Enterobacteriaceae	Morganella	Morganella morganii	121	0	0	0.176416	0	0
OTU1043	Bacteria	Proteobacteria	Gammaproteobacteria	Alteromonadales	Moritellaceae	Moritella	Moritella abyssi	1	0	0	0.00145798	0	0
OTU1044	Bacteria	Proteobacteria	Gammaproteobacteria	Alteromonadales	Moritellaceae	Moritella	Moritella japonica	0	1	0	0	0.00161199	0
OTU1045	Bacteria	Actinobacteria	Actinobacteria (class)	Actinomycetales	Microbacteriaceae	Mycetocola	Mycetocola saprophilus	0	2	0	0	0.00322399	0
OTU1046	Bacteria	Actinobacteria	Actinobacteria (class)	Actinomycetales	Mycobacteriaceae	Mycobacterium	Mycobacterium abscessus	0	1	0	0	0.00161199	0
OTU1047	Bacteria	Actinobacteria	Actinobacteria (class)	Actinomycetales	Mycobacteriaceae	Mycobacterium	Mycobacterium angelicum	0	0	1	0	0	0.00916003
OTU1048	Bacteria	Actinobacteria	Actinobacteria (class)	Actinomycetales	Mycobacteriaceae	Mycobacterium	Mycobacterium asiaticum	0	1	0	0	0.00161199	0
OTU1049	Bacteria	Actinobacteria	Actinobacteria (class)	Actinomycetales	Mycobacteriaceae	Mycobacterium	Mycobacterium aurum	21	0	0	0.0306176	0	0
OTU1050	Bacteria	Actinobacteria	Actinobacteria (class)	Actinomycetales	Mycobacteriaceae	Mycobacterium	Mycobacterium celatum	0	2	0	0	0.00322399	0
OTU1051	Bacteria	Actinobacteria	Actinobacteria (class)	Actinomycetales	Mycobacteriaceae	Mycobacterium	Mycobacterium chitae	1	0	0	0.00145798	0	0
OTU1052	Bacteria	Actinobacteria	Actinobacteria (class)	Actinomycetales	Mycobacteriaceae	Mycobacterium	Mycobacterium gilvum	2	4	2	0.00291596	0.00644797	0.0183201
OTU1053	Bacteria	Actinobacteria	Actinobacteria (class)	Actinomycetales	Mycobacteriaceae	Mycobacterium	Mycobacterium gordonae	0	1	0	0	0.00161199	0
OTU1054	Bacteria	Actinobacteria	Actinobacteria (class)	Actinomycetales	Mycobacteriaceae	Mycobacterium	Mycobacterium leprae	1	3	2	0.00145798	0.00483598	0.0183201
OTU1055	Bacteria	Actinobacteria	Actinobacteria (class)	Actinomycetales	Mycobacteriaceae	Mycobacterium	Mycobacterium mucogenicum	1	1	0	0.00145798	0.00161199	0
OTU1056	Bacteria	Actinobacteria	Actinobacteria (class)	Actinomycetales	Mycobacteriaceae	Mycobacterium	Mycobacterium murale	1	1	1	0.00145798	0.00161199	0.00916003
OTU1057	Bacteria	Actinobacteria	Actinobacteria (class)	Actinomycetales	Mycobacteriaceae	Mycobacterium	Mycobacterium neoaurum	0	3	0	0	0.00483598	0
OTU1058	Bacteria	Actinobacteria	Actinobacteria (class)	Actinomycetales	Mycobacteriaceae	Mycobacterium	Mycobacterium salmoniphilum	3	0	0	0.00437394	0	0
OTU1059	Bacteria	Actinobacteria	Actinobacteria (class)	Actinomycetales	Mycobacteriaceae	Mycobacterium	Mycobacterium simulans	22	0	0	0.0320756	0	0
OTU1060	Bacteria	Actinobacteria	Actinobacteria (class)	Actinomycetales	Mycobacteriaceae	Mycobacterium	Mycobacterium sp.	0	2	0	0	0.00322399	0
OTU1061	Bacteria	Actinobacteria	Actinobacteria (class)	Actinomycetales	Mycobacteriaceae	Mycobacterium	Mycobacterium sp. CH-2	1	1	0	0.00145798	0.00161199	0
OTU1062	Bacteria	Tenericutes	Mollicutes	Mycoplasmatales	Mycoplasmataceae	Mycoplasma	Mycoplasma agassizii	0	1	0	0	0.00161199	0
OTU1063	Bacteria	Tenericutes	Mollicutes	Mycoplasmatales	Mycoplasmataceae	Mycoplasma	Mycoplasma alvi	0	1	0	0	0.00161199	0
OTU1064	Bacteria	Tenericutes	Mollicutes	Mycoplasmatales	Mycoplasmataceae	Mycoplasma	Mycoplasma buccale	0	78	0	0	0.125735	0
OTU1065	Bacteria	Tenericutes	Mollicutes	Mycoplasmatales	Mycoplasmataceae	Mycoplasma	Mycoplasma canadense	0	2	0	0	0.00322399	0
OTU1066	Bacteria	Tenericutes	Mollicutes	Mycoplasmatales	Mycoplasmataceae	Mycoplasma	Mycoplasma canis	0	9	0	0	0.0145079	0
OTU1067	Bacteria	Tenericutes	Mollicutes	Mycoplasmatales	Mycoplasmataceae	Mycoplasma	Mycoplasma capricolum	0	9	0	0	0.0145079	0
OTU1068	Bacteria	Tenericutes	Mollicutes	Mycoplasmatales	Mycoplasmataceae	Mycoplasma	Mycoplasma cavipharyngis	0	1	0	0	0.00161199	0
OTU1069	Bacteria	Tenericutes	Mollicutes	Mycoplasmatales	Mycoplasmataceae	Mycoplasma	Mycoplasma equigenitalium	0	1	0	0	0.00161199	0
OTU1070	Bacteria	Tenericutes	Mollicutes	Mycoplasmatales	Mycoplasmataceae	Mycoplasma	Mycoplasma falconis	0	1	0	0	0.00161199	0
OTU1071	Bacteria	Tenericutes	Mollicutes	Mycoplasmatales	Mycoplasmataceae	Mycoplasma	Mycoplasma fermentans	1	0	0	0.00145798	0	0
OTU1072	Bacteria	Tenericutes	Mollicutes	Mycoplasmatales	Mycoplasmataceae	Mycoplasma	Mycoplasma hominis	0	23	8	0	0.0370758	0.0732802
OTU1073	Bacteria	Tenericutes	Mollicutes	Mycoplasmatales	Mycoplasmataceae	Mycoplasma	Mycoplasma iners	0	1	0	0	0.00161199	0
OTU1074	Bacteria	Tenericutes	Mollicutes	Mycoplasmatales	Mycoplasmataceae	Mycoplasma	Mycoplasma molare	0	3	0	0	0.00483598	0
OTU1075	Bacteria	Tenericutes	Mollicutes	Mycoplasmatales	Mycoplasmataceae	Mycoplasma	Mycoplasma mycoides	0	1	0	0	0.00161199	0
OTU1076	Bacteria	Tenericutes	Mollicutes	Mycoplasmatales	Mycoplasmataceae	Mycoplasma	Mycoplasma orale	0	3	0	0	0.00483598	0
OTU1077	Bacteria	Tenericutes	Mollicutes	Mycoplasmatales	Mycoplasmataceae	Mycoplasma	Mycoplasma ovipneumoniae	1	0	0	0.00145798	0	0
OTU1078	Bacteria	Tenericutes	Mollicutes	Mycoplasmatales	Mycoplasmataceae	Mycoplasma	Mycoplasma pulmonis	0	1	0	0	0.00161199	0
OTU1079	Bacteria	Tenericutes	Mollicutes	Mycoplasmatales	Mycoplasmataceae	Mycoplasma	Mycoplasma sp. Phocoena C-264-GEN	0	5	0	0	0.00805997	0
OTU1080	Bacteria	Tenericutes	Mollicutes	Mycoplasmatales	Mycoplasmataceae	Mycoplasma	Mycoplasma sp. Phocoena C-269	0	1	0	0	0.00161199	0
OTU1081	Bacteria	Tenericutes	Mollicutes	Mycoplasmatales	Mycoplasmataceae	Mycoplasma	Mycoplasma subdolum	0	5	0	0	0.00805997	0
OTU1082	Bacteria	Tenericutes	Mollicutes	Mycoplasmatales	Mycoplasmataceae	Mycoplasma	Mycoplasma suis	0	19	0	0	0.0306279	0
OTU1083	Bacteria	Tenericutes	Mollicutes	Mycoplasmatales	Mycoplasmataceae	Mycoplasma	Mycoplasma zalophidermidis	0	1	0	0	0.00161199	0
OTU1084	Bacteria	Bacteroidetes	Flavobacteria	Flavobacteriales	Flavobacteriaceae	Myroides	Myroides odoratimimus	0	228	0	0	0.367534	0
OTU1085	Bacteria	Bacteroidetes	Flavobacteria	Flavobacteriales	Flavobacteriaceae	Myroides	Myroides odoratus	13	11	0	0.0189538	0.0177319	0
OTU1086	Bacteria	Proteobacteria	Deltaproteobacteria	Myxococcales	Myxococcaceae	Myxococcus	Myxococcus fulvus	1	0	0	0.00145798	0	0
OTU1087	Bacteria	Proteobacteria	Deltaproteobacteria	Myxococcales	Myxococcaceae	Myxococcus	Myxococcus xanthus	0	1	0	0	0.00161199	0
OTU1088	Bacteria	Tenericutes	Mollicutes	Acholeplasmatales	Acholeplasmataceae	Candidatus Phytoplasma	Napier grass stunt phytoplasma	0	1	0	0	0.00161199	0
OTU1089	Bacteria	Proteobacteria	Epsilonproteobacteria	Nautiliales	Nautiliaceae	Nautilia	Nautilia profundicola	0	1	0	0	0.00161199	0
OTU1090	Bacteria	Proteobacteria	Betaproteobacteria	Neisseriales	Neisseriaceae	Neisseria	Neisseria canis	0	1	0	0	0.00161199	0
OTU1091	Bacteria	Proteobacteria	Betaproteobacteria	Neisseriales	Neisseriaceae	Neisseria	Neisseria lactamica	0	1	0	0	0.00161199	0
OTU1092	Bacteria	Proteobacteria	Betaproteobacteria	Neisseriales	Neisseriaceae	Neisseria	Neisseria meningitidis	0	5	0	0	0.00805997	0
OTU1093	Bacteria	Proteobacteria	Betaproteobacteria	Neisseriales	Neisseriaceae	Neisseria	Neisseria sp. CSL 7565	12	38	0	0.0174958	0.0612557	0
OTU1094	Bacteria	Chlamydiae	Chlamydiae (class)	Chlamydiales	Parachlamydiaceae	Neochlamydia	Neochlamydia hartmannellae	0	2	0	0	0.00322399	0
OTU1095	Bacteria	Proteobacteria	Alphaproteobacteria	Rhodobacterales	Rhodobacteraceae	Nereida	Nereida ignava	0	1	0	0	0.00161199	0
OTU1096	Bacteria	Actinobacteria	Actinobacteria (class)	Actinomycetales	Micrococcaceae	Nesterenkonia	Nesterenkonia sp. 10004	1	0	1	0.00145798	0	0.00916003
OTU1097	Bacteria	Proteobacteria	Alphaproteobacteria	Rhodospirillales	Rhodospirillaceae	Nisaea	Nisaea nitritireducens	0	1	0	0	0.00161199	0
OTU1098	Bacteria	Proteobacteria	Epsilonproteobacteria	unclassified (derived from Epsilonproteobacteria)	unclassified (derived from Epsilonproteobacteria)	Nitratiruptor	Nitratiruptor sp. SB155-2	0	7	0	0	0.011284	0
OTU1099	Bacteria	Proteobacteria	Gammaproteobacteria	Chromatiales	Ectothiorhodospiraceae	Nitrococcus	Nitrococcus mobilis	2	0	0	0.00291596	0	0
OTU1100	Bacteria	Proteobacteria	Betaproteobacteria	Nitrosomonadales	Nitrosomonadaceae	unclassified (derived from Nitrosomonadaceae)	Nitrosococcus mobilis	0	1	0	0	0.00161199	0
OTU1101	Bacteria	Proteobacteria	Betaproteobacteria	Nitrosomonadales	Nitrosomonadaceae	Nitrosomonas	Nitrosomonas halophila	0	1	0	0	0.00161199	0
OTU1102	Bacteria	Proteobacteria	Betaproteobacteria	Nitrosomonadales	Nitrosomonadaceae	Nitrosomonas	Nitrosomonas oligotropha	0	1	0	0	0.00161199	0
OTU1103	Bacteria	Proteobacteria	Betaproteobacteria	Nitrosomonadales	Nitrosomonadaceae	Nitrosomonas	Nitrosomonas sp. NL7	0	1	0	0	0.00161199	0
OTU1104	Bacteria	Actinobacteria	Actinobacteria (class)	Actinomycetales	Nocardiaceae	Nocardia	Nocardia farcinica	0	1	0	0	0.00161199	0
OTU1105	Bacteria	Actinobacteria	Actinobacteria (class)	Actinomycetales	Nocardiaceae	Nocardia	Nocardia globerula	0	1	0	0	0.00161199	0
OTU1106	Bacteria	Actinobacteria	Actinobacteria (class)	Actinomycetales	Nocardiaceae	Nocardia	Nocardia jejuensis	0	0	1	0	0	0.00916003
OTU1107	Bacteria	Actinobacteria	Actinobacteria (class)	Actinomycetales	Nocardiaceae	Nocardia	Nocardia sp. H17-1	0	1	1	0	0.00161199	0.00916003
OTU1108	Bacteria	Actinobacteria	Actinobacteria (class)	Actinomycetales	Nocardioidaceae	Nocardioides	Nocardioides albus	0	1	8	0	0.00161199	0.0732802
OTU1109	Bacteria	Actinobacteria	Actinobacteria (class)	Actinomycetales	Nocardioidaceae	Nocardioides	Nocardioides sp.	1	3	0	0.00145798	0.00483598	0
OTU1110	Bacteria	Actinobacteria	Actinobacteria (class)	Actinomycetales	Nocardioidaceae	Nocardioides	Nocardioides sp. AL050511-10	0	1	0	0	0.00161199	0
OTU1111	Bacteria	Actinobacteria	Actinobacteria (class)	Actinomycetales	Nocardioidaceae	Nocardioides	Nocardioides sp. AN3	0	1	0	0	0.00161199	0
OTU1112	Bacteria	Actinobacteria	Actinobacteria (class)	Actinomycetales	Nocardioidaceae	Nocardioides	Nocardioides sp. DN36	0	1	0	0	0.00161199	0
OTU1113	Bacteria	Actinobacteria	Actinobacteria (class)	Actinomycetales	Nocardioidaceae	Nocardioides	Nocardioides sp. IC177	0	1	0	0	0.00161199	0
OTU1114	Bacteria	Actinobacteria	Actinobacteria (class)	Actinomycetales	Nocardioidaceae	Nocardioides	Nocardioides sp. JS614	0	1	0	0	0.00161199	0
OTU1115	Bacteria	Actinobacteria	Actinobacteria (class)	Actinomycetales	Nocardiopsaceae	Nocardiopsis	Nocardiopsis composta	0	1	0	0	0.00161199	0
OTU1116	Bacteria	Actinobacteria	Actinobacteria (class)	Actinomycetales	Nocardiopsaceae	Nocardiopsis	Nocardiopsis dassonvillei	16	0	0	0.0233277	0	0
OTU1117	Bacteria	Actinobacteria	Actinobacteria (class)	Actinomycetales	Nocardiopsaceae	Nocardiopsis	Nocardiopsis exhalans	15	0	0	0.0218697	0	0
OTU1118	Bacteria	Actinobacteria	Actinobacteria (class)	Actinomycetales	Nocardiopsaceae	Nocardiopsis	Nocardiopsis umidischolae	2	0	0	0.00291596	0	0
OTU1119	Bacteria	Cyanobacteria	unclassified (derived from Cyanobacteria)	Nostocales	Nostocaceae	Nodularia	Nodularia sphaerocarpa	1	0	0	0.00145798	0	0
OTU1120	Bacteria	Cyanobacteria	unclassified (derived from Cyanobacteria)	Nostocales	Nostocaceae	Nodularia	Nodularia spumigena	2	0	0	0.00291596	0	0
OTU1121	Bacteria	Cyanobacteria	unclassified (derived from Cyanobacteria)	Nostocales	Nostocaceae	Nostoc	Nostoc commune	0	2	2	0	0.00322399	0.0183201
OTU1122	Bacteria	Proteobacteria	Alphaproteobacteria	Sphingomonadales	Sphingomonadaceae	Novosphingobium	Novosphingobium aromaticivorans	11	9	0	0.0160378	0.0145079	0
OTU1123	Bacteria	Proteobacteria	Alphaproteobacteria	Sphingomonadales	Sphingomonadaceae	Novosphingobium	Novosphingobium capsulatum	0	2	0	0	0.00322399	0
OTU1124	Bacteria	Proteobacteria	Alphaproteobacteria	Sphingomonadales	Sphingomonadaceae	Novosphingobium	Novosphingobium sp. Rr 2-17	0	1	0	0	0.00161199	0
OTU1125	Bacteria	Proteobacteria	Alphaproteobacteria	Sphingomonadales	Sphingomonadaceae	Novosphingobium	Novosphingobium subterraneum	0	1	0	0	0.00161199	0
OTU1126	Bacteria	Proteobacteria	Gammaproteobacteria	Aeromonadales	Aeromonadaceae	Oceanimonas	Oceanimonas denitrificans	0	1	0	0	0.00161199	0
OTU1127	Bacteria	Proteobacteria	Gammaproteobacteria	Aeromonadales	Aeromonadaceae	Oceanimonas	Oceanimonas doudoroffii	0	4	0	0	0.00644797	0
OTU1128	Bacteria	Proteobacteria	Gammaproteobacteria	Aeromonadales	Aeromonadaceae	Oceanimonas	Oceanimonas smirnovii	0	1	0	0	0.00161199	0
OTU1129	Bacteria	Proteobacteria	Gammaproteobacteria	Aeromonadales	Aeromonadaceae	Oceanimonas	Oceanimonas sp. Be07	1	0	0	0.00145798	0	0
OTU1130	Bacteria	Proteobacteria	Alphaproteobacteria	Rhizobiales	Brucellaceae	Ochrobactrum	Ochrobactrum gallinifaecis	0	2	0	0	0.00322399	0
OTU1131	Bacteria	Proteobacteria	Alphaproteobacteria	Rhizobiales	Brucellaceae	Ochrobactrum	Ochrobactrum rhizosphaerae	0	1	0	0	0.00161199	0
OTU1132	Bacteria	Bacteroidetes	Bacteroidia	Bacteroidales	Porphyromonadaceae	Odoribacter	Odoribacter denticanis	0	26	0	0	0.0419118	0
OTU1133	Bacteria	Bacteroidetes	Bacteroidia	Bacteroidales	Porphyromonadaceae	Odoribacter	Odoribacter laneus	0	6	0	0	0.00967196	0
OTU1134	Bacteria	Bacteroidetes	Bacteroidia	Bacteroidales	Porphyromonadaceae	Odoribacter	Odoribacter splanchnicus	0	33	0	0	0.0531958	0
OTU1135	Bacteria	Actinobacteria	Actinobacteria (class)	Actinomycetales	Microbacteriaceae	Okibacterium	Okibacterium fritillariae	3	0	0	0.00437394	0	0
OTU1136	Bacteria	Proteobacteria	Betaproteobacteria	Burkholderiales	Alcaligenaceae	Oligella	Oligella ureolytica	0	1	0	0	0.00161199	0
OTU1137	Bacteria	Proteobacteria	Gammaproteobacteria	unclassified (derived from Gammaproteobacteria)	unclassified (derived from Gammaproteobacteria)	unclassified (derived from Gammaproteobacteria)	Oligobrachia mashikoi endosymbiont C	0	1	0	0	0.00161199	0
OTU1138	Bacteria	Proteobacteria	Gammaproteobacteria	unclassified (derived from Gammaproteobacteria)	unclassified (derived from Gammaproteobacteria)	unclassified (derived from Gammaproteobacteria)	Oligobrachia mashikoi endosymbiont G	1	0	0	0.00145798	0	0
OTU1139	Bacteria	Verrucomicrobia	Opitutae	unclassified (derived from Opitutae)	Opitutaceae	unclassified (derived from Opitutaceae)	Opitutaceae bacterium TAV2	13	20	10	0.0189538	0.0322399	0.0916003
OTU1140	Bacteria	Verrucomicrobia	Opitutae	unclassified (derived from Opitutae)	Opitutaceae	Opitutus	Opitutus sp. VeGlc2	37	7	0	0.0539453	0.011284	0
OTU1141	Bacteria	Verrucomicrobia	Opitutae	unclassified (derived from Opitutae)	Opitutaceae	Opitutus	Opitutus terrae	17	11	0	0.0247857	0.0177319	0
OTU1142	Bacteria	Firmicutes	Clostridia	Clostridiales	Lachnospiraceae	Oribacterium	Oribacterium sp. oral taxon 078	0	5	0	0	0.00805997	0
OTU1143	Bacteria	Proteobacteria	Alphaproteobacteria	Rickettsiales	Rickettsiaceae	Orientia	Orientia tsutsugamushi	1	0	0	0.00145798	0	0
OTU1144	Bacteria	Bacteroidetes	Flavobacteria	Flavobacteriales	Flavobacteriaceae	Ornithobacterium	Ornithobacterium rhinotracheale	0	13	0	0	0.0209559	0
OTU1145	Bacteria	Cyanobacteria	unclassified (derived from Cyanobacteria)	Oscillatoriales	unclassified (derived from Oscillatoriales)	Oscillatoria	Oscillatoria brevis	0	7	0	0	0.011284	0
OTU1146	Bacteria	Chloroflexi	Chloroflexi (class)	Chloroflexales	Oscillochloridaceae	Oscillochloris	Oscillochloris trichoides	0	3	0	0	0.00483598	0
OTU1147	Bacteria	Proteobacteria	Betaproteobacteria	Burkholderiales	Oxalobacteraceae	Oxalicibacterium	Oxalicibacterium faecigallinarum	6	0	0	0.00874789	0	0
OTU1148	Bacteria	Proteobacteria	Betaproteobacteria	Burkholderiales	Oxalobacteraceae	Oxalicibacterium	Oxalicibacterium horti	0	0	2	0	0	0.0183201
OTU1149	Bacteria	Proteobacteria	Betaproteobacteria	Burkholderiales	Oxalobacteraceae	Oxalobacter	Oxalobacter formigenes	1	4	0	0.00145798	0.00644797	0
OTU1150	Bacteria	Firmicutes	Clostridia	Clostridiales	Clostridiaceae	Oxobacter	Oxobacter pfennigii	0	3	0	0	0.00483598	0
OTU1151	Bacteria	Firmicutes	Bacilli	Bacillales	Paenibacillaceae	Paenibacillus	Paenibacillus alginolyticus	0	1	0	0	0.00161199	0
OTU1152	Bacteria	Firmicutes	Bacilli	Bacillales	Paenibacillaceae	Paenibacillus	Paenibacillus amylolyticus	0	2	0	0	0.00322399	0
OTU1153	Bacteria	Firmicutes	Bacilli	Bacillales	Paenibacillaceae	Paenibacillus	Paenibacillus apiarius	0	1	0	0	0.00161199	0
OTU1154	Bacteria	Firmicutes	Bacilli	Bacillales	Paenibacillaceae	Paenibacillus	Paenibacillus borealis	0	1	0	0	0.00161199	0
OTU1155	Bacteria	Firmicutes	Bacilli	Bacillales	Paenibacillaceae	Paenibacillus	Paenibacillus daejeonensis	0	1	0	0	0.00161199	0
OTU1156	Bacteria	Firmicutes	Bacilli	Bacillales	Paenibacillaceae	Paenibacillus	Paenibacillus glacialis	0	4	0	0	0.00644797	0
OTU1157	Bacteria	Firmicutes	Bacilli	Bacillales	Paenibacillaceae	Paenibacillus	Paenibacillus graminis	0	1	0	0	0.00161199	0
OTU1158	Bacteria	Firmicutes	Bacilli	Bacillales	Paenibacillaceae	Paenibacillus	Paenibacillus larvae	1	3	0	0.00145798	0.00483598	0
OTU1159	Bacteria	Firmicutes	Bacilli	Bacillales	Paenibacillaceae	Paenibacillus	Paenibacillus macerans	0	8	0	0	0.0128959	0
OTU1160	Bacteria	Firmicutes	Bacilli	Bacillales	Paenibacillaceae	Paenibacillus	Paenibacillus massiliensis	0	1	0	0	0.00161199	0
OTU1161	Bacteria	Firmicutes	Bacilli	Bacillales	Paenibacillaceae	Paenibacillus	Paenibacillus polymyxa	0	5	0	0	0.00805997	0
OTU1162	Bacteria	Firmicutes	Bacilli	Bacillales	Paenibacillaceae	Paenibacillus	Paenibacillus sp. Be17	0	2	0	0	0.00322399	0
OTU1163	Bacteria	Firmicutes	Bacilli	Bacillales	Paenibacillaceae	Paenibacillus	Paenibacillus stellifer	0	3	0	0	0.00483598	0
OTU1164	Bacteria	Firmicutes	Bacilli	Bacillales	Paenibacillaceae	Paenibacillus	Paenibacillus thiaminolyticus	0	2	0	0	0.00322399	0
OTU1165	Bacteria	Proteobacteria	Betaproteobacteria	Burkholderiales	Burkholderiaceae	Pandoraea	Pandoraea norimbergensis	0	1	0	0	0.00161199	0
OTU1166	Bacteria	Proteobacteria	Betaproteobacteria	Burkholderiales	Burkholderiaceae	Pandoraea	Pandoraea pulmonicola	3	0	0	0.00437394	0	0
OTU1167	Bacteria	Proteobacteria	Betaproteobacteria	Burkholderiales	Burkholderiaceae	Pandoraea	Pandoraea sp. Y1	1	0	0	0.00145798	0	0
OTU1168	Bacteria	Proteobacteria	Gammaproteobacteria	Enterobacteriales	Enterobacteriaceae	Pantoea	Pantoea agglomerans	4	5	1	0.00583192	0.00805997	0.00916003
OTU1169	Bacteria	Proteobacteria	Gammaproteobacteria	Enterobacteriales	Enterobacteriaceae	Pantoea	Pantoea ananatis	1	0	0	0.00145798	0	0
OTU1170	Bacteria	Bacteroidetes	Bacteroidia	Bacteroidales	Porphyromonadaceae	Parabacteroides	Parabacteroides distasonis	0	385	0	0	0.620617	0
OTU1171	Bacteria	Bacteroidetes	Bacteroidia	Bacteroidales	Porphyromonadaceae	Parabacteroides	Parabacteroides goldsteinii	0	674	0	0	1.08648	0
OTU1172	Bacteria	Bacteroidetes	Bacteroidia	Bacteroidales	Porphyromonadaceae	Parabacteroides	Parabacteroides gordonii	0	445	0	0	0.717337	0
OTU1173	Bacteria	Bacteroidetes	Bacteroidia	Bacteroidales	Porphyromonadaceae	Parabacteroides	Parabacteroides johnsonii	0	12	0	0	0.0193439	0
OTU1174	Bacteria	Bacteroidetes	Bacteroidia	Bacteroidales	Porphyromonadaceae	Parabacteroides	Parabacteroides merdae	4	429	0	0.00583192	0.691545	0
OTU1175	Bacteria	Chlamydiae	Chlamydiae (class)	Chlamydiales	Parachlamydiaceae	Parachlamydia	Parachlamydia acanthamoebae	1	2	0	0.00145798	0.00322399	0
OTU1176	Bacteria	Proteobacteria	Alphaproteobacteria	Rhodobacterales	Rhodobacteraceae	Paracoccus	Paracoccus marcusii	0	1	0	0	0.00161199	0
OTU1177	Bacteria	Proteobacteria	Alphaproteobacteria	Rhodobacterales	Rhodobacteraceae	Paracoccus	Paracoccus seriniphilus	0	2	0	0	0.00322399	0
OTU1178	Bacteria	Proteobacteria	Alphaproteobacteria	Rhodobacterales	Rhodobacteraceae	Paracoccus	Paracoccus sp. R-24652	3	3	1	0.00437394	0.00483598	0.00916003
OTU1179	Bacteria	Bacteroidetes	Bacteroidia	Bacteroidales	Prevotellaceae	Paraprevotella	Paraprevotella clara	0	5	0	0	0.00805997	0
OTU1180	Bacteria	Bacteroidetes	Bacteroidia	Bacteroidales	Prevotellaceae	Paraprevotella	Paraprevotella xylaniphila	0	72	0	0	0.116064	0
OTU1181	Bacteria	Actinobacteria	Actinobacteria (class)	Bifidobacteriales	Bifidobacteriaceae	Parascardovia	Parascardovia denticolens	4	0	0	0.00583192	0	0
OTU1182	Bacteria	Proteobacteria	Gammaproteobacteria	Enterobacteriales	Enterobacteriaceae	Pectobacterium	Pectobacterium atrosepticum	42	1	0	0.0612352	0.00161199	0
OTU1183	Bacteria	Proteobacteria	Gammaproteobacteria	Enterobacteriales	Enterobacteriaceae	Pectobacterium	Pectobacterium betavasculorum	253	3	0	0.368869	0.00483598	0
OTU1184	Bacteria	Proteobacteria	Gammaproteobacteria	Enterobacteriales	Enterobacteriaceae	Pectobacterium	Pectobacterium carotovorum	2	0	0	0.00291596	0	0
OTU1185	Bacteria	Firmicutes	Bacilli	Lactobacillales	Lactobacillaceae	Pediococcus	Pediococcus pentosaceus	0	1	0	0	0.00161199	0
OTU1186	Bacteria	Bacteroidetes	Sphingobacteria	Sphingobacteriales	Sphingobacteriaceae	Pedobacter	Pedobacter heparinus	246	126	0	0.358663	0.203111	0
OTU1187	Bacteria	Bacteroidetes	Sphingobacteria	Sphingobacteriales	Sphingobacteriaceae	Pedobacter	Pedobacter nyackensis	0	1	0	0	0.00161199	0
OTU1188	Bacteria	Bacteroidetes	Sphingobacteria	Sphingobacteriales	Sphingobacteriaceae	Pedobacter	Pedobacter sp. 4236	0	25	0	0	0.0402998	0
OTU1189	Bacteria	Bacteroidetes	Sphingobacteria	Sphingobacteriales	Sphingobacteriaceae	Pedobacter	Pedobacter sp. BAL39	32	14	0	0.0466554	0.0225679	0
OTU1190	Bacteria	Bacteroidetes	Sphingobacteria	Sphingobacteriales	Sphingobacteriaceae	Pedobacter	Pedobacter sp. KP-2	13	14	0	0.0189538	0.0225679	0
OTU1191	Bacteria	Bacteroidetes	Sphingobacteria	Sphingobacteriales	Sphingobacteriaceae	Pedobacter	Pedobacter sp. MJ11	3	5	0	0.00437394	0.00805997	0
OTU1192	Bacteria	Proteobacteria	Deltaproteobacteria	Desulfuromonadales	Pelobacteraceae	Pelobacter	Pelobacter acetylenicus	0	1	0	0	0.00161199	0
OTU1193	Bacteria	Proteobacteria	Deltaproteobacteria	Desulfuromonadales	Pelobacteraceae	Pelobacter	Pelobacter carbinolicus	0	1	0	0	0.00161199	0
OTU1194	Bacteria	Proteobacteria	Deltaproteobacteria	Desulfuromonadales	Pelobacteraceae	Pelobacter	Pelobacter propionicus	0	3	0	0	0.00483598	0
OTU1195	Bacteria	Chlorobi	Chlorobia	Chlorobiales	Chlorobiaceae	Pelodictyon	Pelodictyon luteolum	0	1	0	0	0.00161199	0
OTU1196	Bacteria	Chlorobi	Chlorobia	Chlorobiales	Chlorobiaceae	Pelodictyon	Pelodictyon phaeoclathratiforme	0	1	0	0	0.00161199	0
OTU1197	Bacteria	Proteobacteria	Betaproteobacteria	Burkholderiales	Comamonadaceae	Pelomonas	Pelomonas saccharophila	29	0	2	0.0422814	0	0.0183201
OTU1198	Bacteria	Firmicutes	Clostridia	Clostridiales	Peptococcaceae	Pelotomaculum	Pelotomaculum thermopropionicum	0	2	0	0	0.00322399	0
OTU1199	Bacteria	Firmicutes	Clostridia	Clostridiales	Clostridiales Family XI. Incertae Sedis	Peptoniphilus	Peptoniphilus indolicus	0	4	0	0	0.00644797	0
OTU1200	Bacteria	Firmicutes	Clostridia	Clostridiales	Clostridiales Family XI. Incertae Sedis	Peptoniphilus	Peptoniphilus sp. oral taxon 386	0	1	0	0	0.00161199	0
OTU1201	Bacteria	Firmicutes	Clostridia	Clostridiales	Peptostreptococcaceae	Peptostreptococcus	Peptostreptococcus anaerobius	0	13	0	0	0.0209559	0
OTU1202	Bacteria	Aquificae	Aquificae (class)	Aquificales	Hydrogenothermaceae	Persephonella	Persephonella guaymasensis	0	0	1	0	0	0.00916003
OTU1203	Bacteria	Aquificae	Aquificae (class)	Aquificales	Hydrogenothermaceae	Persephonella	Persephonella sp. CIR297H	1	0	1	0.00145798	0	0.00916003
OTU1204	Bacteria	Aquificae	Aquificae (class)	Aquificales	Hydrogenothermaceae	Persephonella	Persephonella sp. EPR351	0	15	0	0	0.0241799	0
OTU1205	Bacteria	Bacteroidetes	Cytophagia	Cytophagales	Flammeovirgaceae	Persicobacter	Persicobacter diffluens	22	6	0	0.0320756	0.00967196	0
OTU1206	Bacteria	Thermotogae	Thermotogae (class)	Thermotogales	Thermotogaceae	Petrotoga	Petrotoga mobilis	0	2	0	0	0.00322399	0
OTU1207	Bacteria	Proteobacteria	Alphaproteobacteria	Rhodobacterales	Rhodobacteraceae	Phaeobacter	Phaeobacter gallaeciensis	0	0	1	0	0	0.00916003
OTU1208	Bacteria	Firmicutes	Negativicutes	Selenomonadales	Acidaminococcaceae	Phascolarctobacterium	Phascolarctobacterium sp. YIT 12067	0	4	0	0	0.00644797	0
OTU1209	Bacteria	Proteobacteria	Alphaproteobacteria	Caulobacterales	Caulobacteraceae	Phenylobacterium	Phenylobacterium zucineum	1	0	0	0.00145798	0	0
OTU1210	Bacteria	Proteobacteria	Gammaproteobacteria	Vibrionales	Vibrionaceae	Photobacterium	Photobacterium angustum	40	0	0	0.0583192	0	0
OTU1211	Bacteria	Proteobacteria	Gammaproteobacteria	Vibrionales	Vibrionaceae	Photobacterium	Photobacterium damselae	6	1	0	0.00874789	0.00161199	0
OTU1212	Bacteria	Proteobacteria	Gammaproteobacteria	Vibrionales	Vibrionaceae	Photobacterium	Photobacterium kishitanii	1	0	0	0.00145798	0	0
OTU1213	Bacteria	Proteobacteria	Gammaproteobacteria	Vibrionales	Vibrionaceae	Photobacterium	Photobacterium phosphoreum	130	23	0	0.189538	0.0370758	0
OTU1214	Bacteria	Proteobacteria	Alphaproteobacteria	Rhizobiales	Phyllobacteriaceae	Phyllobacterium	Phyllobacterium brassicacearum	0	1	0	0	0.00161199	0
OTU1215	Bacteria	Proteobacteria	Alphaproteobacteria	Rhizobiales	Phyllobacteriaceae	Phyllobacterium	Phyllobacterium myrsinacearum	0	0	1	0	0	0.00916003
OTU1216	Bacteria	Proteobacteria	Betaproteobacteria	Burkholderiales	Alcaligenaceae	Pigmentiphaga	Pigmentiphaga kullae	0	1	0	0	0.00161199	0
OTU1217	Bacteria	Actinobacteria	Actinobacteria (class)	Actinomycetales	Nocardioidaceae	Pimelobacter	Pimelobacter simplex	0	2	0	0	0.00322399	0
OTU1218	Bacteria	Planctomycetes	Planctomycetacia	Planctomycetales	Planctomycetaceae	Pirellula	Pirellula staleyi	23	2	0	0.0335336	0.00322399	0
OTU1219	Bacteria	Planctomycetes	Planctomycetacia	Planctomycetales	Planctomycetaceae	Planctomyces	Planctomyces limnophilus	6	0	0	0.00874789	0	0
OTU1220	Bacteria	Planctomycetes	Planctomycetacia	Planctomycetales	Planctomycetaceae	Planctomyces	Planctomyces maris	17	3	0	0.0247857	0.00483598	0
OTU1221	Bacteria	Cyanobacteria	unclassified (derived from Cyanobacteria)	Oscillatoriales	unclassified (derived from Oscillatoriales)	Planktothrix	Planktothrix agardhii	2	0	0	0.00291596	0	0
OTU1222	Bacteria	Cyanobacteria	unclassified (derived from Cyanobacteria)	Oscillatoriales	unclassified (derived from Oscillatoriales)	Planktothrix	Planktothrix rubescens	0	1	0	0	0.00161199	0
OTU1223	Bacteria	Firmicutes	Bacilli	Bacillales	Planococcaceae	Planococcus	Planococcus sp. PF8	0	2	0	0	0.00322399	0
OTU1224	Bacteria	Tenericutes	Mollicutes	Acholeplasmatales	Acholeplasmataceae	Candidatus Phytoplasma	Plantago virescence phytoplasma	0	1	0	0	0.00161199	0
OTU1225	Bacteria	Actinobacteria	Actinobacteria (class)	Actinomycetales	Microbacteriaceae	Plantibacter	Plantibacter flavus	8	0	0	0.0116638	0	0
OTU1226	Bacteria	Proteobacteria	Gammaproteobacteria	Enterobacteriales	Enterobacteriaceae	Plesiomonas	Plesiomonas shigelloides	1	2	0	0.00145798	0.00322399	0
OTU1227	Bacteria	Bacteroidetes	Flavobacteria	Flavobacteriales	Flavobacteriaceae	Polaribacter	Polaribacter irgensii	2	0	0	0.00291596	0	0
OTU1228	Bacteria	Proteobacteria	Betaproteobacteria	Burkholderiales	Comamonadaceae	Polaromonas	Polaromonas naphthalenivorans	0	31	0	0	0.0499718	0
OTU1229	Bacteria	Proteobacteria	Betaproteobacteria	Burkholderiales	Comamonadaceae	Polaromonas	Polaromonas sp. A37	2	0	0	0.00291596	0	0
OTU1230	Bacteria	Proteobacteria	Betaproteobacteria	Burkholderiales	Comamonadaceae	Polaromonas	Polaromonas sp. JS666	25	0	0	0.0364495	0	0
OTU1231	Bacteria	Proteobacteria	Betaproteobacteria	Burkholderiales	Burkholderiaceae	Polynucleobacter	Polynucleobacter acidiphobus	48	0	0	0.0699831	0	0
OTU1232	Bacteria	Proteobacteria	Betaproteobacteria	Burkholderiales	Burkholderiaceae	Polynucleobacter	Polynucleobacter cosmopolitanus	2	3	0	0.00291596	0.00483598	0
OTU1233	Bacteria	Proteobacteria	Betaproteobacteria	Burkholderiales	Burkholderiaceae	Polynucleobacter	Polynucleobacter necessarius	5	4	0	0.0072899	0.00644797	0
OTU1234	Bacteria	Bacteroidetes	Bacteroidia	Bacteroidales	Porphyromonadaceae	Porphyromonas	Porphyromonas cangingivalis	3	7	0	0.00437394	0.011284	0
OTU1235	Bacteria	Bacteroidetes	Bacteroidia	Bacteroidales	Porphyromonadaceae	Porphyromonas	Porphyromonas canoris	0	2	0	0	0.00322399	0
OTU1236	Bacteria	Bacteroidetes	Bacteroidia	Bacteroidales	Porphyromonadaceae	Porphyromonas	Porphyromonas cansulci	0	8	0	0	0.0128959	0
OTU1237	Bacteria	Bacteroidetes	Bacteroidia	Bacteroidales	Porphyromonadaceae	Porphyromonas	Porphyromonas catoniae	0	57	0	0	0.0918836	0
OTU1238	Bacteria	Bacteroidetes	Bacteroidia	Bacteroidales	Porphyromonadaceae	Porphyromonas	Porphyromonas circumdentaria	0	3	0	0	0.00483598	0
OTU1239	Bacteria	Bacteroidetes	Bacteroidia	Bacteroidales	Porphyromonadaceae	Porphyromonas	Porphyromonas endodontalis	0	40	2	0	0.0644797	0.0183201
OTU1240	Bacteria	Bacteroidetes	Bacteroidia	Bacteroidales	Porphyromonadaceae	Porphyromonas	Porphyromonas gingivalis	0	105	0	0	0.169259	0
OTU1241	Bacteria	Bacteroidetes	Bacteroidia	Bacteroidales	Porphyromonadaceae	Porphyromonas	Porphyromonas gingivicanis	0	2	0	0	0.00322399	0
OTU1242	Bacteria	Bacteroidetes	Bacteroidia	Bacteroidales	Porphyromonadaceae	Porphyromonas	Porphyromonas gulae	0	1	0	0	0.00161199	0
OTU1243	Bacteria	Bacteroidetes	Bacteroidia	Bacteroidales	Porphyromonadaceae	Porphyromonas	Porphyromonas levii	0	110	0	0	0.177319	0
OTU1244	Bacteria	Bacteroidetes	Bacteroidia	Bacteroidales	Porphyromonadaceae	Porphyromonas	Porphyromonas macacae	0	28	0	0	0.0451358	0
OTU1245	Bacteria	Bacteroidetes	Bacteroidia	Bacteroidales	Porphyromonadaceae	Porphyromonas	Porphyromonas somerae	0	132	0	0	0.212783	0
OTU1246	Bacteria	Bacteroidetes	Bacteroidia	Bacteroidales	Porphyromonadaceae	Porphyromonas	Porphyromonas uenonis	0	40	0	0	0.0644797	0
OTU1247	Bacteria	Bacteroidetes	Bacteroidia	Bacteroidales	Prevotellaceae	Prevotella	Prevotella albensis	0	4	0	0	0.00644797	0
OTU1248	Bacteria	Bacteroidetes	Bacteroidia	Bacteroidales	Prevotellaceae	Prevotella	Prevotella aurantiaca	0	2	0	0	0.00322399	0
OTU1249	Bacteria	Bacteroidetes	Bacteroidia	Bacteroidales	Prevotellaceae	Prevotella	Prevotella baroniae	0	10	0	0	0.0161199	0
OTU1250	Bacteria	Bacteroidetes	Bacteroidia	Bacteroidales	Prevotellaceae	Prevotella	Prevotella bergensis	0	9	0	0	0.0145079	0
OTU1251	Bacteria	Bacteroidetes	Bacteroidia	Bacteroidales	Prevotellaceae	Prevotella	Prevotella brevis	0	66	0	0	0.106392	0
OTU1252	Bacteria	Bacteroidetes	Bacteroidia	Bacteroidales	Prevotellaceae	Prevotella	Prevotella buccae	0	5	0	0	0.00805997	0
OTU1253	Bacteria	Bacteroidetes	Bacteroidia	Bacteroidales	Prevotellaceae	Prevotella	Prevotella buccalis	0	2	0	0	0.00322399	0
OTU1254	Bacteria	Bacteroidetes	Bacteroidia	Bacteroidales	Prevotellaceae	Prevotella	Prevotella copri	7	328	0	0.0102059	0.528734	0
OTU1255	Bacteria	Bacteroidetes	Bacteroidia	Bacteroidales	Prevotellaceae	Prevotella	Prevotella corporis	0	6	0	0	0.00967196	0
OTU1256	Bacteria	Bacteroidetes	Bacteroidia	Bacteroidales	Prevotellaceae	Prevotella	Prevotella dentalis	1	8	10	0.00145798	0.0128959	0.0916003
OTU1257	Bacteria	Bacteroidetes	Bacteroidia	Bacteroidales	Prevotellaceae	Prevotella	Prevotella denticola	4	8	0	0.00583192	0.0128959	0
OTU1258	Bacteria	Bacteroidetes	Bacteroidia	Bacteroidales	Prevotellaceae	Prevotella	Prevotella enoeca	0	16	0	0	0.0257919	0
OTU1259	Bacteria	Bacteroidetes	Bacteroidia	Bacteroidales	Prevotellaceae	Prevotella	Prevotella falsenii	0	1	0	0	0.00161199	0
OTU1260	Bacteria	Bacteroidetes	Bacteroidia	Bacteroidales	Prevotellaceae	Prevotella	Prevotella intermedia	1	4	0	0.00145798	0.00644797	0
OTU1261	Bacteria	Bacteroidetes	Bacteroidia	Bacteroidales	Prevotellaceae	Prevotella	Prevotella loescheii	0	8	0	0	0.0128959	0
OTU1262	Bacteria	Bacteroidetes	Bacteroidia	Bacteroidales	Prevotellaceae	Prevotella	Prevotella marshii	0	3	0	0	0.00483598	0
OTU1263	Bacteria	Bacteroidetes	Bacteroidia	Bacteroidales	Prevotellaceae	Prevotella	Prevotella melaninogenica	0	10	0	0	0.0161199	0
OTU1264	Bacteria	Bacteroidetes	Bacteroidia	Bacteroidales	Prevotellaceae	Prevotella	Prevotella multiformis	0	8	0	0	0.0128959	0
OTU1265	Bacteria	Bacteroidetes	Bacteroidia	Bacteroidales	Prevotellaceae	Prevotella	Prevotella multisaccharivorax	0	3	0	0	0.00483598	0
OTU1266	Bacteria	Bacteroidetes	Bacteroidia	Bacteroidales	Prevotellaceae	Prevotella	Prevotella nanceiensis	0	1	0	0	0.00161199	0
OTU1267	Bacteria	Bacteroidetes	Bacteroidia	Bacteroidales	Prevotellaceae	Prevotella	Prevotella nigrescens	0	4	0	0	0.00644797	0
OTU1268	Bacteria	Bacteroidetes	Bacteroidia	Bacteroidales	Prevotellaceae	Prevotella	Prevotella oralis	0	5	0	0	0.00805997	0
OTU1269	Bacteria	Bacteroidetes	Bacteroidia	Bacteroidales	Prevotellaceae	Prevotella	Prevotella oris	1	8	0	0.00145798	0.0128959	0
OTU1270	Bacteria	Bacteroidetes	Bacteroidia	Bacteroidales	Prevotellaceae	Prevotella	Prevotella oulorum	0	23	0	0	0.0370758	0
OTU1271	Bacteria	Bacteroidetes	Bacteroidia	Bacteroidales	Prevotellaceae	Prevotella	Prevotella pallens	0	24	0	0	0.0386878	0
OTU1272	Bacteria	Bacteroidetes	Bacteroidia	Bacteroidales	Prevotellaceae	Prevotella	Prevotella paludivivens	0	33	0	0	0.0531958	0
OTU1273	Bacteria	Bacteroidetes	Bacteroidia	Bacteroidales	Prevotellaceae	Prevotella	Prevotella pleuritidis	0	2	0	0	0.00322399	0
OTU1274	Bacteria	Bacteroidetes	Bacteroidia	Bacteroidales	Prevotellaceae	Prevotella	Prevotella ruminicola	0	44	0	0	0.0709277	0
OTU1275	Bacteria	Bacteroidetes	Bacteroidia	Bacteroidales	Prevotellaceae	Prevotella	Prevotella salivae	0	34	0	0	0.0548078	0
OTU1276	Bacteria	Bacteroidetes	Bacteroidia	Bacteroidales	Prevotellaceae	Prevotella	Prevotella shahii	0	2	0	0	0.00322399	0
OTU1277	Bacteria	Bacteroidetes	Bacteroidia	Bacteroidales	Prevotellaceae	Prevotella	Prevotella sp. 8400706	0	2	0	0	0.00322399	0
OTU1278	Bacteria	Bacteroidetes	Bacteroidia	Bacteroidales	Prevotellaceae	Prevotella	Prevotella sp. RS2	0	1	0	0	0.00161199	0
OTU1279	Bacteria	Bacteroidetes	Bacteroidia	Bacteroidales	Prevotellaceae	Prevotella	Prevotella sp. oral taxon 317	0	2	0	0	0.00322399	0
OTU1280	Bacteria	Bacteroidetes	Bacteroidia	Bacteroidales	Prevotellaceae	Prevotella	Prevotella sp. oral taxon 472	0	2	0	0	0.00322399	0
OTU1281	Bacteria	Bacteroidetes	Bacteroidia	Bacteroidales	Prevotellaceae	Prevotella	Prevotella stercorea	1	14	0	0.00145798	0.0225679	0
OTU1282	Bacteria	Bacteroidetes	Bacteroidia	Bacteroidales	Prevotellaceae	Prevotella	Prevotella tannerae	1	0	0	0.00145798	0	0
OTU1283	Bacteria	Bacteroidetes	Bacteroidia	Bacteroidales	Prevotellaceae	Prevotella	Prevotella timonensis	0	3	0	0	0.00483598	0
OTU1284	Bacteria	Bacteroidetes	Bacteroidia	Bacteroidales	Prevotellaceae	Prevotella	Prevotella veroralis	0	7	0	0	0.011284	0
OTU1285	Bacteria	Cyanobacteria	unclassified (derived from Cyanobacteria)	Prochlorales	Prochlorococcaceae	Prochlorococcus	Prochlorococcus marinus	14	0	5	0.0204117	0	0.0458001
OTU1286	Bacteria	Bacteroidetes	unclassified (derived from Bacteroidetes)	unclassified (derived from Bacteroidetes)	unclassified (derived from Bacteroidetes)	Prolixibacter	Prolixibacter bellariivorans	0	311	0	0	0.50133	0
OTU1287	Bacteria	Actinobacteria	Actinobacteria (class)	Actinomycetales	Promicromonosporaceae	Promicromonospora	Promicromonospora sukumoe	5	0	0	0.0072899	0	0
OTU1288	Bacteria	Actinobacteria	Actinobacteria (class)	Actinomycetales	Propionibacteriaceae	unclassified (derived from Propionibacteriaceae)	Propionibacteriaceae bacterium MOB600	1	3	0	0.00145798	0.00483598	0
OTU1289	Bacteria	Actinobacteria	Actinobacteria (class)	Actinomycetales	Propionibacteriaceae	Propionibacterium	Propionibacterium acidifaciens	0	4	0	0	0.00644797	0
OTU1290	Bacteria	Actinobacteria	Actinobacteria (class)	Actinomycetales	Propionibacteriaceae	Propionibacterium	Propionibacterium acidipropionici	0	11	0	0	0.0177319	0
OTU1291	Bacteria	Actinobacteria	Actinobacteria (class)	Actinomycetales	Propionibacteriaceae	Propionibacterium	Propionibacterium acnes	6	8	0	0.00874789	0.0128959	0
OTU1292	Bacteria	Actinobacteria	Actinobacteria (class)	Actinomycetales	Propionibacteriaceae	Propionibacterium	Propionibacterium cyclohexanicum	1	4	0	0.00145798	0.00644797	0
OTU1293	Bacteria	Actinobacteria	Actinobacteria (class)	Actinomycetales	Propionibacteriaceae	Propionibacterium	Propionibacterium freudenreichii	2	3	0	0.00291596	0.00483598	0
OTU1294	Bacteria	Actinobacteria	Actinobacteria (class)	Actinomycetales	Propionibacteriaceae	Propionibacterium	Propionibacterium granulosum	0	15	0	0	0.0241799	0
OTU1295	Bacteria	Actinobacteria	Actinobacteria (class)	Actinomycetales	Propionibacteriaceae	Propionibacterium	Propionibacterium jensenii	0	1	0	0	0.00161199	0
OTU1296	Bacteria	Verrucomicrobia	Verrucomicrobiae	Verrucomicrobiales	Verrucomicrobiaceae	Prosthecobacter	Prosthecobacter debontii	3	1	0	0.00437394	0.00161199	0
OTU1297	Bacteria	Verrucomicrobia	Verrucomicrobiae	Verrucomicrobiales	Verrucomicrobiaceae	Prosthecobacter	Prosthecobacter dejongeii	15	3	0	0.0218697	0.00483598	0
OTU1298	Bacteria	Verrucomicrobia	Verrucomicrobiae	Verrucomicrobiales	Verrucomicrobiaceae	Prosthecobacter	Prosthecobacter vanneervenii	1	1	0	0.00145798	0.00161199	0
OTU1299	Bacteria	Chlorobi	Chlorobia	Chlorobiales	Chlorobiaceae	Prosthecochloris	Prosthecochloris aestuarii	0	1	0	0	0.00161199	0
OTU1300	Bacteria	Chlorobi	Chlorobia	Chlorobiales	Chlorobiaceae	Prosthecochloris	Prosthecochloris vibrioformis	0	5	0	0	0.00805997	0
OTU1301	Bacteria	Chlamydiae	Chlamydiae (class)	Chlamydiales	Parachlamydiaceae	Candidatus Protochlamydia	Protochlamydia naegleriophila	2	4	0	0.00291596	0.00644797	0
OTU1302	Bacteria	Proteobacteria	Gammaproteobacteria	Enterobacteriales	Enterobacteriaceae	Providencia	Providencia alcalifaciens	1	1	0	0.00145798	0.00161199	0
OTU1303	Bacteria	Proteobacteria	Gammaproteobacteria	Enterobacteriales	Enterobacteriaceae	Providencia	Providencia rustigianii	3	1	1	0.00437394	0.00161199	0.00916003
OTU1304	Bacteria	Proteobacteria	Betaproteobacteria	Burkholderiales	Comamonadaceae	Pseudacidovorax	Pseudacidovorax intermedius	0	149	0	0	0.240187	0
OTU1305	Bacteria	Cyanobacteria	unclassified (derived from Cyanobacteria)	Oscillatoriales	unclassified (derived from Oscillatoriales)	Pseudanabaena	Pseudanabaena sp. CCY9701	0	1	0	0	0.00161199	0
OTU1306	Bacteria	Cyanobacteria	unclassified (derived from Cyanobacteria)	Oscillatoriales	unclassified (derived from Oscillatoriales)	Pseudanabaena	Pseudanabaena sp. PCC 7367	1	0	0	0.00145798	0	0
OTU1307	Bacteria	Proteobacteria	Gammaproteobacteria	Alteromonadales	Pseudoalteromonadaceae	Pseudoalteromonas	Pseudoalteromonas atlantica	1	0	0	0.00145798	0	0
OTU1308	Bacteria	Proteobacteria	Gammaproteobacteria	Alteromonadales	Pseudoalteromonadaceae	Pseudoalteromonas	Pseudoalteromonas sp. A28	1	0	0	0.00145798	0	0
OTU1309	Bacteria	Proteobacteria	Gammaproteobacteria	Alteromonadales	Pseudoalteromonadaceae	Pseudoalteromonas	Pseudoalteromonas tetraodonis	1	0	0	0.00145798	0	0
OTU1310	Bacteria	Proteobacteria	Gammaproteobacteria	Alteromonadales	Pseudoalteromonadaceae	Pseudoalteromonas	Pseudoalteromonas tunicata	0	1	0	0	0.00161199	0
OTU1311	Bacteria	Firmicutes	Clostridia	Clostridiales	Lachnospiraceae	Pseudobutyrivibrio	Pseudobutyrivibrio ruminis	0	2	0	0	0.00322399	0
OTU1312	Bacteria	Firmicutes	Clostridia	Clostridiales	Lachnospiraceae	Pseudobutyrivibrio	Pseudobutyrivibrio xylanivorans	0	19	0	0	0.0306279	0
OTU1313	Bacteria	Actinobacteria	Actinobacteria (class)	Actinomycetales	Microbacteriaceae	Pseudoclavibacter	Pseudoclavibacter helvolus	2	1	0	0.00291596	0.00161199	0
OTU1314	Bacteria	Proteobacteria	Gammaproteobacteria	Pseudomonadales	Pseudomonadaceae	Pseudomonas	Pseudomonas aeruginosa	710	547	0	1.03517	0.88176	0
OTU1315	Bacteria	Proteobacteria	Gammaproteobacteria	Pseudomonadales	Pseudomonadaceae	Pseudomonas	Pseudomonas alcaligenes	1	13	52	0.00145798	0.0209559	0.476321
OTU1316	Bacteria	Proteobacteria	Gammaproteobacteria	Pseudomonadales	Pseudomonadaceae	Pseudomonas	Pseudomonas amygdali	6	0	2	0.00874789	0	0.0183201
OTU1317	Bacteria	Proteobacteria	Gammaproteobacteria	Pseudomonadales	Pseudomonadaceae	Pseudomonas	Pseudomonas anguilliseptica	0	0	1	0	0	0.00916003
OTU1318	Bacteria	Proteobacteria	Gammaproteobacteria	Pseudomonadales	Pseudomonadaceae	Pseudomonas	Pseudomonas antarctica	1	0	0	0.00145798	0	0
OTU1319	Bacteria	Proteobacteria	Gammaproteobacteria	Pseudomonadales	Pseudomonadaceae	Pseudomonas	Pseudomonas borbori	1	0	0	0.00145798	0	0
OTU1320	Bacteria	Proteobacteria	Gammaproteobacteria	Pseudomonadales	Pseudomonadaceae	Pseudomonas	Pseudomonas brenneri	1	0	0	0.00145798	0	0
OTU1321	Bacteria	Proteobacteria	Gammaproteobacteria	Pseudomonadales	Pseudomonadaceae	Pseudomonas	Pseudomonas chlororaphis	1	0	0	0.00145798	0	0
OTU1322	Bacteria	Proteobacteria	Gammaproteobacteria	Pseudomonadales	Pseudomonadaceae	Pseudomonas	Pseudomonas cuatrocienegasensis	1	0	0	0.00145798	0	0
OTU1323	Bacteria	Proteobacteria	Gammaproteobacteria	Pseudomonadales	Pseudomonadaceae	Pseudomonas	Pseudomonas filiscindens	775	120	0	1.12994	0.193439	0
OTU1324	Bacteria	Proteobacteria	Gammaproteobacteria	Pseudomonadales	Pseudomonadaceae	Pseudomonas	Pseudomonas fluorescens	3995	660	24	5.82463	1.06392	0.219841
OTU1325	Bacteria	Proteobacteria	Gammaproteobacteria	Pseudomonadales	Pseudomonadaceae	Pseudomonas	Pseudomonas fragi	14	2	0	0.0204117	0.00322399	0
OTU1326	Bacteria	Proteobacteria	Gammaproteobacteria	Pseudomonadales	Pseudomonadaceae	Pseudomonas	Pseudomonas frederiksbergensis	6	0	0	0.00874789	0	0
OTU1327	Bacteria	Proteobacteria	Gammaproteobacteria	Pseudomonadales	Pseudomonadaceae	Pseudomonas	Pseudomonas gessardii	7	4	29	0.0102059	0.00644797	0.265641
OTU1328	Bacteria	Proteobacteria	Gammaproteobacteria	Pseudomonadales	Pseudomonadaceae	Pseudomonas	Pseudomonas gingeri	0	1	0	0	0.00161199	0
OTU1329	Bacteria	Proteobacteria	Gammaproteobacteria	Pseudomonadales	Pseudomonadaceae	Pseudomonas	Pseudomonas graminis	2	0	0	0.00291596	0	0
OTU1330	Bacteria	Proteobacteria	Gammaproteobacteria	Pseudomonadales	Pseudomonadaceae	Pseudomonas	Pseudomonas jessenii	3	1	0	0.00437394	0.00161199	0
OTU1331	Bacteria	Proteobacteria	Gammaproteobacteria	Pseudomonadales	Pseudomonadaceae	Pseudomonas	Pseudomonas jinjuensis	1	1	0	0.00145798	0.00161199	0
OTU1332	Bacteria	Proteobacteria	Gammaproteobacteria	Pseudomonadales	Pseudomonadaceae	Pseudomonas	Pseudomonas kilonensis	0	246	0	0	0.39655	0
OTU1333	Bacteria	Proteobacteria	Gammaproteobacteria	Pseudomonadales	Pseudomonadaceae	Pseudomonas	Pseudomonas mandelii	3	0	0	0.00437394	0	0
OTU1334	Bacteria	Proteobacteria	Gammaproteobacteria	Pseudomonadales	Pseudomonadaceae	Pseudomonas	Pseudomonas marginalis	1	0	0	0.00145798	0	0
OTU1335	Bacteria	Proteobacteria	Gammaproteobacteria	Pseudomonadales	Pseudomonadaceae	Pseudomonas	Pseudomonas mediterranea	0	1	0	0	0.00161199	0
OTU1336	Bacteria	Proteobacteria	Gammaproteobacteria	Pseudomonadales	Pseudomonadaceae	Pseudomonas	Pseudomonas mendocina	0	3	0	0	0.00483598	0
OTU1337	Bacteria	Proteobacteria	Gammaproteobacteria	Pseudomonadales	Pseudomonadaceae	Pseudomonas	Pseudomonas migulae	2	2	0	0.00291596	0.00322399	0
OTU1338	Bacteria	Proteobacteria	Gammaproteobacteria	Pseudomonadales	Pseudomonadaceae	Pseudomonas	Pseudomonas monteilii	1	0	0	0.00145798	0	0
OTU1339	Bacteria	Proteobacteria	Gammaproteobacteria	Pseudomonadales	Pseudomonadaceae	Pseudomonas	Pseudomonas nitroreducens	1	0	0	0.00145798	0	0
OTU1340	Bacteria	Proteobacteria	Gammaproteobacteria	Pseudomonadales	Pseudomonadaceae	Pseudomonas	Pseudomonas oleovorans	1	0	0	0.00145798	0	0
OTU1341	Bacteria	Proteobacteria	Gammaproteobacteria	Pseudomonadales	Pseudomonadaceae	Pseudomonas	Pseudomonas oryzihabitans	1	0	0	0.00145798	0	0
OTU1342	Bacteria	Proteobacteria	Gammaproteobacteria	Xanthomonadales	Xanthomonadaceae	unclassified (derived from Xanthomonadaceae)	Pseudomonas pictorum	1	0	0	0.00145798	0	0
OTU1343	Bacteria	Proteobacteria	Gammaproteobacteria	Pseudomonadales	Pseudomonadaceae	Pseudomonas	Pseudomonas plecoglossicida	3	1	0	0.00437394	0.00161199	0
OTU1344	Bacteria	Proteobacteria	Gammaproteobacteria	Pseudomonadales	Pseudomonadaceae	Pseudomonas	Pseudomonas poae	1	0	0	0.00145798	0	0
OTU1345	Bacteria	Proteobacteria	Gammaproteobacteria	Pseudomonadales	Pseudomonadaceae	Pseudomonas	Pseudomonas pseudoalcaligenes	5	50	0	0.0072899	0.0805997	0
OTU1346	Bacteria	Proteobacteria	Gammaproteobacteria	Pseudomonadales	Pseudomonadaceae	Pseudomonas	Pseudomonas putida	88	10	0	0.128302	0.0161199	0
OTU1347	Bacteria	Proteobacteria	Gammaproteobacteria	Pseudomonadales	Pseudomonadaceae	Pseudomonas	Pseudomonas reactans	3	1	0	0.00437394	0.00161199	0
OTU1348	Bacteria	Proteobacteria	Gammaproteobacteria	Pseudomonadales	Pseudomonadaceae	Pseudomonas	Pseudomonas resinovorans	3	0	0	0.00437394	0	0
OTU1349	Bacteria	Proteobacteria	Gammaproteobacteria	Pseudomonadales	Pseudomonadaceae	Pseudomonas	Pseudomonas rhodesiae	423	1	0	0.616726	0.00161199	0
OTU1350	Bacteria	Proteobacteria	Gammaproteobacteria	Pseudomonadales	Pseudomonadaceae	Pseudomonas	Pseudomonas savastanoi	1	21	0	0.00145798	0.0338519	0
OTU1351	Bacteria	Proteobacteria	unclassified (derived from Proteobacteria)	unclassified (derived from Proteobacteria)	unclassified (derived from Proteobacteria)	unclassified (derived from Proteobacteria)	Pseudomonas sp.	16	135	9	0.0233277	0.217619	0.0824402
OTU1352	Bacteria	Proteobacteria	Gammaproteobacteria	Pseudomonadales	Pseudomonadaceae	Pseudomonas	Pseudomonas sp. 3-13	4	0	0	0.00583192	0	0
OTU1353	Bacteria	Proteobacteria	Gammaproteobacteria	Pseudomonadales	Pseudomonadaceae	Pseudomonas	Pseudomonas sp. 3.11S	1	0	0	0.00145798	0	0
OTU1354	Bacteria	Proteobacteria	Gammaproteobacteria	Pseudomonadales	Pseudomonadaceae	Pseudomonas	Pseudomonas sp. 91S1	0	34	0	0	0.0548078	0
OTU1355	Bacteria	Proteobacteria	Gammaproteobacteria	Pseudomonadales	Pseudomonadaceae	Pseudomonas	Pseudomonas sp. 98S1	0	49	0	0	0.0789877	0
OTU1356	Bacteria	Proteobacteria	Gammaproteobacteria	Pseudomonadales	Pseudomonadaceae	Pseudomonas	Pseudomonas sp. AF32	1	0	0	0.00145798	0	0
OTU1357	Bacteria	Proteobacteria	Gammaproteobacteria	Pseudomonadales	Pseudomonadaceae	Pseudomonas	Pseudomonas sp. Az13	4	0	0	0.00583192	0	0
OTU1358	Bacteria	Proteobacteria	Gammaproteobacteria	Pseudomonadales	Pseudomonadaceae	Pseudomonas	Pseudomonas sp. BE3-2-40	1	0	0	0.00145798	0	0
OTU1359	Bacteria	Proteobacteria	Gammaproteobacteria	Pseudomonadales	Pseudomonadaceae	Pseudomonas	Pseudomonas sp. BSFD5	0	87	0	0	0.140243	0
OTU1360	Bacteria	Proteobacteria	Gammaproteobacteria	Pseudomonadales	Pseudomonadaceae	Pseudomonas	Pseudomonas sp. D2OHCJ	0	3	0	0	0.00483598	0
OTU1361	Bacteria	Proteobacteria	Gammaproteobacteria	Pseudomonadales	Pseudomonadaceae	Pseudomonas	Pseudomonas sp. GD100	1574	99	0	2.29486	0.159587	0
OTU1362	Bacteria	Proteobacteria	Gammaproteobacteria	Pseudomonadales	Pseudomonadaceae	Pseudomonas	Pseudomonas sp. GD200	6	0	0	0.00874789	0	0
OTU1363	Bacteria	Proteobacteria	Gammaproteobacteria	Pseudomonadales	Pseudomonadaceae	Pseudomonas	Pseudomonas sp. J465	1	4	0	0.00145798	0.00644797	0
OTU1364	Bacteria	Proteobacteria	Gammaproteobacteria	Pseudomonadales	Pseudomonadaceae	Pseudomonas	Pseudomonas sp. KBOS 03	2179	36	1	3.17694	0.0580318	0.00916003
OTU1365	Bacteria	Proteobacteria	Gammaproteobacteria	Pseudomonadales	Pseudomonadaceae	Pseudomonas	Pseudomonas sp. P97.26	1	0	0	0.00145798	0	0
OTU1366	Bacteria	Proteobacteria	Gammaproteobacteria	Pseudomonadales	Pseudomonadaceae	Pseudomonas	Pseudomonas sp. PB1	0	1	0	0	0.00161199	0
OTU1367	Bacteria	Proteobacteria	Gammaproteobacteria	Pseudomonadales	Pseudomonadaceae	Pseudomonas	Pseudomonas sp. PD 21	1	0	0	0.00145798	0	0
OTU1368	Bacteria	Proteobacteria	Gammaproteobacteria	Pseudomonadales	Pseudomonadaceae	Pseudomonas	Pseudomonas sp. PTB2093	11	153	570	0.0160378	0.246635	5.22121
OTU1369	Bacteria	Proteobacteria	Gammaproteobacteria	Pseudomonadales	Pseudomonadaceae	Pseudomonas	Pseudomonas sp. Pf-5	1	0	0	0.00145798	0	0
OTU1370	Bacteria	Proteobacteria	Gammaproteobacteria	Pseudomonadales	Pseudomonadaceae	Pseudomonas	Pseudomonas sp. Q128-87	1	0	0	0.00145798	0	0
OTU1371	Bacteria	Proteobacteria	Gammaproteobacteria	Pseudomonadales	Pseudomonadaceae	Pseudomonas	Pseudomonas sp. QD03	4	26	0	0.00583192	0.0419118	0
OTU1372	Bacteria	Proteobacteria	Gammaproteobacteria	Pseudomonadales	Pseudomonadaceae	Pseudomonas	Pseudomonas sp. QG6	0	38	0	0	0.0612557	0
OTU1373	Bacteria	Proteobacteria	Gammaproteobacteria	Pseudomonadales	Pseudomonadaceae	Pseudomonas	Pseudomonas sp. R-35703	1	0	0	0.00145798	0	0
OTU1374	Bacteria	Proteobacteria	Gammaproteobacteria	Pseudomonadales	Pseudomonadaceae	Pseudomonas	Pseudomonas sp. R21-1	1	0	0	0.00145798	0	0
OTU1375	Bacteria	Proteobacteria	Gammaproteobacteria	Pseudomonadales	Pseudomonadaceae	Pseudomonas	Pseudomonas sp. R5-89-07	0	183	0	0	0.294995	0
OTU1376	Bacteria	Proteobacteria	Gammaproteobacteria	Pseudomonadales	Pseudomonadaceae	Pseudomonas	Pseudomonas sp. SK-1-3-1	436	9	0	0.63568	0.0145079	0
OTU1377	Bacteria	Proteobacteria	Gammaproteobacteria	Pseudomonadales	Pseudomonadaceae	Pseudomonas	Pseudomonas sp. SV23	1	0	0	0.00145798	0	0
OTU1378	Bacteria	Proteobacteria	Gammaproteobacteria	Pseudomonadales	Pseudomonadaceae	Pseudomonas	Pseudomonas sp. UK4	74	0	0	0.107891	0	0
OTU1379	Bacteria	Proteobacteria	Gammaproteobacteria	Pseudomonadales	Pseudomonadaceae	Pseudomonas	Pseudomonas stutzeri	172	80	19	0.250773	0.128959	0.17404
OTU1380	Bacteria	Proteobacteria	Gammaproteobacteria	Pseudomonadales	Pseudomonadaceae	Pseudomonas	Pseudomonas synxantha	1	0	0	0.00145798	0	0
OTU1381	Bacteria	Proteobacteria	Gammaproteobacteria	Pseudomonadales	Pseudomonadaceae	Pseudomonas	Pseudomonas syringae	7	118	0	0.0102059	0.190215	0
OTU1382	Bacteria	Proteobacteria	Gammaproteobacteria	Pseudomonadales	Pseudomonadaceae	Pseudomonas	Pseudomonas thermotolerans	1	1	0	0.00145798	0.00161199	0
OTU1383	Bacteria	Proteobacteria	Gammaproteobacteria	Pseudomonadales	Pseudomonadaceae	Pseudomonas	Pseudomonas thivervalensis	2	1	0	0.00291596	0.00161199	0
OTU1384	Bacteria	Proteobacteria	Gammaproteobacteria	Pseudomonadales	Pseudomonadaceae	Pseudomonas	Pseudomonas tolaasii	1	0	0	0.00145798	0	0
OTU1385	Bacteria	Proteobacteria	Gammaproteobacteria	Pseudomonadales	Pseudomonadaceae	Pseudomonas	Pseudomonas umsongensis	1	1	0	0.00145798	0.00161199	0
OTU1386	Bacteria	Proteobacteria	Gammaproteobacteria	Pseudomonadales	Pseudomonadaceae	Pseudomonas	Pseudomonas viridiflava	1215	2	1	1.77145	0.00322399	0.00916003
OTU1387	Bacteria	Actinobacteria	Actinobacteria (class)	Actinomycetales	Pseudonocardiaceae	Pseudonocardia	Pseudonocardia asaccharolytica	0	1	0	0	0.00161199	0
OTU1388	Bacteria	Actinobacteria	Actinobacteria (class)	Actinomycetales	Pseudonocardiaceae	Pseudonocardia	Pseudonocardia sp. AB597	1	0	0	0.00145798	0	0
OTU1389	Bacteria	Actinobacteria	Actinobacteria (class)	Actinomycetales	Pseudonocardiaceae	Pseudonocardia	Pseudonocardia sp. AL040410-06	13	1	0	0.0189538	0.00161199	0
OTU1390	Bacteria	Actinobacteria	Actinobacteria (class)	Actinomycetales	Pseudonocardiaceae	Pseudonocardia	Pseudonocardia sp. CC970517-16	2	0	0	0.00291596	0	0
OTU1391	Bacteria	Actinobacteria	Actinobacteria (class)	Actinomycetales	Pseudonocardiaceae	Pseudonocardia	Pseudonocardia zijingensis	0	1	0	0	0.00161199	0
OTU1392	Bacteria	Proteobacteria	Alphaproteobacteria	Rhodobacterales	Rhodobacteraceae	Pseudorhodobacter	Pseudorhodobacter ferrugineus	2	0	0	0.00291596	0	0
OTU1393	Bacteria	Proteobacteria	Alphaproteobacteria	Rhodobacterales	Rhodobacteraceae	Pseudorhodobacter	Pseudorhodobacter sp. HDW-19	0	3	0	0	0.00483598	0
OTU1394	Bacteria	Proteobacteria	Gammaproteobacteria	Xanthomonadales	Xanthomonadaceae	Pseudoxanthomonas	Pseudoxanthomonas sp. RN402	0	2	0	0	0.00322399	0
OTU1395	Bacteria	Proteobacteria	Gammaproteobacteria	Pseudomonadales	Moraxellaceae	Psychrobacter	Psychrobacter arcticus	4	3	0	0.00583192	0.00483598	0
OTU1396	Bacteria	Proteobacteria	Gammaproteobacteria	Pseudomonadales	Moraxellaceae	Psychrobacter	Psychrobacter cryohalolentis	2	0	0	0.00291596	0	0
OTU1397	Bacteria	Proteobacteria	Gammaproteobacteria	Pseudomonadales	Moraxellaceae	Psychrobacter	Psychrobacter faecalis	2	0	0	0.00291596	0	0
OTU1398	Bacteria	Proteobacteria	Gammaproteobacteria	Pseudomonadales	Moraxellaceae	Psychrobacter	Psychrobacter frigidicola	2	0	0	0.00291596	0	0
OTU1399	Bacteria	Proteobacteria	Gammaproteobacteria	Pseudomonadales	Moraxellaceae	Psychrobacter	Psychrobacter fulvigenes	2	1	0	0.00291596	0.00161199	0
OTU1400	Bacteria	Proteobacteria	Gammaproteobacteria	Pseudomonadales	Moraxellaceae	Psychrobacter	Psychrobacter glacincola	3	25	0	0.00437394	0.0402998	0
OTU1401	Bacteria	Proteobacteria	Gammaproteobacteria	Pseudomonadales	Moraxellaceae	Psychrobacter	Psychrobacter immobilis	1	0	0	0.00145798	0	0
OTU1402	Bacteria	Proteobacteria	Gammaproteobacteria	Pseudomonadales	Moraxellaceae	Psychrobacter	Psychrobacter maritimus	1	0	0	0.00145798	0	0
OTU1403	Bacteria	Proteobacteria	Gammaproteobacteria	Pseudomonadales	Moraxellaceae	Psychrobacter	Psychrobacter phenylpyruvicus	1	0	0	0.00145798	0	0
OTU1404	Bacteria	Proteobacteria	Gammaproteobacteria	Pseudomonadales	Moraxellaceae	Psychrobacter	Psychrobacter piscatorii	1	0	0	0.00145798	0	0
OTU1405	Bacteria	Proteobacteria	Gammaproteobacteria	Pseudomonadales	Moraxellaceae	Psychrobacter	Psychrobacter sp. PRwf-1	1	0	0	0.00145798	0	0
OTU1406	Bacteria	Bacteroidetes	Flavobacteria	Flavobacteriales	Flavobacteriaceae	Psychroflexus	Psychroflexus torquis	14	56	0	0.0204117	0.0902716	0
OTU1407	Bacteria	Proteobacteria	Gammaproteobacteria	Alteromonadales	Psychromonadaceae	Psychromonas	Psychromonas marina	1	0	0	0.00145798	0	0
OTU1408	Bacteria	Synergistetes	Synergistia	Synergistales	Synergistaceae	Pyramidobacter	Pyramidobacter piscolens	0	4	0	0	0.00644797	0
OTU1409	Bacteria	Proteobacteria	Gammaproteobacteria	Enterobacteriales	Enterobacteriaceae	Rahnella	Rahnella aquatilis	572	1	0	0.833965	0.00161199	0
OTU1410	Bacteria	Proteobacteria	Gammaproteobacteria	Enterobacteriales	Enterobacteriaceae	Rahnella	Rahnella genomosp. 1	1	0	0	0.00145798	0	0
OTU1411	Bacteria	Proteobacteria	Gammaproteobacteria	Enterobacteriales	Enterobacteriaceae	Rahnella	Rahnella sp. 362-Apple	1	0	0	0.00145798	0	0
OTU1412	Bacteria	Proteobacteria	Gammaproteobacteria	Enterobacteriales	Enterobacteriaceae	Rahnella	Rahnella sp. 9-Pear	23	0	0	0.0335336	0	0
OTU1413	Bacteria	Proteobacteria	Betaproteobacteria	Burkholderiales	Burkholderiaceae	Ralstonia	Ralstonia pickettii	2	0	0	0.00291596	0	0
OTU1414	Bacteria	Proteobacteria	Betaproteobacteria	Burkholderiales	Burkholderiaceae	Ralstonia	Ralstonia solanacearum	0	1	0	0	0.00161199	0
OTU1415	Bacteria	Proteobacteria	Betaproteobacteria	Burkholderiales	Burkholderiaceae	Ralstonia	Ralstonia sp. 3-VN9-1W	0	0	1	0	0	0.00916003
OTU1416	Bacteria	Proteobacteria	Betaproteobacteria	Burkholderiales	Burkholderiaceae	Ralstonia	Ralstonia sp. PHS1	0	1	0	0	0.00161199	0
OTU1417	Bacteria	Actinobacteria	Actinobacteria (class)	Actinomycetales	Rarobacteraceae	Rarobacter	Rarobacter faecitabidus	0	1	0	0	0.00161199	0
OTU1418	Bacteria	Actinobacteria	Actinobacteria (class)	Actinomycetales	Microbacteriaceae	Rathayibacter	Rathayibacter tritici	9	1	1	0.0131218	0.00161199	0.00916003
OTU1419	Bacteria	Proteobacteria	Alphaproteobacteria	Rhizobiales	Rhizobiaceae	Rhizobium	Rhizobium etli	5	0	0	0.0072899	0	0
OTU1420	Bacteria	Proteobacteria	Alphaproteobacteria	Rhizobiales	Rhizobiaceae	Rhizobium	Rhizobium galegae	2	0	0	0.00291596	0	0
OTU1421	Bacteria	Proteobacteria	Alphaproteobacteria	Rhizobiales	Rhizobiaceae	Rhizobium	Rhizobium gallicum	2	1	0	0.00291596	0.00161199	0
OTU1422	Bacteria	Proteobacteria	Alphaproteobacteria	Rhizobiales	Rhizobiaceae	Rhizobium	Rhizobium giardinii	5	10	0	0.0072899	0.0161199	0
OTU1423	Bacteria	Proteobacteria	Alphaproteobacteria	Rhizobiales	Rhizobiaceae	Rhizobium	Rhizobium leguminosarum	2	0	0	0.00291596	0	0
OTU1424	Bacteria	Proteobacteria	Alphaproteobacteria	Rhizobiales	Rhizobiaceae	Rhizobium	Rhizobium sp. CCBAU 85051	6	0	0	0.00874789	0	0
OTU1425	Bacteria	Proteobacteria	Alphaproteobacteria	Rhizobiales	Rhizobiaceae	Rhizobium	Rhizobium tropici	1	0	1	0.00145798	0	0.00916003
OTU1426	Bacteria	Proteobacteria	Alphaproteobacteria	Rhodobacterales	Rhodobacteraceae	Rhodobacter	Rhodobacter blasticus	1	0	0	0.00145798	0	0
OTU1427	Bacteria	Proteobacteria	Alphaproteobacteria	Rhodobacterales	Rhodobacteraceae	Rhodobacter	Rhodobacter capsulatus	2	6	0	0.00291596	0.00967196	0
OTU1428	Bacteria	Proteobacteria	Alphaproteobacteria	Rhodobacterales	Rhodobacteraceae	Rhodobacter	Rhodobacter megalophilus	1	0	0	0.00145798	0	0
OTU1429	Bacteria	Proteobacteria	Alphaproteobacteria	Rhodobacterales	Rhodobacteraceae	Rhodobacter	Rhodobacter sphaeroides	10	3	0	0.0145798	0.00483598	0
OTU1430	Bacteria	Proteobacteria	Alphaproteobacteria	Rhodobacterales	unclassified (derived from Rhodobacterales)	unclassified (derived from Rhodobacterales)	Rhodobacterales bacterium CB1049	1	0	0	0.00145798	0	0
OTU1431	Bacteria	Proteobacteria	Alphaproteobacteria	Rhodospirillales	Rhodospirillaceae	Rhodocista	Rhodocista pekingensis	1	0	0	0.00145798	0	0
OTU1432	Bacteria	Actinobacteria	Actinobacteria (class)	Actinomycetales	Nocardiaceae	Rhodococcus	Rhodococcus corynebacterioides	1	0	0	0.00145798	0	0
OTU1433	Bacteria	Actinobacteria	Actinobacteria (class)	Actinomycetales	Nocardiaceae	Rhodococcus	Rhodococcus equi	0	2	0	0	0.00322399	0
OTU1434	Bacteria	Actinobacteria	Actinobacteria (class)	Actinomycetales	Nocardiaceae	Rhodococcus	Rhodococcus erythropolis	19	5	5	0.0277016	0.00805997	0.0458001
OTU1435	Bacteria	Actinobacteria	Actinobacteria (class)	Actinomycetales	Nocardiaceae	Rhodococcus	Rhodococcus marinonascens	0	3	0	0	0.00483598	0
OTU1436	Bacteria	Actinobacteria	Actinobacteria (class)	Actinomycetales	Nocardiaceae	Rhodococcus	Rhodococcus opacus	9	1	0	0.0131218	0.00161199	0
OTU1437	Bacteria	Actinobacteria	Actinobacteria (class)	Actinomycetales	Nocardiaceae	Rhodococcus	Rhodococcus rhodochrous	0	4	0	0	0.00644797	0
OTU1438	Bacteria	Actinobacteria	Actinobacteria (class)	Actinomycetales	Nocardiaceae	Rhodococcus	Rhodococcus sp.	1	0	0	0.00145798	0	0
OTU1439	Bacteria	Actinobacteria	Actinobacteria (class)	Actinomycetales	Nocardiaceae	Rhodococcus	Rhodococcus sp. 11/8p	0	0	1	0	0	0.00916003
OTU1440	Bacteria	Actinobacteria	Actinobacteria (class)	Actinomycetales	Nocardiaceae	Rhodococcus	Rhodococcus sp. 28/19	0	2	0	0	0.00322399	0
OTU1441	Bacteria	Actinobacteria	Actinobacteria (class)	Actinomycetales	Nocardiaceae	Rhodococcus	Rhodococcus sp. DEE5151	6	0	0	0.00874789	0	0
OTU1442	Bacteria	Actinobacteria	Actinobacteria (class)	Actinomycetales	Nocardiaceae	Rhodococcus	Rhodococcus sp. HS1	2	0	0	0.00291596	0	0
OTU1443	Bacteria	Proteobacteria	Betaproteobacteria	Rhodocyclales	Rhodocyclaceae	Rhodocyclus	Rhodocyclus tenuis	0	3	0	0	0.00483598	0
OTU1444	Bacteria	Planctomycetes	Planctomycetacia	Planctomycetales	Planctomycetaceae	Rhodopirellula	Rhodopirellula baltica	5	1	0	0.0072899	0.00161199	0
OTU1445	Bacteria	Planctomycetes	Planctomycetacia	Planctomycetales	Planctomycetaceae	Rhodopirellula	Rhodopirellula sp. SM31	1	0	0	0.00145798	0	0
OTU1446	Bacteria	Planctomycetes	Planctomycetacia	Planctomycetales	Planctomycetaceae	Rhodopirellula	Rhodopirellula sp. SM43	5	0	0	0.0072899	0	0
OTU1447	Bacteria	Planctomycetes	Planctomycetacia	Planctomycetales	Planctomycetaceae	Rhodopirellula	Rhodopirellula sp. SM48	2	1	0	0.00291596	0.00161199	0
OTU1448	Bacteria	Proteobacteria	Alphaproteobacteria	Rhizobiales	Bradyrhizobiaceae	Rhodopseudomonas	Rhodopseudomonas palustris	0	1	1	0	0.00161199	0.00916003
OTU1449	Bacteria	Proteobacteria	Alphaproteobacteria	Rhodospirillales	Rhodospirillaceae	Rhodospirillum	Rhodospirillum centenum	0	3	0	0	0.00483598	0
OTU1450	Bacteria	Proteobacteria	Alphaproteobacteria	Rhodospirillales	Rhodospirillaceae	Rhodospirillum	Rhodospirillum rubrum	0	2	0	0	0.00322399	0
OTU1451	Bacteria	Proteobacteria	Alphaproteobacteria	Rhodobacterales	Rhodobacteraceae	Rhodothalassium	Rhodothalassium salexigens	0	1	0	0	0.00161199	0
OTU1452	Bacteria	Bacteroidetes	Sphingobacteria	Sphingobacteriales	Rhodothermaceae	Rhodothermus	Rhodothermus marinus	1	2	0	0.00145798	0.00322399	0
OTU1453	Bacteria	Proteobacteria	Alphaproteobacteria	Rhodospirillales	Rhodospirillaceae	Rhodovibrio	Rhodovibrio salinarum	0	1	0	0	0.00161199	0
OTU1454	Bacteria	Proteobacteria	Alphaproteobacteria	Rhodobacterales	Rhodobacteraceae	Rhodovulum	Rhodovulum marinum	1	0	0	0.00145798	0	0
OTU1455	Bacteria	Proteobacteria	Alphaproteobacteria	Rhodobacterales	Rhodobacteraceae	Rhodovulum	Rhodovulum sulfidophilum	1	3	0	0.00145798	0.00483598	0
OTU1456	Bacteria	Proteobacteria	Alphaproteobacteria	Rickettsiales	Rickettsiaceae	Rickettsia	Rickettsia africae	1	5	0	0.00145798	0.00805997	0
OTU1457	Bacteria	Proteobacteria	Alphaproteobacteria	Rickettsiales	Rickettsiaceae	Rickettsia	Rickettsia felis	2	0	0	0.00291596	0	0
OTU1458	Bacteria	Proteobacteria	Alphaproteobacteria	Rickettsiales	Rickettsiaceae	Rickettsia	Rickettsia typhi	1	0	0	0.00145798	0	0
OTU1459	Bacteria	Bacteroidetes	Flavobacteria	Flavobacteriales	Flavobacteriaceae	Riemerella	Riemerella anatipestifer	6	559	76	0.00874789	0.901104	0.696162
OTU1460	Bacteria	Bacteroidetes	Flavobacteria	Flavobacteriales	Flavobacteriaceae	Riemerella	Riemerella columbina	0	348	0	0	0.560974	0
OTU1461	Bacteria	Bacteroidetes	Flavobacteria	Flavobacteriales	Flavobacteriaceae	Riemerella	Riemerella sp. IPDH 98/90	6	10	0	0.00874789	0.0161199	0
OTU1462	Bacteria	Bacteroidetes	Bacteroidia	Bacteroidales	Rikenellaceae	Rikenella	Rikenella microfusus	3	388	0	0.00437394	0.625453	0
OTU1463	Bacteria	Bacteroidetes	Flavobacteria	Flavobacteriales	Flavobacteriaceae	Robiginitalea	Robiginitalea biformata	0	12	0	0	0.0193439	0
OTU1464	Bacteria	Firmicutes	Clostridia	Clostridiales	Lachnospiraceae	Robinsoniella	Robinsoniella peoriensis	0	4	0	0	0.00644797	0
OTU1465	Bacteria	Proteobacteria	Betaproteobacteria	Burkholderiales	unclassified (derived from Burkholderiales)	Roseateles	Roseateles depolymerans	1	1	0	0.00145798	0.00161199	0
OTU1466	Bacteria	Firmicutes	Clostridia	Clostridiales	Lachnospiraceae	Roseburia	Roseburia intestinalis	0	7	0	0	0.011284	0
OTU1467	Bacteria	Chloroflexi	Chloroflexi (class)	Chloroflexales	Chloroflexaceae	Roseiflexus	Roseiflexus sp. RS-1	1	0	0	0.00145798	0	0
OTU1468	Bacteria	Proteobacteria	Alphaproteobacteria	Rhodobacterales	Rhodobacteraceae	Roseobacter	Roseobacter denitrificans	0	1	0	0	0.00161199	0
OTU1469	Bacteria	Proteobacteria	Alphaproteobacteria	Rhodospirillales	Acetobacteraceae	Roseomonas	Roseomonas cervicalis	1	0	0	0.00145798	0	0
OTU1470	Bacteria	Actinobacteria	Actinobacteria (class)	Actinomycetales	Micrococcaceae	Rothia	Rothia dentocariosa	17	0	0	0.0247857	0	0
OTU1471	Bacteria	Actinobacteria	Actinobacteria (class)	Actinomycetales	Micrococcaceae	Rothia	Rothia mucilaginosa	0	3	0	0	0.00483598	0
OTU1472	Bacteria	Verrucomicrobia	Verrucomicrobiae	Verrucomicrobiales	Verrucomicrobiaceae	Rubritalea	Rubritalea sp. MN1-1042	12	0	0	0.0174958	0	0
OTU1473	Bacteria	Verrucomicrobia	Verrucomicrobiae	Verrucomicrobiales	Verrucomicrobiaceae	Rubritalea	Rubritalea sp. YM29-130	20	2	0	0.0291596	0.00322399	0
OTU1474	Bacteria	Verrucomicrobia	Verrucomicrobiae	Verrucomicrobiales	Verrucomicrobiaceae	Rubritalea	Rubritalea sp. shu-10-MA45-1	2	0	0	0.00291596	0	0
OTU1475	Bacteria	Proteobacteria	Alphaproteobacteria	Rhodospirillales	Acetobacteraceae	Rubritepida	Rubritepida flocculans	2	1	0	0.00291596	0.00161199	0
OTU1476	Bacteria	Proteobacteria	Betaproteobacteria	Burkholderiales	unclassified (derived from Burkholderiales)	Rubrivivax	Rubrivivax gelatinosus	16	1	0	0.0233277	0.00161199	0
OTU1477	Bacteria	Actinobacteria	Actinobacteria (class)	Rubrobacterales	Rubrobacteraceae	Rubrobacter	Rubrobacter xylanophilus	0	2	0	0	0.00322399	0
OTU1478	Bacteria	Proteobacteria	Gammaproteobacteria	Aeromonadales	Succinivibrionaceae	Ruminobacter	Ruminobacter amylophilus	0	2	0	0	0.00322399	0
OTU1479	Bacteria	Firmicutes	Clostridia	Clostridiales	Ruminococcaceae	unclassified (derived from Ruminococcaceae)	Ruminococcaceae bacterium D16	0	20	0	0	0.0322399	0
OTU1480	Bacteria	Firmicutes	Clostridia	Clostridiales	Ruminococcaceae	Ruminococcus	Ruminococcus albus	1	28	0	0.00145798	0.0451358	0
OTU1481	Bacteria	Firmicutes	Clostridia	Clostridiales	Ruminococcaceae	Ruminococcus	Ruminococcus bromii	0	59	0	0	0.0951076	0
OTU1482	Bacteria	Firmicutes	Clostridia	Clostridiales	Ruminococcaceae	Ruminococcus	Ruminococcus callidus	0	3	0	0	0.00483598	0
OTU1483	Bacteria	Firmicutes	Clostridia	Clostridiales	Ruminococcaceae	Ruminococcus	Ruminococcus flavefaciens	1	55	0	0.00145798	0.0886596	0
OTU1484	Bacteria	Firmicutes	Clostridia	Clostridiales	Ruminococcaceae	Ruminococcus	Ruminococcus gauvreauii	1	10	0	0.00145798	0.0161199	0
OTU1485	Bacteria	Firmicutes	Clostridia	Clostridiales	Ruminococcaceae	Ruminococcus	Ruminococcus gnavus	0	6	0	0	0.00967196	0
OTU1486	Bacteria	Firmicutes	Clostridia	Clostridiales	Ruminococcaceae	Ruminococcus	Ruminococcus lactaris	0	11	0	0	0.0177319	0
OTU1487	Bacteria	Firmicutes	Clostridia	Clostridiales	Ruminococcaceae	Ruminococcus	Ruminococcus obeum	0	5	0	0	0.00805997	0
OTU1488	Bacteria	Firmicutes	Clostridia	Clostridiales	Ruminococcaceae	Ruminococcus	Ruminococcus sp. 18P13	0	1	0	0	0.00161199	0
OTU1489	Bacteria	Firmicutes	Clostridia	Clostridiales	Ruminococcaceae	Ruminococcus	Ruminococcus sp. 5_1_39BFAA	0	21	0	0	0.0338519	0
OTU1490	Bacteria	Firmicutes	Clostridia	Clostridiales	Ruminococcaceae	Ruminococcus	Ruminococcus torques	0	12	0	0	0.0193439	0
OTU1491	Bacteria	Actinobacteria	Actinobacteria (class)	Actinomycetales	Pseudonocardiaceae	Saccharomonospora	Saccharomonospora viridis	1	0	0	0.00145798	0	0
OTU1492	Bacteria	Proteobacteria	Gammaproteobacteria	Alteromonadales	Alteromonadaceae	Saccharophagus	Saccharophagus degradans	2	0	0	0.00291596	0	0
OTU1493	Bacteria	Bacteroidetes	Sphingobacteria	Sphingobacteriales	Rhodothermaceae	Salinibacter	Salinibacter ruber	2	40	1	0.00291596	0.0644797	0.00916003
OTU1494	Bacteria	Actinobacteria	Actinobacteria (class)	Actinomycetales	Microbacteriaceae	Salinibacterium	Salinibacterium amurskyense	0	1	0	0	0.00161199	0
OTU1495	Bacteria	Proteobacteria	Gammaproteobacteria	Vibrionales	Vibrionaceae	Salinivibrio	Salinivibrio costicola	1	0	0	0.00145798	0	0
OTU1496	Bacteria	Proteobacteria	Gammaproteobacteria	Enterobacteriales	Enterobacteriaceae	Salmonella	Salmonella enterica	4	110	1	0.00583192	0.177319	0.00916003
OTU1497	Bacteria	Bacteroidetes	Sphingobacteria	Sphingobacteriales	Saprospiraceae	Saprospira	Saprospira sp. SS98-5	9	3	0	0.0131218	0.00483598	0
OTU1498	Bacteria	Firmicutes	Clostridia	Clostridiales	Clostridiaceae	Sarcina	Sarcina ventriculi	0	2	0	0	0.00322399	0
OTU1499	Bacteria	Fusobacteria	Fusobacteria (class)	Fusobacteriales	Fusobacteriaceae	Sebaldella	Sebaldella termitidis	0	3	0	0	0.00483598	0
OTU1500	Bacteria	Firmicutes	Clostridia	Clostridiales	Clostridiales Family XI. Incertae Sedis	Sedimentibacter	Sedimentibacter hydroxybenzoicus	0	3	0	0	0.00483598	0
OTU1501	Bacteria	Actinobacteria	Actinobacteria (class)	Actinomycetales	Segniliparaceae	Segniliparus	Segniliparus rugosus	1	1	0	0.00145798	0.00161199	0
OTU1502	Bacteria	Firmicutes	Negativicutes	Selenomonadales	Veillonellaceae	Selenomonas	Selenomonas ruminantium	0	40	0	0	0.0644797	0
OTU1503	Bacteria	Firmicutes	Negativicutes	Selenomonadales	Veillonellaceae	Selenomonas	Selenomonas sputigena	0	4	0	0	0.00644797	0
OTU1504	Bacteria	Actinobacteria	Actinobacteria (class)	Actinomycetales	Intrasporangiaceae	Serinicoccus	Serinicoccus marinus	0	3	0	0	0.00483598	0
OTU1505	Bacteria	Proteobacteria	Gammaproteobacteria	Enterobacteriales	Enterobacteriaceae	Serratia	Serratia grimesii	1	1	0	0.00145798	0.00161199	0
OTU1506	Bacteria	Proteobacteria	Gammaproteobacteria	Enterobacteriales	Enterobacteriaceae	Serratia	Serratia liquefaciens	1	8	0	0.00145798	0.0128959	0
OTU1507	Bacteria	Proteobacteria	Gammaproteobacteria	Enterobacteriales	Enterobacteriaceae	Serratia	Serratia marcescens	2	0	0	0.00291596	0	0
OTU1508	Bacteria	Proteobacteria	Gammaproteobacteria	Enterobacteriales	Enterobacteriaceae	Serratia	Serratia plymuthica	1	4	0	0.00145798	0.00644797	0
OTU1509	Bacteria	Proteobacteria	Gammaproteobacteria	Enterobacteriales	Enterobacteriaceae	Serratia	Serratia proteamaculans	410	1	0	0.597772	0.00161199	0
OTU1510	Bacteria	Proteobacteria	Gammaproteobacteria	Enterobacteriales	Enterobacteriaceae	Serratia	Serratia ureilytica	1	0	0	0.00145798	0	0
OTU1511	Bacteria	Proteobacteria	Gammaproteobacteria	Alteromonadales	Shewanellaceae	Shewanella	Shewanella algae	4	12	0	0.00583192	0.0193439	0
OTU1512	Bacteria	Proteobacteria	Gammaproteobacteria	Alteromonadales	Shewanellaceae	Shewanella	Shewanella baltica	2103	363	0	3.06613	0.585154	0
OTU1513	Bacteria	Proteobacteria	Gammaproteobacteria	Alteromonadales	Shewanellaceae	Shewanella	Shewanella benthica	94	27	0	0.13705	0.0435238	0
OTU1514	Bacteria	Proteobacteria	Gammaproteobacteria	Alteromonadales	Shewanellaceae	Shewanella	Shewanella colwelliana	4	0	0	0.00583192	0	0
OTU1515	Bacteria	Proteobacteria	Gammaproteobacteria	Alteromonadales	Shewanellaceae	Shewanella	Shewanella decolorationis	1	0	0	0.00145798	0	0
OTU1516	Bacteria	Proteobacteria	Gammaproteobacteria	Alteromonadales	Shewanellaceae	Shewanella	Shewanella denitrificans	2	1	0	0.00291596	0.00161199	0
OTU1517	Bacteria	Proteobacteria	Gammaproteobacteria	Alteromonadales	Shewanellaceae	Shewanella	Shewanella fidelis	19	0	2	0.0277016	0	0.0183201
OTU1518	Bacteria	Proteobacteria	Gammaproteobacteria	Alteromonadales	Shewanellaceae	Shewanella	Shewanella frigidimarina	551	387	0	0.803348	0.623841	0
OTU1519	Bacteria	Proteobacteria	Gammaproteobacteria	Alteromonadales	Shewanellaceae	Shewanella	Shewanella gelidimarina	1	0	0	0.00145798	0	0
OTU1520	Bacteria	Proteobacteria	Gammaproteobacteria	Alteromonadales	Shewanellaceae	Shewanella	Shewanella glacialipiscicola	188	20	0	0.2741	0.0322399	0
OTU1521	Bacteria	Proteobacteria	Gammaproteobacteria	Alteromonadales	Shewanellaceae	Shewanella	Shewanella halifaxensis	19	3	13	0.0277016	0.00483598	0.11908
OTU1522	Bacteria	Proteobacteria	Gammaproteobacteria	Alteromonadales	Shewanellaceae	Shewanella	Shewanella haliotis	1006	441	0	1.46673	0.710889	0
OTU1523	Bacteria	Proteobacteria	Gammaproteobacteria	Alteromonadales	Shewanellaceae	Shewanella	Shewanella japonica	1	0	0	0.00145798	0	0
OTU1524	Bacteria	Proteobacteria	Gammaproteobacteria	Alteromonadales	Shewanellaceae	Shewanella	Shewanella livingstonensis	3205	2	0	4.67283	0.00322399	0
OTU1525	Bacteria	Proteobacteria	Gammaproteobacteria	Alteromonadales	Shewanellaceae	Shewanella	Shewanella massilia	481	10	0	0.701289	0.0161199	0
OTU1526	Bacteria	Proteobacteria	Gammaproteobacteria	Alteromonadales	Shewanellaceae	Shewanella	Shewanella oneidensis	6251	422	2	9.11384	0.680261	0.0183201
OTU1527	Bacteria	Proteobacteria	Gammaproteobacteria	Alteromonadales	Shewanellaceae	Shewanella	Shewanella profunda	26	32	0	0.0379075	0.0515838	0
OTU1528	Bacteria	Proteobacteria	Gammaproteobacteria	Alteromonadales	Shewanellaceae	Shewanella	Shewanella putrefaciens	2863	148	5	4.1742	0.238575	0.0458001
OTU1529	Bacteria	Proteobacteria	Gammaproteobacteria	Alteromonadales	Shewanellaceae	Shewanella	Shewanella sediminis	2	2	0	0.00291596	0.00322399	0
OTU1530	Bacteria	Proteobacteria	Gammaproteobacteria	Alteromonadales	Shewanellaceae	Shewanella	Shewanella sp.	1	0	0	0.00145798	0	0
OTU1531	Bacteria	Proteobacteria	Gammaproteobacteria	Alteromonadales	Shewanellaceae	Shewanella	Shewanella sp. ANA-3	94	608	7	0.13705	0.980092	0.0641202
OTU1532	Bacteria	Proteobacteria	Gammaproteobacteria	Alteromonadales	Shewanellaceae	Shewanella	Shewanella sp. BSw20248	0	22	0	0	0.0354639	0
OTU1533	Bacteria	Proteobacteria	Gammaproteobacteria	Alteromonadales	Shewanellaceae	Shewanella	Shewanella sp. MR-4	78	0	0	0.113723	0	0
OTU1534	Bacteria	Proteobacteria	Gammaproteobacteria	Alteromonadales	Shewanellaceae	Shewanella	Shewanella sp. NJ49	1	0	0	0.00145798	0	0
OTU1535	Bacteria	Proteobacteria	Gammaproteobacteria	Alteromonadales	Shewanellaceae	Shewanella	Shewanella sp. S2	2	0	0	0.00291596	0	0
OTU1536	Bacteria	Proteobacteria	Gammaproteobacteria	Alteromonadales	Shewanellaceae	Shewanella	Shewanella sp. SIB1	13	0	0	0.0189538	0	0
OTU1537	Bacteria	Proteobacteria	Gammaproteobacteria	Alteromonadales	Shewanellaceae	Shewanella	Shewanella sp. SK-3-30-1	3	0	0	0.00437394	0	0
OTU1538	Bacteria	Proteobacteria	Gammaproteobacteria	Alteromonadales	Shewanellaceae	Shewanella	Shewanella sp. W3-18-1	1	0	0	0.00145798	0	0
OTU1539	Bacteria	Proteobacteria	Gammaproteobacteria	Enterobacteriales	Enterobacteriaceae	Shigella	Shigella flexneri	0	4	0	0	0.00644797	0
OTU1540	Bacteria	Proteobacteria	Gammaproteobacteria	Enterobacteriales	Enterobacteriaceae	Shigella	Shigella sonnei	1	0	0	0.00145798	0	0
OTU1541	Bacteria	Proteobacteria	Alphaproteobacteria	Rhizobiales	Rhizobiaceae	Shinella	Shinella zoogloeoides	1	0	0	0.00145798	0	0
OTU1542	Bacteria	Firmicutes	Clostridia	Clostridiales	Lachnospiraceae	Shuttleworthia	Shuttleworthia satelles	0	3	0	0	0.00483598	0
OTU1543	Bacteria	Proteobacteria	Betaproteobacteria	Burkholderiales	Comamonadaceae	Simplicispira	Simplicispira psychrophila	0	34	0	0	0.0548078	0
OTU1544	Bacteria	Proteobacteria	Alphaproteobacteria	Rhizobiales	Rhizobiaceae	Sinorhizobium	Sinorhizobium sp. R-25067	1	0	0	0.00145798	0	0
OTU1545	Bacteria	Actinobacteria	Actinobacteria (class)	Actinomycetales	Gordoniaceae	Skermania	Skermania piniformis	0	1	0	0	0.00161199	0
OTU1546	Bacteria	Actinobacteria	Actinobacteria (class)	Coriobacteriales	Coriobacteriaceae	Slackia	Slackia exigua	0	10	0	0	0.0161199	0
OTU1547	Bacteria	Actinobacteria	Actinobacteria (class)	Coriobacteriales	Coriobacteriaceae	Slackia	Slackia heliotrinireducens	0	5	0	0	0.00805997	0
OTU1548	Bacteria	Proteobacteria	Gammaproteobacteria	Enterobacteriales	Enterobacteriaceae	Sodalis	Sodalis glossinidius	2	0	0	0.00291596	0	0
OTU1549	Bacteria	Firmicutes	Clostridia	Clostridiales	Clostridiales Family XI. Incertae Sedis	Soehngenia	Soehngenia saccharolytica	0	2	0	0	0.00322399	0
OTU1550	Bacteria	Proteobacteria	Deltaproteobacteria	Myxococcales	Polyangiaceae	Sorangium	Sorangium cellulosum	2	0	0	0.00291596	0	0
OTU1551	Bacteria	Proteobacteria	Betaproteobacteria	Burkholderiales	unclassified (derived from Burkholderiales)	Sphaerotilus	Sphaerotilus natans	3	1	0	0.00437394	0.00161199	0
OTU1552	Bacteria	Bacteroidetes	Sphingobacteria	Sphingobacteriales	Sphingobacteriaceae	unclassified (derived from Sphingobacteriaceae)	Sphingobacteriaceae bacterium SOC A20(36)	10	15	0	0.0145798	0.0241799	0
OTU1553	Bacteria	Bacteroidetes	Sphingobacteria	Sphingobacteriales	Sphingobacteriaceae	Sphingobacterium	Sphingobacterium canadense	1	0	0	0.00145798	0	0
OTU1554	Bacteria	Bacteroidetes	Sphingobacteria	Sphingobacteriales	Sphingobacteriaceae	Sphingobacterium	Sphingobacterium kitahiroshimense	20	13	8	0.0291596	0.0209559	0.0732802
OTU1555	Bacteria	Bacteroidetes	Sphingobacteria	Sphingobacteriales	Sphingobacteriaceae	Sphingobacterium	Sphingobacterium multivorum	2	30	0	0.00291596	0.0483598	0
OTU1556	Bacteria	Bacteroidetes	Sphingobacteria	Sphingobacteriales	Sphingobacteriaceae	Sphingobacterium	Sphingobacterium sp. 62	0	30	0	0	0.0483598	0
OTU1557	Bacteria	Bacteroidetes	Sphingobacteria	Sphingobacteriales	Sphingobacteriaceae	Sphingobacterium	Sphingobacterium sp. PM2-P1-29	220	6	0	0.320756	0.00967196	0
OTU1558	Bacteria	Bacteroidetes	Sphingobacteria	Sphingobacteriales	Sphingobacteriaceae	Sphingobacterium	Sphingobacterium sp. TN19	32	66	0	0.0466554	0.106392	0
OTU1559	Bacteria	Bacteroidetes	Sphingobacteria	Sphingobacteriales	Sphingobacteriaceae	Sphingobacterium	Sphingobacterium spiritivorum	2	3	0	0.00291596	0.00483598	0
OTU1560	Bacteria	Bacteroidetes	Sphingobacteria	Sphingobacteriales	Sphingobacteriaceae	Sphingobacterium	Sphingobacterium thalpophilum	3	0	0	0.00437394	0	0
OTU1561	Bacteria	Proteobacteria	Alphaproteobacteria	Sphingomonadales	Sphingomonadaceae	Sphingobium	Sphingobium chungbukense	2	1	0	0.00291596	0.00161199	0
OTU1562	Bacteria	Proteobacteria	Alphaproteobacteria	Sphingomonadales	Sphingomonadaceae	Sphingobium	Sphingobium japonicum	0	1	0	0	0.00161199	0
OTU1563	Bacteria	Proteobacteria	Alphaproteobacteria	Sphingomonadales	Sphingomonadaceae	Sphingobium	Sphingobium yanoikuyae	1	2	1	0.00145798	0.00322399	0.00916003
OTU1564	Bacteria	Proteobacteria	Alphaproteobacteria	Sphingomonadales	Sphingomonadaceae	Sphingobium	Sphingomonas agrestis	1	0	0	0.00145798	0	0
OTU1565	Bacteria	Proteobacteria	Alphaproteobacteria	Sphingomonadales	Sphingomonadaceae	Sphingomonas	Sphingomonas azotifigens	1	0	0	0.00145798	0	0
OTU1566	Bacteria	Proteobacteria	Alphaproteobacteria	Sphingomonadales	Sphingomonadaceae	Sphingomonas	Sphingomonas sp.	1	0	0	0.00145798	0	0
OTU1567	Bacteria	Proteobacteria	Alphaproteobacteria	Sphingomonadales	Sphingomonadaceae	Sphingomonas	Sphingomonas sp. A1	0	1	0	0	0.00161199	0
OTU1568	Bacteria	Proteobacteria	Alphaproteobacteria	Sphingomonadales	Sphingomonadaceae	Sphingomonas	Sphingomonas sp. Alpha4-2	1	0	0	0.00145798	0	0
OTU1569	Bacteria	Proteobacteria	Alphaproteobacteria	Sphingomonadales	Sphingomonadaceae	Sphingomonas	Sphingomonas sp. JS1	0	1	0	0	0.00161199	0
OTU1570	Bacteria	Proteobacteria	Alphaproteobacteria	Sphingomonadales	Sphingomonadaceae	Sphingopyxis	Sphingopyxis sp. C-1	1	0	0	0.00145798	0	0
OTU1571	Bacteria	Proteobacteria	Betaproteobacteria	Nitrosomonadales	Spirillaceae	Spirillum	Spirillum volutans	0	2	0	0	0.00322399	0
OTU1572	Bacteria	Proteobacteria	Deltaproteobacteria	unclassified (derived from Deltaproteobacteria)	unclassified (derived from Deltaproteobacteria)	Spirobacillus	Spirobacillus cienkowskii	5	0	0	0.0072899	0	0
OTU1573	Bacteria	Spirochaetes	Spirochaetes (class)	Spirochaetales	Spirochaetaceae	Spirochaeta	Spirochaeta aurantia	0	4	0	0	0.00644797	0
OTU1574	Bacteria	Spirochaetes	Spirochaetes (class)	Spirochaetales	Spirochaetaceae	Spirochaeta	Spirochaeta stenostrepta	0	7	0	0	0.011284	0
OTU1575	Bacteria	Tenericutes	Mollicutes	Entomoplasmatales	Spiroplasmataceae	Spiroplasma	Spiroplasma chrysopicola	0	8	0	0	0.0128959	0
OTU1576	Bacteria	Tenericutes	Mollicutes	Entomoplasmatales	Spiroplasmataceae	Spiroplasma	Spiroplasma litorale	2	1	0	0.00291596	0.00161199	0
OTU1577	Bacteria	Tenericutes	Mollicutes	Entomoplasmatales	Spiroplasmataceae	Spiroplasma	Spiroplasma platyhelix	0	10	0	0	0.0161199	0
OTU1578	Bacteria	Bacteroidetes	Cytophagia	Cytophagales	Cytophagaceae	Spirosoma	Spirosoma linguale	1	0	0	0.00145798	0	0
OTU1579	Bacteria	Cyanobacteria	unclassified (derived from Cyanobacteria)	Oscillatoriales	unclassified (derived from Oscillatoriales)	Spirulina	Spirulina laxissima	0	1	3	0	0.00161199	0.0274801
OTU1580	Bacteria	Firmicutes	Clostridia	Clostridiales	Clostridiales Family XI. Incertae Sedis	Sporanaerobacter	Sporanaerobacter acetigenes	0	2	0	0	0.00322399	0
OTU1581	Bacteria	Bacteroidetes	Cytophagia	Cytophagales	Cytophagaceae	Sporocytophaga	Sporocytophaga cauliformis	0	2	0	0	0.00322399	0
OTU1582	Bacteria	Firmicutes	Negativicutes	Selenomonadales	Veillonellaceae	Sporomusa	Sporomusa ovata	0	30	0	0	0.0483598	0
OTU1583	Bacteria	Firmicutes	Negativicutes	Selenomonadales	Veillonellaceae	Sporomusa	Sporomusa termitida	0	3	0	0	0.00483598	0
OTU1584	Bacteria	Firmicutes	Bacilli	Bacillales	Planococcaceae	Sporosarcina	Sporosarcina saromensis	0	1	0	0	0.00161199	0
OTU1585	Bacteria	Actinobacteria	Actinobacteria (class)	Actinomycetales	Glycomycetaceae	Stackebrandtia	Stackebrandtia nassauensis	2	0	0	0.00291596	0	0
OTU1586	Bacteria	Cyanobacteria	unclassified (derived from Cyanobacteria)	Pleurocapsales	unclassified (derived from Pleurocapsales)	Stanieria	Stanieria sp. PCC 7301	0	0	4	0	0	0.0366401
OTU1587	Bacteria	Firmicutes	Bacilli	Bacillales	Staphylococcaceae	Staphylococcus	Staphylococcus aureus	0	2	0	0	0.00322399	0
OTU1588	Bacteria	Firmicutes	Bacilli	Bacillales	Staphylococcaceae	Staphylococcus	Staphylococcus capitis	0	1	0	0	0.00161199	0
OTU1589	Bacteria	Firmicutes	Bacilli	Bacillales	Staphylococcaceae	Staphylococcus	Staphylococcus caprae	1	0	0	0.00145798	0	0
OTU1590	Bacteria	Firmicutes	Bacilli	Bacillales	Staphylococcaceae	Staphylococcus	Staphylococcus cohnii	0	2	0	0	0.00322399	0
OTU1591	Bacteria	Firmicutes	Bacilli	Bacillales	Staphylococcaceae	Staphylococcus	Staphylococcus epidermidis	0	2	0	0	0.00322399	0
OTU1592	Bacteria	Firmicutes	Bacilli	Bacillales	Staphylococcaceae	Staphylococcus	Staphylococcus massiliensis	0	1	0	0	0.00161199	0
OTU1593	Bacteria	Firmicutes	Bacilli	Bacillales	Staphylococcaceae	Staphylococcus	Staphylococcus pasteuri	0	1	0	0	0.00161199	0
OTU1594	Bacteria	Firmicutes	Bacilli	Bacillales	Staphylococcaceae	Staphylococcus	Staphylococcus saprophyticus	0	2	0	0	0.00322399	0
OTU1595	Bacteria	Firmicutes	Bacilli	Bacillales	Staphylococcaceae	Staphylococcus	Staphylococcus xylosus	0	1	0	0	0.00161199	0
OTU1596	Bacteria	Proteobacteria	Gammaproteobacteria	Xanthomonadales	Xanthomonadaceae	Stenotrophomonas	Stenotrophomonas acidaminiphila	1	0	0	0.00145798	0	0
OTU1597	Bacteria	Proteobacteria	Gammaproteobacteria	Xanthomonadales	Xanthomonadaceae	Stenotrophomonas	Stenotrophomonas maltophilia	5	4	0	0.0072899	0.00644797	0
OTU1598	Bacteria	Proteobacteria	Gammaproteobacteria	Xanthomonadales	Xanthomonadaceae	Stenotrophomonas	Stenotrophomonas terrae	4	0	0	0.00583192	0	0
OTU1599	Bacteria	Actinobacteria	Actinobacteria (class)	Actinomycetales	Streptomycetaceae	Streptacidiphilus	Streptacidiphilus neutrinimicus	257	0	0	0.374701	0	0
OTU1600	Bacteria	Fusobacteria	Fusobacteria (class)	Fusobacteriales	Fusobacteriaceae	Streptobacillus	Streptobacillus moniliformis	0	6	0	0	0.00967196	0
OTU1601	Bacteria	Firmicutes	Bacilli	Lactobacillales	Streptococcaceae	Streptococcus	Streptococcus agalactiae	2	7	0	0.00291596	0.011284	0
OTU1602	Bacteria	Firmicutes	Bacilli	Lactobacillales	Streptococcaceae	Streptococcus	Streptococcus alactolyticus	0	4	0	0	0.00644797	0
OTU1603	Bacteria	Firmicutes	Bacilli	Lactobacillales	Streptococcaceae	Streptococcus	Streptococcus anginosus	0	1	0	0	0.00161199	0
OTU1604	Bacteria	Firmicutes	Bacilli	Lactobacillales	Streptococcaceae	Streptococcus	Streptococcus equi	0	1	0	0	0.00161199	0
OTU1605	Bacteria	Firmicutes	Bacilli	Lactobacillales	Streptococcaceae	Streptococcus	Streptococcus equinus	0	3	0	0	0.00483598	0
OTU1606	Bacteria	Firmicutes	Bacilli	Lactobacillales	Streptococcaceae	Streptococcus	Streptococcus hyointestinalis	0	1	0	0	0.00161199	0
OTU1607	Bacteria	Firmicutes	Bacilli	Lactobacillales	Streptococcaceae	Streptococcus	Streptococcus infantarius	0	2	0	0	0.00322399	0
OTU1608	Bacteria	Firmicutes	Bacilli	Lactobacillales	Streptococcaceae	Streptococcus	Streptococcus mitis	0	1	0	0	0.00161199	0
OTU1609	Bacteria	Firmicutes	Bacilli	Lactobacillales	Streptococcaceae	Streptococcus	Streptococcus mutans	0	2	0	0	0.00322399	0
OTU1610	Bacteria	Firmicutes	Bacilli	Lactobacillales	Streptococcaceae	Streptococcus	Streptococcus oralis	0	2	0	0	0.00322399	0
OTU1611	Bacteria	Firmicutes	Bacilli	Lactobacillales	Streptococcaceae	Streptococcus	Streptococcus orisuis	0	1	0	0	0.00161199	0
OTU1612	Bacteria	Firmicutes	Bacilli	Lactobacillales	Streptococcaceae	Streptococcus	Streptococcus parauberis	0	1	0	0	0.00161199	0
OTU1613	Bacteria	Firmicutes	Bacilli	Lactobacillales	Streptococcaceae	Streptococcus	Streptococcus phocae	0	1	0	0	0.00161199	0
OTU1614	Bacteria	Firmicutes	Erysipelotrichi	Erysipelotrichales	Erysipelotrichaceae	unclassified (derived from Erysipelotrichaceae)	Streptococcus pleomorphus	1	4	0	0.00145798	0.00644797	0
OTU1615	Bacteria	Firmicutes	Bacilli	Lactobacillales	Streptococcaceae	Streptococcus	Streptococcus pneumoniae	1	5	0	0.00145798	0.00805997	0
OTU1616	Bacteria	Firmicutes	Bacilli	Lactobacillales	Streptococcaceae	Streptococcus	Streptococcus suis	0	6	1	0	0.00967196	0.00916003
OTU1617	Bacteria	Firmicutes	Bacilli	Lactobacillales	Streptococcaceae	Streptococcus	Streptococcus thermophilus	0	1	1	0	0.00161199	0.00916003
OTU1618	Bacteria	Actinobacteria	Actinobacteria (class)	Actinomycetales	Streptomycetaceae	Streptomyces	Streptomyces aculeolatus	4	0	0	0.00583192	0	0
OTU1619	Bacteria	Actinobacteria	Actinobacteria (class)	Actinomycetales	Streptomycetaceae	Streptomyces	Streptomyces africanus	0	1	0	0	0.00161199	0
OTU1620	Bacteria	Actinobacteria	Actinobacteria (class)	Actinomycetales	Streptomycetaceae	Streptomyces	Streptomyces aureofaciens	1	0	0	0.00145798	0	0
OTU1621	Bacteria	Actinobacteria	Actinobacteria (class)	Actinomycetales	Streptomycetaceae	Streptomyces	Streptomyces carpaticus	0	0	1	0	0	0.00916003
OTU1622	Bacteria	Actinobacteria	Actinobacteria (class)	Actinomycetales	Streptomycetaceae	Streptomyces	Streptomyces cellulosae	3	0	0	0.00437394	0	0
OTU1623	Bacteria	Actinobacteria	Actinobacteria (class)	Actinomycetales	Streptomycetaceae	Streptomyces	Streptomyces citricolor	10	0	0	0.0145798	0	0
OTU1624	Bacteria	Actinobacteria	Actinobacteria (class)	Actinomycetales	Streptomycetaceae	Streptomyces	Streptomyces griseoplanus	0	1	0	0	0.00161199	0
OTU1625	Bacteria	Actinobacteria	Actinobacteria (class)	Actinomycetales	Streptomycetaceae	Streptomyces	Streptomyces hiroshimensis	0	0	5	0	0	0.0458001
OTU1626	Bacteria	Actinobacteria	Actinobacteria (class)	Actinomycetales	Streptomycetaceae	Streptomyces	Streptomyces lavendulae	0	2	0	0	0.00322399	0
OTU1627	Bacteria	Actinobacteria	Actinobacteria (class)	Actinomycetales	Streptomycetaceae	Streptomyces	Streptomyces mashuensis	0	0	1	0	0	0.00916003
OTU1628	Bacteria	Actinobacteria	Actinobacteria (class)	Actinomycetales	Streptomycetaceae	Streptomyces	Streptomyces peucetius	1	0	0	0.00145798	0	0
OTU1629	Bacteria	Actinobacteria	Actinobacteria (class)	Actinomycetales	Streptomycetaceae	Streptomyces	Streptomyces puniceus	115	0	0	0.167668	0	0
OTU1630	Bacteria	Actinobacteria	Actinobacteria (class)	Actinomycetales	Streptomycetaceae	Streptomyces	Streptomyces scabiei	11	8	14	0.0160378	0.0128959	0.12824
OTU1631	Bacteria	Actinobacteria	Actinobacteria (class)	Actinomycetales	Streptomycetaceae	Streptomyces	Streptomyces somaliensis	2	0	0	0.00291596	0	0
OTU1632	Bacteria	Actinobacteria	Actinobacteria (class)	Actinomycetales	Streptomycetaceae	Streptomyces	Streptomyces sp. A00076	1	0	0	0.00145798	0	0
OTU1633	Bacteria	Actinobacteria	Actinobacteria (class)	Actinomycetales	Streptomycetaceae	Streptomyces	Streptomyces sp. FXJ52	20	0	0	0.0291596	0	0
OTU1634	Bacteria	Actinobacteria	Actinobacteria (class)	Actinomycetales	Streptomycetaceae	Streptomyces	Streptomyces tauricus	95	0	0	0.138508	0	0
OTU1635	Bacteria	Actinobacteria	Actinobacteria (class)	Actinomycetales	Streptomycetaceae	Streptomyces	Streptomyces tendae	1	0	0	0.00145798	0	0
OTU1636	Bacteria	Actinobacteria	Actinobacteria (class)	Actinomycetales	Streptomycetaceae	Streptomyces	Streptomyces turgidiscabies	16	1	0	0.0233277	0.00161199	0
OTU1637	Bacteria	Actinobacteria	Actinobacteria (class)	Actinomycetales	Streptomycetaceae	Streptomyces	Streptomyces venezuelae	0	0	1	0	0	0.00916003
OTU1638	Bacteria	Actinobacteria	Actinobacteria (class)	Actinomycetales	Streptomycetaceae	Streptomyces	Streptomyces virginiae	21	2	0	0.0306176	0.00322399	0
OTU1639	Bacteria	Actinobacteria	Actinobacteria (class)	Actinomycetales	Streptomycetaceae	Streptomyces	Streptomyces viridochromogenes	4	0	0	0.00583192	0	0
OTU1640	Bacteria	Actinobacteria	Actinobacteria (class)	Actinomycetales	Streptosporangiaceae	Streptosporangium	Streptosporangium nondiastaticum	0	0	1	0	0	0.00916003
OTU1641	Bacteria	Actinobacteria	Actinobacteria (class)	Actinomycetales	Streptosporangiaceae	Streptosporangium	Streptosporangium pseudovulgare	0	1	0	0	0.00161199	0
OTU1642	Bacteria	Firmicutes	Clostridia	Clostridiales	Ruminococcaceae	Subdoligranulum	Subdoligranulum variabile	0	20	0	0	0.0322399	0
OTU1643	Bacteria	Actinobacteria	Actinobacteria (class)	Actinomycetales	Microbacteriaceae	Subtercola	Subtercola boreus	0	1	0	0	0.00161199	0
OTU1644	Bacteria	Actinobacteria	Actinobacteria (class)	Actinomycetales	Microbacteriaceae	Subtercola	Subtercola frigoramans	1	0	0	0.00145798	0	0
OTU1645	Bacteria	Proteobacteria	Gammaproteobacteria	Aeromonadales	Succinivibrionaceae	Succinimonas	Succinimonas amylolytica	0	4	0	0	0.00644797	0
OTU1646	Bacteria	Proteobacteria	Alphaproteobacteria	Rhodobacterales	Rhodobacteraceae	Sulfitobacter	Sulfitobacter sp. EE-36	1	1	0	0.00145798	0.00161199	0
OTU1647	Bacteria	Proteobacteria	Epsilonproteobacteria	Campylobacterales	Campylobacteraceae	Sulfurospirillum	Sulfurospirillum arsenophilum	0	1	0	0	0.00161199	0
OTU1648	Bacteria	Proteobacteria	Epsilonproteobacteria	Campylobacterales	Campylobacteraceae	Sulfurospirillum	Sulfurospirillum barnesii	0	2	0	0	0.00322399	0
OTU1649	Bacteria	Proteobacteria	Epsilonproteobacteria	Campylobacterales	Campylobacteraceae	Sulfurospirillum	Sulfurospirillum deleyianum	0	370	0	0	0.596437	0
OTU1650	Bacteria	Firmicutes	Clostridia	Clostridiales	Clostridiales Family XVIII. Incertae Sedis	Symbiobacterium	Symbiobacterium thermophilum	1	32	3	0.00145798	0.0515838	0.0274801
OTU1651	Bacteria	Cyanobacteria	unclassified (derived from Cyanobacteria)	Chroococcales	unclassified (derived from Chroococcales)	Synechococcus	Synechococcus elongatus	1	0	0	0.00145798	0	0
OTU1652	Bacteria	Cyanobacteria	unclassified (derived from Cyanobacteria)	Chroococcales	unclassified (derived from Chroococcales)	Synechococcus	Synechococcus sp.	147	0	0	0.214323	0	0
OTU1653	Bacteria	Cyanobacteria	unclassified (derived from Cyanobacteria)	Chroococcales	unclassified (derived from Chroococcales)	Synechococcus	Synechococcus sp. ACT9803	1	0	0	0.00145798	0	0
OTU1654	Bacteria	Cyanobacteria	unclassified (derived from Cyanobacteria)	Chroococcales	unclassified (derived from Chroococcales)	Synechococcus	Synechococcus sp. BE0807F	2	0	0	0.00291596	0	0
OTU1655	Bacteria	Cyanobacteria	unclassified (derived from Cyanobacteria)	Chroococcales	unclassified (derived from Chroococcales)	Synechococcus	Synechococcus sp. CC9605	10	0	0	0.0145798	0	0
OTU1656	Bacteria	Cyanobacteria	unclassified (derived from Cyanobacteria)	Chroococcales	unclassified (derived from Chroococcales)	Synechococcus	Synechococcus sp. CC9902	2	0	0	0.00291596	0	0
OTU1657	Bacteria	Cyanobacteria	unclassified (derived from Cyanobacteria)	Chroococcales	unclassified (derived from Chroococcales)	Synechococcus	Synechococcus sp. CCMP839	4	0	0	0.00583192	0	0
OTU1658	Bacteria	Cyanobacteria	unclassified (derived from Cyanobacteria)	Chroococcales	unclassified (derived from Chroococcales)	Synechococcus	Synechococcus sp. CCY0420	3	0	0	0.00437394	0	0
OTU1659	Bacteria	Cyanobacteria	unclassified (derived from Cyanobacteria)	Chroococcales	unclassified (derived from Chroococcales)	Synechococcus	Synechococcus sp. CCY0431	1	0	0	0.00145798	0	0
OTU1660	Bacteria	Cyanobacteria	unclassified (derived from Cyanobacteria)	Chroococcales	unclassified (derived from Chroococcales)	Synechococcus	Synechococcus sp. CCY9202	1	0	0	0.00145798	0	0
OTU1661	Bacteria	Cyanobacteria	unclassified (derived from Cyanobacteria)	Chroococcales	unclassified (derived from Chroococcales)	Synechococcus	Synechococcus sp. G11	1	0	0	0.00145798	0	0
OTU1662	Bacteria	Cyanobacteria	unclassified (derived from Cyanobacteria)	Chroococcales	unclassified (derived from Chroococcales)	Synechococcus	Synechococcus sp. G4.1	1	0	0	0.00145798	0	0
OTU1663	Bacteria	Cyanobacteria	unclassified (derived from Cyanobacteria)	Chroococcales	unclassified (derived from Chroococcales)	Synechococcus	Synechococcus sp. HOG	1	0	0	0.00145798	0	0
OTU1664	Bacteria	Cyanobacteria	unclassified (derived from Cyanobacteria)	Chroococcales	unclassified (derived from Chroococcales)	Synechococcus	Synechococcus sp. HOS	39	0	0	0.0568613	0	0
OTU1665	Bacteria	Cyanobacteria	unclassified (derived from Cyanobacteria)	Chroococcales	unclassified (derived from Chroococcales)	Synechococcus	Synechococcus sp. JA-3-3Ab	0	1	0	0	0.00161199	0
OTU1666	Bacteria	Cyanobacteria	unclassified (derived from Cyanobacteria)	Chroococcales	unclassified (derived from Chroococcales)	Synechococcus	Synechococcus sp. LS0503	3	0	0	0.00437394	0	0
OTU1667	Bacteria	Cyanobacteria	unclassified (derived from Cyanobacteria)	Chroococcales	unclassified (derived from Chroococcales)	Synechococcus	Synechococcus sp. MA0607	187	0	0	0.272642	0	0
OTU1668	Bacteria	Cyanobacteria	unclassified (derived from Cyanobacteria)	Chroococcales	unclassified (derived from Chroococcales)	Synechococcus	Synechococcus sp. MA0607J	6	0	23	0.00874789	0	0.210681
OTU1669	Bacteria	Cyanobacteria	unclassified (derived from Cyanobacteria)	Chroococcales	unclassified (derived from Chroococcales)	Synechococcus	Synechococcus sp. MA0607K	912	0	0	1.32968	0	0
OTU1670	Bacteria	Cyanobacteria	unclassified (derived from Cyanobacteria)	Chroococcales	unclassified (derived from Chroococcales)	Synechococcus	Synechococcus sp. MH301	5	0	0	0.0072899	0	0
OTU1671	Bacteria	Cyanobacteria	unclassified (derived from Cyanobacteria)	Chroococcales	unclassified (derived from Chroococcales)	Synechococcus	Synechococcus sp. MH305	23	0	0	0.0335336	0	0
OTU1672	Bacteria	Cyanobacteria	unclassified (derived from Cyanobacteria)	Chroococcales	unclassified (derived from Chroococcales)	Synechococcus	Synechococcus sp. MW6C6	148	0	0	0.215781	0	0
OTU1673	Bacteria	Cyanobacteria	unclassified (derived from Cyanobacteria)	Chroococcales	unclassified (derived from Chroococcales)	Synechococcus	Synechococcus sp. MW74D3	393	0	0	0.572987	0	0
OTU1674	Bacteria	Cyanobacteria	unclassified (derived from Cyanobacteria)	Chroococcales	unclassified (derived from Chroococcales)	Synechococcus	Synechococcus sp. MW99B6	50	0	0	0.072899	0	0
OTU1675	Bacteria	Cyanobacteria	unclassified (derived from Cyanobacteria)	Chroococcales	unclassified (derived from Chroococcales)	Synechococcus	Synechococcus sp. NAN	11	0	0	0.0160378	0	0
OTU1676	Bacteria	Cyanobacteria	unclassified (derived from Cyanobacteria)	Chroococcales	unclassified (derived from Chroococcales)	Synechococcus	Synechococcus sp. PCC 7002	1	1	0	0.00145798	0.00161199	0
OTU1677	Bacteria	Cyanobacteria	unclassified (derived from Cyanobacteria)	Chroococcales	unclassified (derived from Chroococcales)	Synechococcus	Synechococcus sp. PCC 7920	11	0	0	0.0160378	0	0
OTU1678	Bacteria	Cyanobacteria	unclassified (derived from Cyanobacteria)	Chroococcales	unclassified (derived from Chroococcales)	Cyanobacterium	Synechococcus sp. PCC 8806	0	2	0	0	0.00322399	0
OTU1679	Bacteria	Cyanobacteria	unclassified (derived from Cyanobacteria)	Chroococcales	unclassified (derived from Chroococcales)	Synechococcus	Synechococcus sp. PS680	3	0	0	0.00437394	0	0
OTU1680	Bacteria	Cyanobacteria	unclassified (derived from Cyanobacteria)	Chroococcales	unclassified (derived from Chroococcales)	Synechococcus	Synechococcus sp. PS721	72	0	0	0.104975	0	0
OTU1681	Bacteria	Cyanobacteria	unclassified (derived from Cyanobacteria)	Chroococcales	unclassified (derived from Chroococcales)	Synechococcus	Synechococcus sp. PS838	2	0	0	0.00291596	0	0
OTU1682	Bacteria	Cyanobacteria	unclassified (derived from Cyanobacteria)	Chroococcales	unclassified (derived from Chroococcales)	Synechococcus	Synechococcus sp. PS845	4	0	0	0.00583192	0	0
OTU1683	Bacteria	Cyanobacteria	unclassified (derived from Cyanobacteria)	Chroococcales	unclassified (derived from Chroococcales)	Synechococcus	Synechococcus sp. RS9906	4	0	0	0.00583192	0	0
OTU1684	Bacteria	Cyanobacteria	unclassified (derived from Cyanobacteria)	Chroococcales	unclassified (derived from Chroococcales)	Synechococcus	Synechococcus sp. RS9916	26	0	0	0.0379075	0	0
OTU1685	Bacteria	Cyanobacteria	unclassified (derived from Cyanobacteria)	Chroococcales	unclassified (derived from Chroococcales)	Synechococcus	Synechococcus sp. RS9920	167	0	0	0.243483	0	0
OTU1686	Bacteria	Cyanobacteria	unclassified (derived from Cyanobacteria)	Chroococcales	unclassified (derived from Chroococcales)	Synechococcus	Synechococcus sp. T7cc1	615	2	0	0.896658	0.00322399	0
OTU1687	Bacteria	Cyanobacteria	unclassified (derived from Cyanobacteria)	Chroococcales	unclassified (derived from Chroococcales)	Synechococcus	Synechococcus sp. TAG	373	0	0	0.543827	0	0
OTU1688	Bacteria	Cyanobacteria	unclassified (derived from Cyanobacteria)	Chroococcales	unclassified (derived from Chroococcales)	Synechococcus	Synechococcus sp. TAGS	3	0	0	0.00437394	0	0
OTU1689	Bacteria	Cyanobacteria	unclassified (derived from Cyanobacteria)	Chroococcales	unclassified (derived from Chroococcales)	Synechococcus	Synechococcus sp. UBR	13	0	0	0.0189538	0	0
OTU1690	Bacteria	Cyanobacteria	unclassified (derived from Cyanobacteria)	Chroococcales	unclassified (derived from Chroococcales)	Synechococcus	Synechococcus sp. WH 5701	14	0	0	0.0204117	0	0
OTU1691	Bacteria	Cyanobacteria	unclassified (derived from Cyanobacteria)	Chroococcales	unclassified (derived from Chroococcales)	Synechococcus	Synechococcus sp. WH 7803	8	0	0	0.0116638	0	0
OTU1692	Bacteria	Cyanobacteria	unclassified (derived from Cyanobacteria)	Chroococcales	unclassified (derived from Chroococcales)	Synechococcus	Synechococcus sp. WH 8101	146	1	0	0.212865	0.00161199	0
OTU1693	Bacteria	Cyanobacteria	unclassified (derived from Cyanobacteria)	Chroococcales	unclassified (derived from Chroococcales)	Synechococcus	Synechococcus sp. WH 8103	396	0	0	0.57736	0	0
OTU1694	Bacteria	Cyanobacteria	unclassified (derived from Cyanobacteria)	Chroococcales	unclassified (derived from Chroococcales)	Synechocystis	Synechocystis sp. PCC 6714	2	1	0	0.00291596	0.00161199	0
OTU1695	Bacteria	Cyanobacteria	unclassified (derived from Cyanobacteria)	Chroococcales	unclassified (derived from Chroococcales)	Synechocystis	Synechocystis sp. PCC 6803	2	0	0	0.00291596	0	0
OTU1696	Bacteria	Cyanobacteria	unclassified (derived from Cyanobacteria)	Chroococcales	unclassified (derived from Chroococcales)	Synechocystis	Synechocystis sp. Sai002	1	0	0	0.00145798	0	0
OTU1697	Bacteria	Synergistetes	unclassified (derived from Synergistetes)	unclassified (derived from Synergistetes)	unclassified (derived from Synergistetes)	unclassified (derived from Synergistetes)	Synergistetes bacterium SGP1	0	2	0	0	0.00322399	0
OTU1698	Bacteria	Proteobacteria	Deltaproteobacteria	Syntrophobacterales	Syntrophobacteraceae	Syntrophobacter	Syntrophobacter fumaroxidans	0	2	0	0	0.00322399	0
OTU1699	Bacteria	Firmicutes	Clostridia	Clostridiales	Syntrophomonadaceae	Syntrophomonas	Syntrophomonas cellicola	0	6	0	0	0.00967196	0
OTU1700	Bacteria	Firmicutes	Clostridia	Clostridiales	Syntrophomonadaceae	Syntrophomonas	Syntrophomonas curvata	0	23	0	0	0.0370758	0
OTU1701	Bacteria	Firmicutes	Clostridia	Clostridiales	Syntrophomonadaceae	Syntrophomonas	Syntrophomonas erecta	0	11	0	0	0.0177319	0
OTU1702	Bacteria	Firmicutes	Clostridia	Clostridiales	Syntrophomonadaceae	Syntrophomonas	Syntrophomonas sapovorans	0	21	0	0	0.0338519	0
OTU1703	Bacteria	Firmicutes	Clostridia	Clostridiales	Syntrophomonadaceae	Syntrophomonas	Syntrophomonas wolfei	0	18	0	0	0.0290159	0
OTU1704	Bacteria	Proteobacteria	Deltaproteobacteria	Syntrophobacterales	Syntrophaceae	Syntrophus	Syntrophus aciditrophicus	0	2	0	0	0.00322399	0
OTU1705	Bacteria	Bacteroidetes	Bacteroidia	Bacteroidales	Porphyromonadaceae	Tannerella	Tannerella forsythia	0	260	8	0	0.419118	0.0732802
OTU1706	Bacteria	Proteobacteria	Betaproteobacteria	Burkholderiales	Alcaligenaceae	Taylorella	Taylorella asinigenitalis	0	13	0	0	0.0209559	0
OTU1707	Bacteria	Proteobacteria	Alphaproteobacteria	Rhodospirillales	Rhodospirillaceae	Telmatospirillum	Telmatospirillum siberiense	0	1	0	0	0.00161199	0
OTU1708	Bacteria	Bacteroidetes	Flavobacteria	Flavobacteriales	Flavobacteriaceae	Tenacibaculum	Tenacibaculum amylolyticum	2	126	0	0.00291596	0.203111	0
OTU1709	Bacteria	Bacteroidetes	Flavobacteria	Flavobacteriales	Flavobacteriaceae	Tenacibaculum	Tenacibaculum maritimum	0	92	0	0	0.148303	0
OTU1710	Bacteria	Bacteroidetes	Flavobacteria	Flavobacteriales	Flavobacteriaceae	Tenacibaculum	Tenacibaculum ovolyticum	40	312	0	0.0583192	0.502942	0
OTU1711	Bacteria	Firmicutes	Clostridia	Clostridiales	Clostridiaceae	Tepidimicrobium	Tepidimicrobium ferriphilum	0	2	0	0	0.00322399	0
OTU1712	Bacteria	Proteobacteria	Gammaproteobacteria	Alteromonadales	unclassified (derived from Alteromonadales)	Teredinibacter	Teredinibacter turnerae	0	1	0	0	0.00161199	0
OTU1713	Bacteria	Actinobacteria	Actinobacteria (class)	Actinomycetales	Intrasporangiaceae	Terrabacter	Terrabacter tumescens	84	1	0	0.12247	0.00161199	0
OTU1714	Bacteria	Bacteroidetes	Sphingobacteria	Sphingobacteriales	unclassified (derived from Sphingobacteriales)	Terrimonas	Terrimonas ferruginea	126	31	0	0.183706	0.0499718	0
OTU1715	Bacteria	Bacteroidetes	Sphingobacteria	Sphingobacteriales	unclassified (derived from Sphingobacteriales)	Terrimonas	Terrimonas lutea	50	15	0	0.072899	0.0241799	0
OTU1716	Bacteria	Actinobacteria	Actinobacteria (class)	Actinomycetales	Intrasporangiaceae	Tetrasphaera	Tetrasphaera australiensis	147	1	0	0.214323	0.00161199	0
OTU1717	Bacteria	Actinobacteria	Actinobacteria (class)	Actinomycetales	Intrasporangiaceae	Tetrasphaera	Tetrasphaera jenkinsii	91	1	0	0.132676	0.00161199	0
OTU1718	Bacteria	Proteobacteria	Betaproteobacteria	Rhodocyclales	Rhodocyclaceae	Thauera	Thauera aromatica	0	1	0	0	0.00161199	0
OTU1719	Bacteria	Proteobacteria	Betaproteobacteria	Rhodocyclales	Rhodocyclaceae	Thauera	Thauera chlorobenzoica	0	2	0	0	0.00322399	0
OTU1720	Bacteria	Proteobacteria	Betaproteobacteria	Rhodocyclales	Rhodocyclaceae	Thauera	Thauera linaloolentis	0	1	0	0	0.00161199	0
OTU1721	Bacteria	Proteobacteria	Betaproteobacteria	Rhodocyclales	Rhodocyclaceae	Thauera	Thauera mechernichensis	0	1	0	0	0.00161199	0
OTU1722	Bacteria	Proteobacteria	Betaproteobacteria	Rhodocyclales	Rhodocyclaceae	Thauera	Thauera sp. 28	0	2	0	0	0.00322399	0
OTU1723	Bacteria	Proteobacteria	Betaproteobacteria	Rhodocyclales	Rhodocyclaceae	Thauera	Thauera sp. MZ1T	0	17	0	0	0.0274039	0
OTU1724	Bacteria	Proteobacteria	Betaproteobacteria	Rhodocyclales	Rhodocyclaceae	Thauera	Thauera sp. Q4	0	6	0	0	0.00967196	0
OTU1725	Bacteria	Synergistetes	Synergistia	Synergistales	Synergistaceae	Thermanaerovibrio	Thermanaerovibrio acidaminovorans	0	2	0	0	0.00322399	0
OTU1726	Bacteria	Firmicutes	Clostridia	Clostridiales	Peptococcaceae	Thermincola	Thermincola potens	1	4	0	0.00145798	0.00644797	0
OTU1727	Bacteria	Firmicutes	Bacilli	Bacillales	Thermoactinomycetaceae	Thermoactinomyces	Thermoactinomyces vulgaris	0	3	0	0	0.00483598	0
OTU1728	Bacteria	Firmicutes	Clostridia	Thermoanaerobacterales	Thermoanaerobacteraceae	Thermoanaerobacter	Thermoanaerobacter ethanolicus	0	3	0	0	0.00483598	0
OTU1729	Bacteria	Firmicutes	Clostridia	Thermoanaerobacterales	Thermoanaerobacteraceae	Thermoanaerobacter	Thermoanaerobacter sp. X514	1	0	0	0.00145798	0	0
OTU1730	Bacteria	Firmicutes	Clostridia	Thermoanaerobacterales	Thermoanaerobacterales Family III. Incertae Sedis	Thermoanaerobacterium	Thermoanaerobacterium thermosaccharolyticum	0	16	0	0	0.0257919	0
OTU1731	Bacteria	unclassified (derived from Bacteria)	unclassified (derived from Bacteria)	unclassified (derived from Bacteria)	unclassified (derived from Bacteria)	Thermobaculum	Thermobaculum terrenum	0	4	0	0	0.00644797	0
OTU1732	Bacteria	Actinobacteria	Actinobacteria (class)	Actinomycetales	Nocardiopsaceae	Thermobifida	Thermobifida fusca	0	1	0	0	0.00161199	0
OTU1733	Bacteria	Actinobacteria	Actinobacteria (class)	Actinomycetales	Pseudonocardiaceae	Thermobispora	Thermobispora bispora	0	2	0	0	0.00322399	0
OTU1734	Bacteria	Thermodesulfobacteria	Thermodesulfobacteria (class)	Thermodesulfobacteriales	Thermodesulfobacteriaceae	Thermodesulfobacterium	Thermodesulfobacterium hveragerdense	1	0	0	0.00145798	0	0
OTU1735	Bacteria	Firmicutes	Clostridia	Thermoanaerobacterales	Thermodesulfobiaceae	Thermodesulfobium	Thermodesulfobium narugense	0	1	0	0	0.00161199	0
OTU1736	Bacteria	Nitrospirae	Nitrospira (class)	Nitrospirales	Nitrospiraceae	Thermodesulfovibrio	Thermodesulfovibrio islandicus	0	1	0	0	0.00161199	0
OTU1737	Bacteria	Actinobacteria	Actinobacteria (class)	Thermoleophilales	Thermoleophilaceae	Thermoleophilum	Thermoleophilum album	0	1	0	0	0.00161199	0
OTU1738	Bacteria	Chloroflexi	Thermomicrobia (class)	Thermomicrobiales	Thermomicrobiaceae	Thermomicrobium	Thermomicrobium roseum	0	2	0	0	0.00322399	0
OTU1739	Bacteria	Firmicutes	Negativicutes	Selenomonadales	Veillonellaceae	Thermosinus	Thermosinus carboxydivorans	1	5	0	0.00145798	0.00805997	0
OTU1740	Bacteria	Thermotogae	Thermotogae (class)	Thermotogales	Thermotogaceae	Thermosipho	Thermosipho melanesiensis	0	10	0	0	0.0161199	0
OTU1741	Bacteria	Thermotogae	Thermotogae (class)	Thermotogales	Thermotogaceae	Thermotoga	Thermotoga lettingae	0	1	0	0	0.00161199	0
OTU1742	Bacteria	Thermotogae	Thermotogae (class)	Thermotogales	Thermotogaceae	Thermotoga	Thermotoga neapolitana	0	1	0	0	0.00161199	0
OTU1743	Bacteria	Thermotogae	Thermotogae (class)	Thermotogales	Thermotogaceae	Thermotoga	Thermotoga subterranea	0	2	0	0	0.00322399	0
OTU1744	Bacteria	Deinococcus-Thermus	Deinococci	Thermales	Thermaceae	Thermus	Thermus scotoductus	2	0	0	0.00291596	0	0
OTU1745	Bacteria	Proteobacteria	Gammaproteobacteria	Chromatiales	Ectothiorhodospiraceae	Thioalkalivibrio	Thioalkalivibrio sp. HL-EbGR7	0	1	0	0	0.00161199	0
OTU1746	Bacteria	Proteobacteria	Betaproteobacteria	Hydrogenophilales	Hydrogenophilaceae	Thiobacillus	Thiobacillus denitrificans	0	2	0	0	0.00322399	0
OTU1747	Bacteria	Proteobacteria	Betaproteobacteria	Hydrogenophilales	Hydrogenophilaceae	Thiobacillus	Thiobacillus plumbophilus	0	1	0	0	0.00161199	0
OTU1748	Bacteria	Proteobacteria	Betaproteobacteria	Burkholderiales	unclassified (derived from Burkholderiales)	Thiobacter	Thiobacter subterraneus	0	2	0	0	0.00322399	0
OTU1749	Bacteria	Proteobacteria	Alphaproteobacteria	Rhodobacterales	Rhodobacteraceae	Thioclava	Thioclava pacifica	1	1	0	0.00145798	0.00161199	0
OTU1750	Bacteria	Proteobacteria	Betaproteobacteria	Burkholderiales	unclassified (derived from Burkholderiales)	Thiomonas	Thiomonas sp. 3As	3	0	0	0.00437394	0	0
OTU1751	Bacteria	Proteobacteria	Betaproteobacteria	Burkholderiales	unclassified (derived from Burkholderiales)	Thiomonas	Thiomonas sp. Ynys1	1	0	0	0.00145798	0	0
OTU1752	Bacteria	Proteobacteria	Gammaproteobacteria	Chromatiales	Ectothiorhodospiraceae	Thiorhodospira	Thiorhodospira sp. SLG	1	0	0	0.00145798	0	0
OTU1753	Bacteria	Proteobacteria	Gammaproteobacteria	Thiotrichales	Thiotrichaceae	Thiothrix	Thiothrix eikelboomii	0	12	1	0	0.0193439	0.00916003
OTU1754	Bacteria	Firmicutes	Clostridia	Clostridiales	Clostridiales Family XI. Incertae Sedis	Tissierella	Tissierella creatinophila	0	1	0	0	0.00161199	0
OTU1755	Bacteria	Firmicutes	Clostridia	Clostridiales	Clostridiales Family XI. Incertae Sedis	Tissierella	Tissierella sp. AIP 285.00	0	1	0	0	0.00161199	0
OTU1756	Bacteria	Firmicutes	Clostridia	Clostridiales	Clostridiales Family XI. Incertae Sedis	Tissierella	Tissierella sp. LBN 292	0	7	0	0	0.011284	0
OTU1757	Bacteria	Firmicutes	Clostridia	Clostridiales	Clostridiales Family XI. Incertae Sedis	Tissierella	Tissierella sp. LBN 299	0	8	0	0	0.0128959	0
OTU1758	Bacteria	Proteobacteria	Gammaproteobacteria	Aeromonadales	Aeromonadaceae	Tolumonas	Tolumonas auensis	0	105	0	0	0.169259	0
OTU1759	Bacteria	Spirochaetes	Spirochaetes (class)	Spirochaetales	Spirochaetaceae	Treponema	Treponema amylovorum	0	6	0	0	0.00967196	0
OTU1760	Bacteria	Spirochaetes	Spirochaetes (class)	Spirochaetales	Spirochaetaceae	Treponema	Treponema azotonutricium	1	6	0	0.00145798	0.00967196	0
OTU1761	Bacteria	Spirochaetes	Spirochaetes (class)	Spirochaetales	Spirochaetaceae	Treponema	Treponema denticola	0	2	0	0	0.00322399	0
OTU1762	Bacteria	Spirochaetes	Spirochaetes (class)	Spirochaetales	Spirochaetaceae	Treponema	Treponema lecithinolyticum	0	2	0	0	0.00322399	0
OTU1763	Bacteria	Spirochaetes	Spirochaetes (class)	Spirochaetales	Spirochaetaceae	Treponema	Treponema maltophilum	2	6	0	0.00291596	0.00967196	0
OTU1764	Bacteria	Spirochaetes	Spirochaetes (class)	Spirochaetales	Spirochaetaceae	Treponema	Treponema medium	0	1	0	0	0.00161199	0
OTU1765	Bacteria	Spirochaetes	Spirochaetes (class)	Spirochaetales	Spirochaetaceae	Treponema	Treponema parvum	0	4	0	0	0.00644797	0
OTU1766	Bacteria	Spirochaetes	Spirochaetes (class)	Spirochaetales	Spirochaetaceae	Treponema	Treponema pectinovorum	1	6	0	0.00145798	0.00967196	0
OTU1767	Bacteria	Spirochaetes	Spirochaetes (class)	Spirochaetales	Spirochaetaceae	Treponema	Treponema pedis	0	1	0	0	0.00161199	0
OTU1768	Bacteria	Spirochaetes	Spirochaetes (class)	Spirochaetales	Spirochaetaceae	Treponema	Treponema saccharophilum	0	2	0	0	0.00322399	0
OTU1769	Bacteria	Spirochaetes	Spirochaetes (class)	Spirochaetales	Spirochaetaceae	Treponema	Treponema socranskii	0	7	0	0	0.011284	0
OTU1770	Bacteria	Spirochaetes	Spirochaetes (class)	Spirochaetales	Spirochaetaceae	Treponema	Treponema sp.	0	3	0	0	0.00483598	0
OTU1771	Bacteria	Spirochaetes	Spirochaetes (class)	Spirochaetales	Spirochaetaceae	Treponema	Treponema sp. AC3	0	1	0	0	0.00161199	0
OTU1772	Bacteria	Spirochaetes	Spirochaetes (class)	Spirochaetales	Spirochaetaceae	Treponema	Treponema sp. OMZ 839	0	1	0	0	0.00161199	0
OTU1773	Bacteria	Spirochaetes	Spirochaetes (class)	Spirochaetales	Spirochaetaceae	Treponema	Treponema sp. OMZ 840	0	1	0	0	0.00161199	0
OTU1774	Bacteria	Spirochaetes	Spirochaetes (class)	Spirochaetales	Spirochaetaceae	Treponema	Treponema sp. Ru1	0	3	0	0	0.00483598	0
OTU1775	Bacteria	Spirochaetes	Spirochaetes (class)	Spirochaetales	Spirochaetaceae	Treponema	Treponema vincentii	0	5	0	0	0.00805997	0
OTU1776	Bacteria	Spirochaetes	Spirochaetes (class)	Spirochaetales	Spirochaetaceae	Treponema	Treponema zioleckii	0	3	0	0	0.00483598	0
OTU1777	Bacteria	Firmicutes	Bacilli	Lactobacillales	Carnobacteriaceae	Trichococcus	Trichococcus flocculiformis	0	2	0	0	0.00322399	0
OTU1778	Bacteria	Firmicutes	Bacilli	Lactobacillales	Carnobacteriaceae	Trichococcus	Trichococcus palustris	0	4	0	0	0.00644797	0
OTU1779	Bacteria	Firmicutes	Bacilli	Lactobacillales	Carnobacteriaceae	Trichococcus	Trichococcus pasteurii	0	13	0	0	0.0209559	0
OTU1780	Bacteria	Actinobacteria	Actinobacteria (class)	Actinomycetales	unclassified (derived from Actinomycetales)	Tropheryma	Tropheryma whipplei	3	18	0	0.00437394	0.0290159	0
[truncated: 148 more rows]
