# Supplementary material for: Metagenomic analysis of microbiome spatial dynamics in urban river confluence affected by city wastewater
Source: Genomics Inform. 2025 Dec 4;23:27. doi: 10.1186/s44342-025-00054-3 (PMC12676890; doi:10.1186/s44342-025-00054-3)
Supplement: Supplementary file 1 — Supplementary Material 1. Table S1. Physicochemical Parameters and Heavy Metal Analysis. Table S2. Metagenome sequence and assembly statistics. Table S3 (A). Microbial community composition at domain level. Table S3 (B). Microbial community composition at phylum level. Table S3 (F). Microbial community composition at genus level. Table S4. Prediction of functional groups of OTUs among all the samples by TaxfFun. Table S5. Prediction of COG functional classification by SEED database. [file 44342_2025_54_MOESM1_ESM.zip › Supplementary/Table_S4.xlsx]

## Sheet: TableS4
Supplementary Table S4 | Prediction of functional groups of OTUs among all the samples by TaxfFun
Level1	Level2	Level3	Function	US	CM	DS
Metabolism	Biosynthesis of Other Secondary Metabolites	00941 Flavonoid biosynthesis [PATH:ko00941]	6DCS; 6'-deoxychalcone synthase [EC:2.3.1.170]	464	655	1
Metabolism	Carbohydrate metabolism	00650 Butanoate metabolism [PATH:ko00650]	AACS, acsA; acetoacetyl-CoA synthetase [EC:6.2.1.16]	4387	3210	27
Genetic Information Processing	Translation	00970 Aminoacyl-tRNA biosynthesis [PATH:ko00970]	AARS, alaS; alanyl-tRNA synthetase [EC:6.1.1.7]	26591	33952	152
Metabolism	Amino acid metabolism	00300 Lysine biosynthesis [PATH:ko00300]	AASS; alpha-aminoadipic semialdehyde synthase [EC:1.5.1.8 1.5.1.9]	6	216	8
Environmental Information Processing	Membrane transport	02010 ABC transporters [PATH:ko02010]	ABC-2.AB.A; antibiotic transport system ATP-binding protein	12909	17207	219
Environmental Information Processing	Membrane transport	02010 ABC transporters [PATH:ko02010]	ABC-2.AB.P; antibiotic transport system permease protein	18410	20418	577
Environmental Information Processing	Membrane transport	02010 ABC transporters [PATH:ko02010]	ABC-2.CPSE.A; capsular polysaccharide transport system ATP-binding protein	257	294	0
Environmental Information Processing	Membrane transport	02010 ABC transporters [PATH:ko02010]	ABC-2.CPSE.P1; capsular polysaccharide transport system permease protein	259	232	12
Environmental Information Processing	Membrane transport	02010 ABC transporters [PATH:ko02010]	ABC-2.CPSE.P; capsular polysaccharide transport system permease protein	157	110	0
Environmental Information Processing	Membrane transport	02010 ABC transporters [PATH:ko02010]	ABC-2.LPSE.A; lipopolysaccharide transport system ATP-binding protein	2327	5174	98
Environmental Information Processing	Membrane transport	02010 ABC transporters [PATH:ko02010]	ABC-2.LPSE.P; lipopolysaccharide transport system permease protein	911	3046	3
Environmental Information Processing	Membrane transport	02010 ABC transporters [PATH:ko02010]	ABC.ARG.S, argT; lysine/arginine/ornithine transport system substrate-binding protein	2031	354	9
Environmental Information Processing	Membrane transport	02010 ABC transporters [PATH:ko02010]	ABC.ATM; mitochondrial ABC transporter ATM	60	78	0
Environmental Information Processing	Membrane transport	02010 ABC transporters [PATH:ko02010]	ABC.CEB.A, msiK; cellobiose transport system ATP-binding protein	1386	217	74
Environmental Information Processing	Membrane transport	02010 ABC transporters [PATH:ko02010]	ABC.CEB.P, cebF; cellobiose transport system permease protein	63	66	1
Environmental Information Processing	Membrane transport	02010 ABC transporters [PATH:ko02010]	ABC.CEB.P1, cebG; cellobiose transport system permease protein	49	40	2
Environmental Information Processing	Membrane transport	02010 ABC transporters [PATH:ko02010]	ABC.CEB.S, cebE; cellobiose transport system substrate-binding protein	55	26	0
Environmental Information Processing	Membrane transport	02010 ABC transporters [PATH:ko02010]	ABC.CYST.A; cystine transport system ATP-binding protein [EC:3.6.3.-]	769	255	17
Environmental Information Processing	Membrane transport	02010 ABC transporters [PATH:ko02010]	ABC.CYST.P; cystine transport system permease protein	739	190	0
Environmental Information Processing	Membrane transport	02010 ABC transporters [PATH:ko02010]	ABC.FEV.A; iron complex transport system ATP-binding protein [EC:3.6.3.34]	10744	8909	82
Environmental Information Processing	Membrane transport	02010 ABC transporters [PATH:ko02010]	ABC.FEV.P; iron complex transport system permease protein	15147	10576	77
Environmental Information Processing	Membrane transport	02010 ABC transporters [PATH:ko02010]	ABC.FEV.S; iron complex transport system substrate-binding protein	11753	7250	7
Environmental Information Processing	Membrane transport	02010 ABC transporters [PATH:ko02010]	ABC.GGU.A, gguA; putative multiple sugar transport system ATP-binding protein	455	1696	0
Environmental Information Processing	Membrane transport	02010 ABC transporters [PATH:ko02010]	ABC.GGU.P, gguB; putative multiple sugar transport system permease protein	232	958	0
Environmental Information Processing	Membrane transport	02010 ABC transporters [PATH:ko02010]	ABC.GGU.S, chvE; putative multiple sugar transport system substrate-binding protein	294	1269	0
Environmental Information Processing	Membrane transport	02010 ABC transporters [PATH:ko02010]	ABC.GLC.A; glucose/arabinose transport system ATP-binding protein	5	13	1
Environmental Information Processing	Membrane transport	02010 ABC transporters [PATH:ko02010]	ABC.GLN1.A; putative glutamine transport system ATP-binding protein [EC:3.6.3.-]	3473	2046	9
Environmental Information Processing	Membrane transport	02010 ABC transporters [PATH:ko02010]	ABC.GLN1.P; putative glutamine transport system permease protein	4118	1615	70
Environmental Information Processing	Membrane transport	02010 ABC transporters [PATH:ko02010]	ABC.GLN1.S; putative glutamine transport system substrate-binding protein	2848	1909	0
Environmental Information Processing	Membrane transport	02010 ABC transporters [PATH:ko02010]	ABC.LPT.A, lolD; lipoprotein-releasing system ATP-binding protein [EC:3.6.3.-]	5774	13770	82
Environmental Information Processing	Membrane transport	02010 ABC transporters [PATH:ko02010]	ABC.LPT.P, lolC, lolE; lipoprotein-releasing system permease protein	11839	11284	386
Environmental Information Processing	Membrane transport	02010 ABC transporters [PATH:ko02010]	ABC.MAL1.A; maltooligosaccharide transport system ATP-binding protein	40	51	0
Environmental Information Processing	Membrane transport	02010 ABC transporters [PATH:ko02010]	ABC.MET.A, metN; D-methionine transport system ATP-binding protein	5347	4209	43
Environmental Information Processing	Membrane transport	02010 ABC transporters [PATH:ko02010]	ABC.MET.P, metI; D-methionine transport system permease protein	3264	2307	0
Environmental Information Processing	Membrane transport	02010 ABC transporters [PATH:ko02010]	ABC.MET.S, metQ; D-methionine transport system substrate-binding protein	6219	3018	11
Environmental Information Processing	Membrane transport	02010 ABC transporters [PATH:ko02010]	ABC.NGC.P1; N-acetylglucosamine transport system permease protein	26	14	0
Environmental Information Processing	Membrane transport	02010 ABC transporters [PATH:ko02010]	ABC.NGC.S; N-acetylglucosamine transport system substrate-binding protein	21	19	0
Environmental Information Processing	Membrane Transport	02010 ABC transporters [PATH:ko02010]	ABC.PE.A; peptide/nickel transport system ATP-binding protein	15887	10064	221
Environmental Information Processing	Membrane Transport	02010 ABC transporters [PATH:ko02010]	ABC.PE.P1; peptide/nickel transport system permease protein	17557	10711	409
Environmental Information Processing	Membrane Transport	02010 ABC transporters [PATH:ko02010]	ABC.PE.P; peptide/nickel transport system permease protein	17319	9882	312
Environmental Information Processing	Membrane Transport	02010 ABC transporters [PATH:ko02010]	ABC.PE.S; peptide/nickel transport system substrate-binding protein	19596	10805	363
Environmental Information Processing	Membrane Transport	02010 ABC transporters [PATH:ko02010]	ABC.SN.P, ssuC, tauC; sulfonate/nitrate/taurine transport system permease protein	19086	10929	409
Environmental Information Processing	Membrane Transport	02010 ABC transporters [PATH:ko02010]	ABC.SN.S, ssuA, tauA; sulfonate/nitrate/taurine transport system substrate-binding protein	15160	7759	252
Environmental Information Processing	Membrane Transport	02010 ABC transporters [PATH:ko02010]	ABC.SX.P, cysT; putative sulfate transport system permease protein	27	300	0
Environmental Information Processing	Membrane Transport	02010 ABC transporters [PATH:ko02010]	ABC.SX.S; putative sulfate transport system substrate-binding protein	2	619	1
Environmental Information Processing	Membrane Transport	02010 ABC transporters [PATH:ko02010]	ABC.TG.A; putative tungstate transport system ATP-binding protein	0	796	0
Environmental Information Processing	Membrane transport	02010 ABC transporters [PATH:ko02010]	ABC.VB12.A, btuD; vitamin B12 transport system ATP-binding protein [EC:3.6.3.33]	116	122	1
Environmental Information Processing	Membrane transport	02010 ABC transporters [PATH:ko02010]	ABC.VB12.P, btuC; vitamin B12 transport system permease protein	258	183	0
Environmental Information Processing	Membrane transport	02010 ABC transporters [PATH:ko02010]	ABC.VB12.S1, btuF; vitamin B12 transport system substrate-binding protein	3096	628	0
Cellular Processes	Transport and catabolism	04142 Lysosome [PATH:ko04142]	ABCA2; ATP-binding cassette, subfamily A (ABC1), member 2	1	1	16
Environmental Information Processing	Membrane transport	02010 ABC transporters [PATH:ko02010]	ABCA3; ATP-binding cassette, subfamily A (ABC1), member 3	7	30	0
Environmental Information Processing	Membrane transport	02010 ABC transporters [PATH:ko02010]	ABCB10; ATP-binding cassette, subfamily B (MDR/TAP), member 10	31	72	0
Environmental Information Processing	Membrane transport	02010 ABC transporters [PATH:ko02010]	ABCB1; ATP-binding cassette, subfamily B (MDR/TAP), member 1	168	268	0
Environmental Information Processing	Membrane transport	02010 ABC transporters [PATH:ko02010]	ABCB6; ATP-binding cassette, subfamily B (MDR/TAP), member 6	50	75	0
Environmental Information Processing	Membrane transport	02010 ABC transporters [PATH:ko02010]	ABCB7; ATP-binding cassette, subfamily B (MDR/TAP), member 7	33	74	0
Environmental Information Processing	Membrane transport	02010 ABC transporters [PATH:ko02010]	ABCB8; ATP-binding cassette, subfamily B (MDR/TAP), member 8	47	99	0
Cellular Processes	Transport and catabolism	04142 Lysosome [PATH:ko04142]	ABCB9, TAPL; ATP-binding cassette, subfamily B (MDR/TAP), member 9	11	16	0
Environmental Information Processing	Signal transduction	02020 Two-component system [PATH:ko02020]	ABCC-BAC.COMA, comA; ATP-binding cassette, subfamily C, bacterial, competence factor transporting protein [EC:3.4.22.-]	3	11	0
Environmental Information Processing	Membrane transport	02010 ABC transporters [PATH:ko02010]	ABCC-BAC; ATP-binding cassette, subfamily C, bacterial	21938	13274	37
Environmental Information Processing	Membrane transport	02010 ABC transporters [PATH:ko02010]	ABCC10; ATP-binding cassette, subfamily C (CFTR/MRP), member 10	18	12	0
Environmental Information Processing	Membrane transport	02010 ABC transporters [PATH:ko02010]	ABCC11; ATP-binding cassette, subfamily C (CFTR/MRP), member 11	1	11	0
Environmental Information Processing	Membrane transport	02010 ABC transporters [PATH:ko02010]	ABCC1; ATP-binding cassette, subfamily C (CFTR/MRP), member 1	1	14	0
Environmental Information Processing	Membrane transport	02010 ABC transporters [PATH:ko02010]	ABCC2; ATP-binding cassette, subfamily C (CFTR/MRP), member 2	3	16	0
Environmental Information Processing	Membrane transport	02010 ABC transporters [PATH:ko02010]	ABCC3; ATP-binding cassette, subfamily C (CFTR/MRP), member 3	9	26	0
Environmental Information Processing	Membrane transport	02010 ABC transporters [PATH:ko02010]	ABCC4; ATP-binding cassette, subfamily C (CFTR/MRP), member 4	11	43	0
Environmental Information Processing	Membrane transport	02010 ABC transporters [PATH:ko02010]	ABCC5; ATP-binding cassette, subfamily C (CFTR/MRP), member 5	6	87	6
Cellular Processes	Transport and catabolism	04146 Peroxisome [PATH:ko04146]	ABCD3, PMP70; ATP-binding cassette, subfamily D (ALD), member 3	14	7	4
Environmental Information Processing	Membrane transport	02010 ABC transporters [PATH:ko02010]	ABCG2; ATP-binding cassette, subfamily G (WHITE), member 2	16	8	0
Cellular Processes	Transport and catabolism	04146 Peroxisome [PATH:ko04146]	ACAA1; acetyl-CoA acyltransferase 1 [EC:2.3.1.16]	48	26	0
Metabolism	Amino acid metabolism	00280 Valine, leucine and isoleucine degradation [PATH:ko00280]	ACAA2; acetyl-CoA acyltransferase 2 [EC:2.3.1.16]	11	17	0
Metabolism	Carbohydrate metabolism	00620 Pyruvate metabolism [PATH:ko00620]	ACAC; acetyl-CoA carboxylase / biotin carboxylase [EC:6.4.1.2 6.3.4.14]	60	58	6
Metabolism	Amino acid metabolism	00280 Valine, leucine and isoleucine degradation [PATH:ko00280]	ACAD8; isobutyryl-CoA dehydrogenase [EC:1.3.99.-]	4	13	0
Metabolism	Lipid metabolism	00071 Fatty acid metabolism [PATH:ko00071]	ACADL; long-chain-acyl-CoA dehydrogenase [EC:1.3.8.8]	279	598	266
Metabolism	Amino acid metabolism	00280 Valine, leucine and isoleucine degradation [PATH:ko00280]	ACADM, acd; acyl-CoA dehydrogenase [EC:1.3.8.7]	17896	8275	267
Metabolism	Amino acid metabolism	00280 Valine, leucine and isoleucine degradation [PATH:ko00280]	ACADS, bcd; butyryl-CoA dehydrogenase [EC:1.3.8.1]	5516	5252	519
Metabolism	Amino acid metabolism	00280 Valine, leucine and isoleucine degradation [PATH:ko00280]	ACADSB; short/branched chain acyl-CoA dehydrogenase [EC:1.3.99.12]	5	30	3
Cellular Processes	Transport and catabolism	04144 Endocytosis [PATH:ko04144]	ACAP; Arf-GAP with coiled-coil, ANK repeat and PH domain-containing protein	0	0	18
Metabolism	Carbohydrate metabolism	00020 Citrate cycle (TCA cycle) [PATH:ko00020]	ACLY; ATP citrate (pro-S)-lyase [EC:2.3.3.8]	53	1546	31
Metabolism	Amino acid metabolism	00300 Lysine biosynthesis [PATH:ko00300]	ACO, acnA; aconitate hydratase 1 / homoaconitase [EC:4.2.1.3 4.2.1.-]	28416	24222	428
Metabolism	Metabolism of cofactors and vitamins	00740 Riboflavin metabolism [PATH:ko00740]	ACP1; low molecular weight phosphotyrosine protein phosphatase [EC:3.1.3.2 3.1.3.48]	8	19	0
Cellular Processes	Transport and catabolism	04146 Peroxisome [PATH:ko04146]	ACSL, fadD; long-chain acyl-CoA synthetase [EC:6.2.1.3]	28685	35845	195
Metabolism	Carbohydrate metabolism	00650 Butanoate metabolism [PATH:ko00650]	ACSM; medium-chain acyl-CoA synthetase [EC:6.2.1.2]	14	76	0
Metabolism	Carbohydrate metabolism	00010 Glycolysis / Gluconeogenesis [PATH:ko00010]	ACSS, acs; acetyl-CoA synthetase [EC:6.2.1.1]	32969	27204	325
Cellular Processes	Cell communication	04510 Focal adhesion [PATH:ko04510]	ACTB_G1; actin beta/gamma 1	16	156	201
Cellular Processes	Cell communication	04540 Gap junction [PATH:ko04540]	ADCY9; adenylate cyclase 9 [EC:4.6.1.1]	14	6	1
Metabolism	Nucleotide metabolism	00230 Purine metabolism [PATH:ko00230]	ADE2; phosphoribosylaminoimidazole carboxylase [EC:4.1.1.21]	49	46	0
Metabolism	Nucleotide metabolism	00230 Purine metabolism [PATH:ko00230]	ADE5; phosphoribosylamine--glycine ligase / phosphoribosylformylglycinamidine cyclo-ligase [EC:6.3.4.13 6.3.3.1]	26	82	4
Metabolism	Carbohydrate metabolism	00500 Starch and sucrose metabolism [PATH:ko00500]	AGL; glycogen debranching enzyme [EC:2.4.1.25 3.2.1.33]	1	33	0
Metabolism	Amino acid metabolism	00250 Alanine, aspartate and glutamate metabolism [PATH:ko00250]	AGXT2; alanine-glyoxylate transaminase / (R)-3-amino-2-methylpropionate-pyruvate transaminase [EC:2.6.1.44 2.6.1.40]	137	51	0
Cellular Processes	Transport and catabolism	04146 Peroxisome [PATH:ko04146]	AGXT; alanine-glyoxylate transaminase / serine-glyoxylate transaminase / serine-pyruvate transaminase [EC:2.6.1.44 2.6.1.45 2.6.1.51]	4923	1087	21
Environmental Information Processing	Signal transduction	04075 Plant hormone signal transduction [PATH:ko04075]	AHK2_3_4; arabidopsis histidine kinase 2/3/4 (cytokinin receptor) [EC:2.7.13.3]	21	72	0
Cellular Processes	Cell communication	04510 Focal adhesion [PATH:ko04510]	AKT; RAC serine/threonine-protein kinase [EC:2.7.11.1]	0	11	5
Metabolism	Amino acid metabolism	00330 Arginine and proline metabolism [PATH:ko00330]	ALDH18A1, P5CS; delta-1-pyrroline-5-carboxylate synthetase [EC:2.7.2.11 1.2.1.41]	14	15	0
Metabolism	Amino acid metabolism	00260 Glycine, serine and threonine metabolism [PATH:ko00260]	ALDH7A1; aldehyde dehydrogenase family 7 member A1 [EC:1.2.1.31 1.2.1.8 1.2.1.3]	19	55	0
Metabolism	Carbohydrate metabolism	00010 Glycolysis / Gluconeogenesis [PATH:ko00010]	ALDO; fructose-bisphosphate aldolase, class I [EC:4.1.2.13]	2823	1995	61
Metabolism	Glycan biosynthesis and metabolism	00510 N-Glycan biosynthesis [PATH:ko00510]	ALG1; beta-1,4-mannosyltransferase [EC:2.4.1.142]	8	11	0
Metabolism	Glycan biosynthesis and metabolism	00510 N-Glycan biosynthesis [PATH:ko00510]	ALG2; alpha-1,3/alpha-1,6-mannosyltransferase [EC:2.4.1.132 2.4.1.257]	23	20	0
Metabolism	Glycan biosynthesis and metabolism	00510 N-Glycan biosynthesis [PATH:ko00510]	ALG5; dolichyl-phosphate beta-glucosyltransferase [EC:2.4.1.117]	7	46	3
Metabolism	Glycan biosynthesis and metabolism	00510 N-Glycan biosynthesis [PATH:ko00510]	ALG6; alpha-1,3-glucosyltransferase [EC:2.4.1.267]	18	7	3
Metabolism	Glycan biosynthesis and metabolism	00510 N-Glycan biosynthesis [PATH:ko00510]	ALG7; UDP-N-acetylglucosamine--dolichyl-phosphate N-acetylglucosaminephosphotransferase [EC:2.7.8.15]	33	45	0
Metabolism	Glycan biosynthesis and metabolism	00510 N-Glycan biosynthesis [PATH:ko00510]	ALG9; alpha-1,2-mannosyltransferase [EC:2.4.1.259 2.4.1.261]	0	11	0
Metabolism	Metabolism of other amino acids	00480 Glutathione metabolism [PATH:ko00480]	ANPEP; aminopeptidase N [EC:3.4.11.2]	45	53	1
Human Diseases	Neurodegenerative Diseases	05016 Huntington's disease [PATH:ko05016]	ANT; solute carrier family 25 (mitochondrial carrier; adenine nucleotide translocator)	13	56	11
Cellular Processes	Transport and catabolism	04142 Lysosome [PATH:ko04142]	AP1B1; AP-1 complex subunit beta-1	55	34	17
Cellular Processes	Transport and catabolism	04142 Lysosome [PATH:ko04142]	AP1G1; AP-1 complex subunit gamma-1	20	19	5
Cellular Processes	Transport and catabolism	04142 Lysosome [PATH:ko04142]	AP1M; AP-1 complex subunit mu	35	62	10
Cellular Processes	Transport and catabolism	04142 Lysosome [PATH:ko04142]	AP1S1_2; AP-1 complex subunit sigma 1/2	8	14	0
Cellular Processes	Transport and catabolism	04144 Endocytosis [PATH:ko04144]	AP2A; AP-2 complex subunit alpha	27	10	1
Cellular Processes	Transport and catabolism	04144 Endocytosis [PATH:ko04144]	AP2M1; AP-2 complex subunit mu-1	11	11	2
Cellular Processes	Transport and catabolism	04144 Endocytosis [PATH:ko04144]	AP2S1; AP-2 complex subunit sigma-1	6	21	0
Cellular Processes	Transport and catabolism	04142 Lysosome [PATH:ko04142]	AP3B; AP-3 complex subunit beta	0	11	9
Cellular Processes	Transport and catabolism	04142 Lysosome [PATH:ko04142]	AP3D1; AP-3 complex subunit delta-1	0	12	5
Cellular Processes	Transport and catabolism	04142 Lysosome [PATH:ko04142]	AP4E1; AP-4 complex subunit epsilon-1	15	10	0
Cellular Processes	Transport and catabolism	04142 Lysosome [PATH:ko04142]	AP4S1; AP-4 complex subunit sigma-1	15	12	0
Genetic Information Processing	Replication and repair	03410 Base excision repair [PATH:ko03410]	APEX1; AP endonuclease 1 [EC:4.2.99.18]	15	84	0
Genetic Information Processing	Transcription	03040 Spliceosome [PATH:ko03040]	AQR; intron-binding protein aquarius	32	15	2
Human Diseases	Infectious diseases	05110 Vibrio cholerae infection [PATH:ko05110]	ARF1; ADP-ribosylation factor 1	1	61	0
Cellular Processes	Transport and catabolism	04144 Endocytosis [PATH:ko04144]	ARF6; ADP-ribosylation factor 6	0	24	0
Metabolism	Amino acid metabolism	00400 Phenylalanine, tyrosine and tryptophan biosynthesis [PATH:ko00400]	ARO1; pentafunctional AROM polypeptide [EC:4.2.3.4 4.2.1.10 1.1.1.25 2.7.1.71 2.5.1.19]	2	41	4
Metabolism	Amino acid metabolism	00270 Cysteine and methionine metabolism [PATH:ko00270]	ARO8; aromatic amino acid aminotransferase I [EC:2.6.1.57 2.6.1.27 2.6.1.5]	4	12	0
Metabolism	Amino acid metabolism	00400 Phenylalanine, tyrosine and tryptophan biosynthesis [PATH:ko00400]	AROA1, aroA; chorismate mutase [EC:5.4.99.5]	134	3366	0
Metabolism	Amino acid metabolism	00400 Phenylalanine, tyrosine and tryptophan biosynthesis [PATH:ko00400]	AROA2, aroA; 3-deoxy-7-phosphoheptulonate synthase [EC:2.5.1.54]	318	2512	34
Environmental Information Processing	Signal transduction	04075 Plant hormone signal transduction [PATH:ko04075]	ARR-B; two-component response regulator ARR-B family	14	0	1
Cellular Processes	Transport and catabolism	04142 Lysosome [PATH:ko04142]	ARSA; arylsulfatase A [EC:3.1.6.8]	493	186	0
Cellular Processes	Transport and catabolism	04142 Lysosome [PATH:ko04142]	ARSB; arylsulfatase B [EC:3.1.6.12]	102	48	28
Cellular Processes	Transport and catabolism	04142 Lysosome [PATH:ko04142]	ARSG; arylsulfatase G [EC:3.1.6.-]	18	11	0
Metabolism	Lipid metabolism	00600 Sphingolipid metabolism [PATH:ko00600]	ASAH2; neutral ceramidase [EC:3.5.1.23]	16	43	0
Metabolism	Amino acid metabolism	00250 Alanine, aspartate and glutamate metabolism [PATH:ko00250]	ASP5; aspartate aminotransferase, chloroplastic [EC:2.6.1.1]	179	5275	557
Cellular Processes	Transport and catabolism	04140 Regulation of autophagy [PATH:ko04140]	ATG7; autophagy-related protein 7	19	19	0
Organismal Systems	Circulatory system	04260 Cardiac muscle contraction [PATH:ko04260]	ATP1A; sodium/potassium-transporting ATPase subunit alpha [EC:3.6.3.9]	159	585	0
Environmental Information Processing	Signal transduction	04020 Calcium signaling pathway [PATH:ko04020]	ATP2A; Ca2+ transporting ATPase, sarcoplasmic/endoplasmic reticulum [EC:3.6.3.8]	57	87	15
Environmental Information Processing	Signal transduction	04020 Calcium signaling pathway [PATH:ko04020]	ATP2B; Ca2+ transporting ATPase, plasma membrane [EC:3.6.3.8]	34	134	0
Metabolism	Energy metabolism	00190 Oxidative phosphorylation [PATH:ko00190]	ATPF0A, atpB; F-type H+-transporting ATPase subunit a [EC:3.6.3.14]	6053	8757	108
Metabolism	Energy metabolism	00190 Oxidative phosphorylation [PATH:ko00190]	ATPF0B, atpF; F-type H+-transporting ATPase subunit b [EC:3.6.3.14]	4106	4613	60
Metabolism	Energy metabolism	00190 Oxidative phosphorylation [PATH:ko00190]	ATPF0C, atpE; F-type H+-transporting ATPase subunit c [EC:3.6.3.14]	1831	3036	1
Metabolism	Energy metabolism	00190 Oxidative phosphorylation [PATH:ko00190]	ATPF1A, atpA; F-type H+-transporting ATPase subunit alpha [EC:3.6.3.14]	13604	21875	841
Metabolism	Energy metabolism	00190 Oxidative phosphorylation [PATH:ko00190]	ATPF1B, atpD; F-type H+-transporting ATPase subunit beta [EC:3.6.3.14]	12933	21346	360
Metabolism	Energy metabolism	00190 Oxidative phosphorylation [PATH:ko00190]	ATPF1D, atpH; F-type H+-transporting ATPase subunit delta [EC:3.6.3.14]	2979	3048	140
Metabolism	Energy metabolism	00190 Oxidative phosphorylation [PATH:ko00190]	ATPF1E, atpC; F-type H+-transporting ATPase subunit epsilon [EC:3.6.3.14]	3058	3647	85
Metabolism	Energy metabolism	00190 Oxidative phosphorylation [PATH:ko00190]	ATPF1G, atpG; F-type H+-transporting ATPase subunit gamma [EC:3.6.3.14]	7039	9814	405
Metabolism	Energy metabolism	00190 Oxidative phosphorylation [PATH:ko00190]	ATPVA, ntpA; V-type H+-transporting ATPase subunit A [EC:3.6.3.14]	63	4245	6
Metabolism	Energy metabolism	00190 Oxidative phosphorylation [PATH:ko00190]	ATPVB, ntpB; V-type H+-transporting ATPase subunit B [EC:3.6.3.14]	89	4052	44
Metabolism	Energy metabolism	00190 Oxidative phosphorylation [PATH:ko00190]	ATPVC, ntpC; V-type H+-transporting ATPase subunit C [EC:3.6.3.14]	4	253	0
Metabolism	Energy metabolism	00190 Oxidative phosphorylation [PATH:ko00190]	ATPVD, ntpD; V-type H+-transporting ATPase subunit D [EC:3.6.3.14]	15	1100	0
Metabolism	Energy metabolism	00190 Oxidative phosphorylation [PATH:ko00190]	ATPVE, ntpE; V-type H+-transporting ATPase subunit E [EC:3.6.3.14]	5	295	0
Metabolism	Energy metabolism	00190 Oxidative phosphorylation [PATH:ko00190]	ATPVF, ntpF; V-type H+-transporting ATPase subunit F [EC:3.6.3.14]	0	100	0
Metabolism	Energy metabolism	00190 Oxidative phosphorylation [PATH:ko00190]	ATPVI, ntpI; V-type H+-transporting ATPase subunit I [EC:3.6.3.14]	25	1327	3
Metabolism	Energy metabolism	00190 Oxidative phosphorylation [PATH:ko00190]	ATPVK, ntpK; V-type H+-transporting ATPase subunit K [EC:3.6.3.14]	25	607	5
Human Diseases	Neurodegenerative diseases	05010 Alzheimer's disease [PATH:ko05010]	ATPeF0A, MTATP6; F-type H+-transporting ATPase subunit a [EC:3.6.3.14]	12	61	0
Human Diseases	Neurodegenerative diseases	05010 Alzheimer's disease [PATH:ko05010]	ATPeF0C, ATP5G; F-type H+-transporting ATPase subunit c [EC:3.6.3.14]	22	55	17
Human Diseases	Neurodegenerative diseases	05010 Alzheimer's disease [PATH:ko05010]	ATPeF1A, ATP5A1; F-type H+-transporting ATPase subunit alpha [EC:3.6.3.14]	89	105	8
Human Diseases	Neurodegenerative diseases	05010 Alzheimer's disease [PATH:ko05010]	ATPeF1B, ATP5B; F-type H+-transporting ATPase subunit beta [EC:3.6.3.14]	76	163	47
Cellular Processes	Transport and catabolism	04142 Lysosome [PATH:ko04142]	ATPeV54kD; V-type H+-transporting ATPase 54 kD subunit [EC:3.6.3.14]	14	0	0
Cellular Processes	Transport and catabolism	04145 Phagosome [PATH:ko04145]	ATPeVA, ATP6A1; V-type H+-transporting ATPase subunit A [EC:3.6.3.14]	55	109	53
Cellular Processes	Transport and catabolism	04142 Lysosome [PATH:ko04142]	ATPeVAC39, ATP6D; V-type H+-transporting ATPase subunit AC39 [EC:3.6.3.14]	22	2	2
Cellular Processes	Transport and catabolism	04145 Phagosome [PATH:ko04145]	ATPeVB, ATP6B1; V-type H+-transporting ATPase subunit B [EC:3.6.3.14]	51	105	0
Cellular Processes	Transport and catabolism	04145 Phagosome [PATH:ko04145]	ATPeVD, ATP6M; V-type H+-transporting ATPase subunit D [EC:3.6.3.14]	14	4	0
Cellular Processes	Transport and catabolism	04142 Lysosome [PATH:ko04142]	ATPeVI, ATP6N1A; V-type H+-transporting ATPase subunit I [EC:3.6.3.14]	53	154	48
Cellular Processes	Transport and catabolism	04142 Lysosome [PATH:ko04142]	ATPeVPF, ATP6F; V-type H+-transporting ATPase 21kDa proteolipid subunit [EC:3.6.3.14]	8	15	13
Cellular Processes	Transport and catabolism	04142 Lysosome [PATH:ko04142]	ATPeVPL, ATP6L; V-type H+-transporting ATPase 16kDa proteolipid subunit [EC:3.6.3.14]	13	62	0
Metabolism	Lipid metabolism	00561 Glycerolipid metabolism [PATH:ko00561]	ATS1; glycerol-3-phosphate O-acyltransferase [EC:2.3.1.15]	24	8	0
Metabolism	Amino acid metabolism	00280 Valine, leucine and isoleucine degradation [PATH:ko00280]	AUH; methylglutaconyl-CoA hydratase [EC:4.2.1.18]	24	4	0
Cellular Processes	Cell growth and death	04114 Oocyte meiosis [PATH:ko04114]	AURKA; aurora kinase A [EC:2.7.11.1]	21	34	0
Metabolism	Carbohydrate metabolism	00650 Butanoate metabolism [PATH:ko00650]	BDH, butB; (R,R)-butanediol dehydrogenase / diacetyl reductase [EC:1.1.1.4 1.1.1.303]	32	82	0
Metabolism	Amino acid metabolism	00260 Glycine, serine and threonine metabolism [PATH:ko00260]	BHMT; betaine-homocysteine S-methyltransferase [EC:2.1.1.5]	14	1	13
Genetic Information Processing	Replication and repair	03440 Homologous recombination [PATH:ko03440]	BLM, RECQL3, SGS1; bloom syndrome protein [EC:3.6.4.12]	27	71	0
Metabolism	Lipid metabolism	00564 Glycerophospholipid metabolism [PATH:ko00564]	BTA1; betaine lipid synthase	20	0	0
Genetic Information Processing	Transcription	03040 Spliceosome [PATH:ko03040]	BUD31, G10; bud site selection protein 31	21	5	0
Environmental Information Processing	Signaling molecules and interaction	04080 Neuroactive ligand-receptor interaction [PATH:ko04080]	BZRP; benzodiazapine receptor	22	24	0
Metabolism	Amino acid metabolism	00250 Alanine, aspartate and glutamate metabolism [PATH:ko00250]	CAD; carbamoyl-phosphate synthase / aspartate carbamoyltransferase / dihydroorotase [EC:6.3.5.5 2.1.3.2 3.5.2.3]	9	295	0
Genetic Information Processing	Folding, sorting and degradation	03018 RNA degradation [PATH:ko03018]	CAF16; CCR4-NOT complex subunit CAF16	24	2	0
Cellular Processes	Cell growth and death	04114 Oocyte meiosis [PATH:ko04114]	CALM; calmodulin	17	51	2
Cellular Processes	Transport and catabolism	04145 Phagosome [PATH:ko04145]	CALR; calreticulin	19	14	3
Human Diseases	Substance dependence	05034 Alcoholism [PATH:ko05034]	CAMKK; calcium/calmodulin-dependent protein kinase kinase [EC:2.7.11.17]	5	13	4
Metabolism	Metabolism of cofactors and vitamins	00860 Porphyrin and chlorophyll metabolism [PATH:ko00860]	CAO; chlorophyllide a oxygenase [EC:1.14.13.122]	24	1	0
Metabolism	Metabolism of other amino acids	00480 Glutathione metabolism [PATH:ko00480]	CARP, pepA; leucyl aminopeptidase [EC:3.4.11.1]	22165	13077	218
Genetic Information Processing	Translation	00970 Aminoacyl-tRNA biosynthesis [PATH:ko00970]	CARS, cysS; cysteinyl-tRNA synthetase [EC:6.1.1.16]	12615	18380	435
Human Diseases	Cancers	05204 Chemical carcinogenesis [PATH:ko05204]	CBR1; carbonyl reductase 1 [EC:1.1.1.184 1.1.1.189 1.1.1.197]	137	65	0
Human Diseases	Cancers	05204 Chemical carcinogenesis [PATH:ko05204]	CCBL; kynurenine---oxoglutarate transaminase / cysteine-S-conjugate beta-lyase / glutamine---phenylpyruvate transaminase [EC:2.6.1.7 4.4.1.13 2.6.1.64]	15	20	12
Cellular Processes	Cell growth and death	04110 Cell cycle [PATH:ko04110]	CCNB; cyclin B	15	9	0
Cellular Processes	Cell growth and death	04110 Cell cycle [PATH:ko04110]	CDC14; cell division cycle 14 [EC:3.1.3.48]	14	45	1
Cellular Processes	Cell growth and death	04110 Cell cycle [PATH:ko04110]	CDC20; cell division cycle 20, cofactor of APC complex	23	30	2
Cellular Processes	Cell growth and death	04111 Cell cycle - yeast [PATH:ko04111]	CDC28, CDC2; cyclin-dependent kinase [EC:2.7.11.22]	17	55	0
Genetic Information Processing	Transcription	03040 Spliceosome [PATH:ko03040]	CDC40, PRP17; pre-mRNA-processing factor 17	14	10	0
Cellular Processes	Cell communication	04510 Focal adhesion [PATH:ko04510]	CDC42; cell division control protein 42	0	17	2
Genetic Information Processing	Transcription	03040 Spliceosome [PATH:ko03040]	CDC5L, CDC5, CEF1; pre-mRNA-splicing factor CDC5/CEF1	9	10	26
Cellular Processes	Cell growth and death	04110 Cell cycle [PATH:ko04110]	CDC7; cell division control protein 7 [EC:2.7.11.1]	1	14	0
Cellular Processes	Cell growth and death	04110 Cell cycle [PATH:ko04110]	CDH1; cell division cycle 20-like protein 1, cofactor of APC complex	19	25	4
Cellular Processes	Cell communication	04540 Gap junction [PATH:ko04540]	CDK1, CDC2; cyclin-dependent kinase 1 [EC:2.7.11.22 2.7.11.23]	2	24	0
Cellular Processes	Cell growth and death	04110 Cell cycle [PATH:ko04110]	CDK2; cyclin-dependent kinase 2 [EC:2.7.11.22]	4	14	6
Human Diseases	Neurodegenerative diseases	05010 Alzheimer's disease [PATH:ko05010]	CDK5; cyclin-dependent kinase 5 [EC:2.7.11.22]	5	18	0
Metabolism	Xenobiotics biodegradation and metabolism	00983 Drug metabolism - other enzymes [PATH:ko00983]	CES1; carboxylesterase 1 [EC:3.1.1.1]	2543	849	1
Metabolism	Xenobiotics biodegradation and metabolism	00983 Drug metabolism - other enzymes [PATH:ko00983]	CES2; carboxylesterase 2 [EC:3.1.1.1 3.1.1.84 3.1.1.56]	662	2690	44
Genetic Information Processing	Replication and repair	03420 Nucleotide excision repair [PATH:ko03420]	CETN2; centrin-2	2	20	0
Cellular Processes	Cell growth and death	04110 Cell cycle [PATH:ko04110]	CHK1; serine/threonine-protein kinase Chk1 [EC:2.7.11.1]	3	12	0
Cellular Processes	Cell growth and death	04110 Cell cycle [PATH:ko04110]	CHK2; serine/threonine-protein kinase Chk2 [EC:2.7.11.1]	5	12	0
Cellular Processes	Transport and catabolism	04144 Endocytosis [PATH:ko04144]	CHMP1, VPS46, DID2; charged multivesicular body protein 1	21	4	5
Cellular Processes	Transport and catabolism	04144 Endocytosis [PATH:ko04144]	CHMP2A; charged multivesicular body protein 2A	23	5	0
Metabolism	Biosynthesis of other secondary metabolites	00941 Flavonoid biosynthesis [PATH:ko00941]	CHS; chalcone synthase [EC:2.3.1.74]	121	611	3
Cellular Processes	Transport and catabolism	04142 Lysosome [PATH:ko04142]	CLTC; clathrin heavy chain	107	35	5
Metabolism	Nucleotide metabolism	00240 Pyrimidine metabolism [PATH:ko00240]	CMPK1, UMPK; UMP-CMP kinase [EC:2.7.4.- 2.7.4.14]	21	2	3
Genetic Information Processing	Folding, sorting and degradation	03018 RNA degradation [PATH:ko03018]	CNOT1, NOT1; CCR4-NOT transcription complex subunit 1	61	29	12
Genetic Information Processing	Folding, sorting and degradation	03018 RNA degradation [PATH:ko03018]	CNOT3, NOT3; CCR4-NOT transcription complex subunit 3	15	4	10
Genetic Information Processing	Folding, sorting and degradation	03018 RNA degradation [PATH:ko03018]	CNOT6, CCR4; CCR4-NOT transcription complex subunit 6	27	10	0
Genetic Information Processing	Folding, sorting and degradation	03018 RNA degradation [PATH:ko03018]	CNOT7_8, CAF1, POP2; CCR4-NOT transcription complex subunit 7/8	24	15	1
Metabolism	Metabolism of cofactors and vitamins	00770 Pantothenate and CoA biosynthesis [PATH:ko00770]	COASY; phosphopantetheine adenylyltransferase / dephospho-CoA kinase [EC:2.7.7.3 2.7.1.24]	4	15	0
Metabolism	Energy metabolism	00680 Methane metabolism [PATH:ko00680]	CODH-ACSA; carbon monoxide dehydrogenase / acetyl-CoA synthase subunit alpha [EC:1.2.7.4 1.2.99.2 2.3.1.169]	8	792	0
Cellular Processes	Cell communication	04510 Focal adhesion [PATH:ko04510]	COL1AS; collagen, type I/II/III/V/XI/XXIV/XXVII, alpha	20	15	1
Cellular Processes	Cell communication	04510 Focal adhesion [PATH:ko04510]	COL4A; collagen, type IV, alpha	36	36	0
Environmental Information Processing	Signaling molecules and interaction	04080 Neuroactive ligand-receptor interaction [PATH:ko04080]	COPA; coatomer protein complex, subunit alpha (xenin)	63	23	11
Metabolism	Metabolism of cofactors and vitamins	00130 Ubiquinone and other terpenoid-quinone biosynthesis [PATH:ko00130]	COQ2; 4-hydroxybenzoate hexaprenyltransferase [EC:2.5.1.-]	21	17	0
Metabolism	Metabolism of cofactors and vitamins	00130 Ubiquinone and other terpenoid-quinone biosynthesis [PATH:ko00130]	COQ5; ubiquinone biosynthesis methyltransferase [EC:2.1.1.201]	32	8	2
Metabolism	Metabolism of cofactors and vitamins	00130 Ubiquinone and other terpenoid-quinone biosynthesis [PATH:ko00130]	COQ6; ubiquinone biosynthesis monooxygenase Coq6 [EC:1.14.13.-]	36	22	0
Metabolism	Metabolism of cofactors and vitamins	00130 Ubiquinone and other terpenoid-quinone biosynthesis [PATH:ko00130]	COQ7; ubiquinone biosynthesis monooxygenase Coq7 [EC:1.14.13.-]	2123	1636	55
Metabolism	Energy metabolism	00190 Oxidative phosphorylation [PATH:ko00190]	COX10; protoheme IX farnesyltransferase [EC:2.5.1.-]	26	7	0
Metabolism	Energy metabolism	00190 Oxidative phosphorylation [PATH:ko00190]	COX11; cytochrome c oxidase assembly protein subunit 11	2848	915	70
Environmental Information Processing	Signal transduction	02020 Two-component system [PATH:ko02020]	COX15; cytochrome c oxidase assembly protein subunit 15	6223	2489	160
Human Diseases	Neurodegenerative diseases	05010 Alzheimer's disease [PATH:ko05010]	COX1; cytochrome c oxidase subunit 1 [EC:1.9.3.1]	33	71	0
Human Diseases	Neurodegenerative diseases	05010 Alzheimer's disease [PATH:ko05010]	COX2; cytochrome c oxidase subunit 2	11	81	0
Human Diseases	Neurodegenerative diseases	05010 Alzheimer's disease [PATH:ko05010]	COX3; cytochrome c oxidase subunit 3	5	18	0
Human Diseases	Neurodegenerative diseases	05010 Alzheimer's disease [PATH:ko05010]	COX6A; cytochrome c oxidase subunit 6a	17	2	2
Human Diseases	Infectious diseases	05145 Toxoplasmosis [PATH:ko05145]	CPK; calcium-dependent protein kinase [EC:2.7.11.1]	104	11	2
Metabolism	Amino acid metabolism	00250 Alanine, aspartate and glutamate metabolism [PATH:ko00250]	CPS1; carbamoyl-phosphate synthase (ammonia) [EC:6.3.4.16]	3	89	0
Genetic Information Processing	Translation	03015 mRNA surveillance pathway [PATH:ko03015]	CPSF3, YSH1; cleavage and polyadenylation specificity factor subunit 3 [EC:3.1.27.-]	22	35	32
Human Diseases	Infectious diseases	05111 Vibrio cholerae pathogenic cycle [PATH:ko05111]	CQSA; CAI-1 autoinducer synthase [EC:2.3.-.-]	3	13	0
Genetic Information Processing	Transcription	03040 Spliceosome [PATH:ko03040]	CRN, CRNKL1, CLF1, SYF3; crooked neck	47	14	8
Organismal Systems	Environmental adaptation	04712 Circadian rhythm - plant [PATH:ko04712]	CRY1; cryptochrome 1	40	16	0
Organismal Systems	Environmental adaptation	04712 Circadian rhythm - plant [PATH:ko04712]	CRY2; cryptochrome 2	16	2	0
Organismal Systems	Environmental adaptation	04710 Circadian rhythm [PATH:ko04710]	CRY; cryptochrome	37	10	11
Metabolism	Carbohydrate metabolism	00040 Pentose and glucuronate interconversions [PATH:ko00040]	CRYL1; L-gulonate 3-dehydrogenase [EC:1.1.1.45]	16	5	18
Metabolism	Carbohydrate metabolism	00020 Citrate cycle (TCA cycle) [PATH:ko00020]	CS, gltA; citrate synthase [EC:2.3.3.1]	10635	13395	337
Metabolism	Metabolism of other amino acids	00430 Taurine and hypotaurine metabolism [PATH:ko00430]	CSAD; sulfinoalanine decarboxylase [EC:4.1.1.29]	366	0	0
Genetic Information Processing	Folding, sorting and degradation	03018 RNA degradation [PATH:ko03018]	CSL4, EXOSC1; exosome complex component CSL4	7	31	4
Environmental Information Processing	Signal transduction	04340 Hedgehog signaling pathway [PATH:ko04340]	CSNK1, CK1; casein kinase 1 [EC:2.7.11.1]	34	118	2
Cellular Processes	Cell communication	04520 Adherens junction [PATH:ko04520]	CSNK2A; casein kinase II subunit alpha [EC:2.7.11.1]	53	31	2
Cellular Processes	Cell communication	04520 Adherens junction [PATH:ko04520]	CSNK2B; casein kinase II subunit beta	15	9	1
Environmental Information Processing	Signal transduction	04310 Wnt signaling pathway [PATH:ko04310]	CTBP; C-terminal binding protein	21	3	0
Cellular Processes	Transport and catabolism	04142 Lysosome [PATH:ko04142]	CTSA; cathepsin A (carboxypeptidase C) [EC:3.4.16.5]	31	13	2
Cellular Processes	Transport and catabolism	04142 Lysosome [PATH:ko04142]	CTSB; cathepsin B [EC:3.4.22.1]	4	227	0
Cellular Processes	Transport and catabolism	04142 Lysosome [PATH:ko04142]	CTSC; cathepsin C [EC:3.4.14.1]	2	62	0
Cellular Processes	Transport and catabolism	04142 Lysosome [PATH:ko04142]	CTSD; cathepsin D [EC:3.4.23.5]	13	7	0
Cellular Processes	Transport and catabolism	04142 Lysosome [PATH:ko04142]	CTSF; cathepsin F [EC:3.4.22.41]	2	14	0
Cellular Processes	Transport and catabolism	04142 Lysosome [PATH:ko04142]	CTSH; cathepsin H [EC:3.4.22.16]	4	38	1
Cellular Processes	Transport and catabolism	04142 Lysosome [PATH:ko04142]	CTSK; cathepsin K [EC:3.4.22.38]	1	25	0
Cellular Processes	Transport and catabolism	04142 Lysosome [PATH:ko04142]	CTSL; cathepsin L [EC:3.4.22.15]	15	83	3
Cellular Processes	Transport and catabolism	04142 Lysosome [PATH:ko04142]	CTSZ; cathepsin X [EC:3.4.18.1]	17	19	0
Genetic Information Processing	Folding, sorting and degradation	04122 Sulfur relay system [PATH:ko04122]	CTU1, NCS6; cytoplasmic tRNA 2-thiolation protein 1 [EC:2.7.7.-]	18	60	0
Cellular Processes	Cell growth and death	04110 Cell cycle [PATH:ko04110]	CUL1, CDC53; cullin 1	25	4	6
Genetic Information Processing	Folding, sorting and degradation	04120 Ubiquitin mediated proteolysis [PATH:ko04120]	CUL3; cullin 3	11	8	0
Genetic Information Processing	Folding, sorting and degradation	04120 Ubiquitin mediated proteolysis [PATH:ko04120]	CUL4; cullin 4	23	12	0
Environmental Information Processing	Signal transduction	02020 Two-component system [PATH:ko02020]	CYC1, CYT1, petC; ubiquinol-cytochrome c reductase cytochrome c1 subunit	3427	4777	1
Cellular Processes	Cell growth and death	04115 p53 signaling pathway [PATH:ko04115]	CYC; cytochrome c	1178	323	6
Metabolism	Lipid metabolism	00100 Steroid biosynthesis [PATH:ko00100]	CYP51; cytochrome P450, family 51 (sterol 14-demethylase) [EC:1.14.13.70]	36	50	0
Metabolism	Metabolism of Other Amino Acids	00460 Cyanoamino acid metabolism [PATH:ko00460]	CYP79A1; tyrosine N-monooxygenase [EC:1.14.13.41]	366	31	0
Environmental Information Processing	Signal transduction	02020 Two-component system [PATH:ko02020]	CYTB, petB; ubiquinol-cytochrome c reductase cytochrome b subunit	6038	8023	68
Genetic Information Processing	Translation	00970 Aminoacyl-tRNA biosynthesis [PATH:ko00970]	DARS, aspS; aspartyl-tRNA synthetase [EC:6.1.1.12]	19130	25751	400
Metabolism	Xenobiotics biodegradation and metabolism	00930 Caprolactam degradation [PATH:ko00930]	DCAA; acyl-CoA dehydrogenase [EC:1.3.99.-]	719	613	0
Metabolism	Lipid metabolism	00071 Fatty acid metabolism [PATH:ko00071]	DCI; 3,2-trans-enoyl-CoA isomerase, mitochondrial [EC:5.3.3.8]	16	19	6
Genetic Information Processing	Folding, sorting and degradation	04120 Ubiquitin mediated proteolysis [PATH:ko04120]	DDB1; DNA damage-binding protein 1	18	6	0
Human Diseases	Substance dependence	05030 Cocaine addiction [PATH:ko05030]	DDC; aromatic-L-amino-acid decarboxylase [EC:4.1.1.28]	427	727	10
Genetic Information Processing	Transcription	03040 Spliceosome [PATH:ko03040]	DDX23, PRP28; ATP-dependent RNA helicase DDX23/PRP28 [EC:3.6.4.13]	20	108	5
Human Diseases	Cancers	05203 Viral carcinogenesis [PATH:ko05203]	DDX3X, bel; ATP-dependent RNA helicase [EC:3.6.4.13]	75	121	0
Genetic Information Processing	Transcription	03040 Spliceosome [PATH:ko03040]	DDX42, SF3B125; ATP-dependent RNA helicase DDX42 [EC:3.6.4.13]	15	34	5
Genetic Information Processing	Transcription	03040 Spliceosome [PATH:ko03040]	DDX46, PRP5; ATP-dependent RNA helicase DDX46/PRP5 [EC:3.6.4.13]	41	28	0
Genetic Information Processing	Transcription	03040 Spliceosome [PATH:ko03040]	DDX5, DBP2; ATP-dependent RNA helicase DDX5/DBP2 [EC:3.6.4.13]	108	90	0
Genetic Information Processing	Folding, sorting and degradation	03018 RNA degradation [PATH:ko03018]	DDX6, RCK, DHH1; ATP-dependent RNA helicase DDX6/DHH1 [EC:3.6.4.13]	39	50	0
Cellular Processes	Transport and catabolism	04146 Peroxisome [PATH:ko04146]	DECR2; peroxisomal 2,4-dienoyl-CoA reductase [EC:1.3.1.34]	18	9	0
Metabolism	Lipid metabolism	00600 Sphingolipid metabolism [PATH:ko00600]	DEGS; sphingolipid delta-4 desaturase [EC:1.14.-.-]	3	17	5
Genetic Information Processing	Folding, sorting and degradation	04141 Protein processing in endoplasmic reticulum [PATH:ko04141]	DERL2_3; Derlin-2/3	15	4	0
Metabolism	Lipid metabolism	00061 Fatty acid biosynthesis [PATH:ko00061]	DESA1; acyl-[acyl-carrier-protein] desaturase [EC:1.14.19.2]	520	789	33
Metabolism	Nucleotide metabolism	00230 Purine metabolism [PATH:ko00230]	DGUOK; deoxyguanosine kinase [EC:2.7.1.113]	153	129	0
Metabolism	Xenobiotics biodegradation and metabolism	00362 Benzoate degradation [PATH:ko00362]	DHBD; 2,3-dihydroxybenzoate decarboxylase [EC:4.1.1.46]	245	39	11
Metabolism	Lipid metabolism	00100 Steroid biosynthesis [PATH:ko00100]	DHCR7; 7-dehydrocholesterol reductase [EC:1.3.1.21]	2	13	0
Metabolism	Metabolism of terpenoids and polyketides	00900 Terpenoid backbone biosynthesis [PATH:ko00900]	DHDDS, RER2, SRT1; ditrans,polycis-polyprenyl diphosphate synthase [EC:2.5.1.87]	12	7	0
Metabolism	Carbohydrate metabolism	00040 Pentose and glucuronate interconversions [PATH:ko00040]	DHDH; dihydrodiol dehydrogenase / D-xylose 1-dehydrogenase (NADP) [EC:1.3.1.20 1.1.1.179]	16	32	0
Metabolism	Metabolism of cofactors and vitamins	00670 One carbon pool by folate [PATH:ko00670]	DHFR-TS; dihydrofolate reductase / thymidylate synthase [EC:1.5.1.3 2.1.1.45]	21	56	11
Metabolism	Nucleotide metabolism	00240 Pyrimidine metabolism [PATH:ko00240]	DHODH; dihydroorotate dehydrogenase [EC:1.3.5.2]	24	12	3
Cellular Processes	Transport and catabolism	04146 Peroxisome [PATH:ko04146]	DHRS4; dehydrogenase/reductase SDR family member 4 [EC:1.1.-.-]	16	26	2
Genetic Information Processing	Transcription	03040 Spliceosome [PATH:ko03040]	DHX15, PRP43; pre-mRNA-splicing factor ATP-dependent RNA helicase DHX15/PRP43 [EC:3.6.4.13]	55	45	11
Genetic Information Processing	Transcription	03040 Spliceosome [PATH:ko03040]	DHX16; pre-mRNA-splicing factor ATP-dependent RNA helicase DHX16 [EC:3.6.4.13]	58	44	0
Genetic Information Processing	Folding, sorting and degradation	03018 RNA degradation [PATH:ko03018]	DHX36, RHAU; ATP-dependent RNA helicase DHX36 [EC:3.6.4.13]	5	18	0
Genetic Information Processing	Transcription	03040 Spliceosome [PATH:ko03040]	DHX38, PRP16; pre-mRNA-splicing factor ATP-dependent RNA helicase PRP16 [EC:3.6.4.13]	84	73	1
Genetic Information Processing	Transcription	03040 Spliceosome [PATH:ko03040]	DHX8, PRP22; ATP-dependent RNA helicase DHX8/PRP22 [EC:3.6.4.13]	79	51	4
Genetic Information Processing	Folding, sorting and degradation	03018 RNA degradation [PATH:ko03018]	DIS3, RRP44; exosome complex exonuclease DIS3/RRP44 [EC:3.1.13.-]	35	47	17
Metabolism	Carbohydrate metabolism	00010 Glycolysis / Gluconeogenesis [PATH:ko00010]	DLAT, aceF, pdhC; pyruvate dehydrogenase E2 component (dihydrolipoamide acetyltransferase) [EC:2.3.1.12]	10900	10625	207
Metabolism	Amino acid metabolism	00260 Glycine, serine and threonine metabolism [PATH:ko00260]	DLD, lpd, pdhD; dihydrolipoamide dehydrogenase [EC:1.8.1.4]	19028	22804	569
Metabolism	Amino acid metabolism	00310 Lysine degradation [PATH:ko00310]	DLST, sucB; 2-oxoglutarate dehydrogenase E2 component (dihydrolipoamide succinyltransferase) [EC:2.3.1.61]	8455	8980	118
Cellular Processes	Cell growth and death	04113 Meiosis - yeast [PATH:ko04113]	DMC1; meiotic recombination protein DMC1	15	24	8
Metabolism	Amino acid metabolism	00260 Glycine, serine and threonine metabolism [PATH:ko00260]	DMGDH; dimethylglycine dehydrogenase [EC:1.5.8.4]	2023	229	59
Genetic Information Processing	Replication and repair	03030 DNA replication [PATH:ko03030]	DNA2; DNA replication ATP-dependent helicase Dna2 [EC:3.6.4.12]	15	24	0
Human Diseases	Neurodegenerative diseases	05016 Huntington's disease [PATH:ko05016]	DNAH; dynein heavy chain, axonemal	275	537	11
Human Diseases	Neurodegenerative diseases	05016 Huntington's disease [PATH:ko05016]	DNAI1; dynein intermediate chain 1, axonemal	10	23	3
Genetic Information Processing	Folding, sorting and degradation	04141 Protein processing in endoplasmic reticulum [PATH:ko04141]	DNAJA1; DnaJ homolog subfamily A member 1	1	17	0
Genetic Information Processing	Folding, sorting and degradation	04141 Protein processing in endoplasmic reticulum [PATH:ko04141]	DNAJA2; DnaJ homolog subfamily A member 2	32	91	21
Genetic Information Processing	Folding, sorting and degradation	04141 Protein processing in endoplasmic reticulum [PATH:ko04141]	DNAJB11; DnaJ homolog subfamily B member 11	19	19	0
Genetic Information Processing	Folding, sorting and degradation	04141 Protein processing in endoplasmic reticulum [PATH:ko04141]	DNAJB12; DnaJ homolog subfamily B member 12	8	32	0
Genetic Information Processing	Folding, sorting and degradation	04141 Protein processing in endoplasmic reticulum [PATH:ko04141]	DNAJB1; DnaJ homolog subfamily B member 1	1	30	0
Genetic Information Processing	Folding, sorting and degradation	04141 Protein processing in endoplasmic reticulum [PATH:ko04141]	DNAJC3; DnaJ homolog subfamily C member 3	3	12	0
Genetic Information Processing	Folding, sorting and degradation	04141 Protein processing in endoplasmic reticulum [PATH:ko04141]	DNAJC5; DnaJ homolog subfamily C member 5	3	11	1
Human Diseases	Neurodegenerative diseases	05016 Huntington's disease [PATH:ko05016]	DNALI; dynein light intermediate chain, axonemal	16	32	0
Cellular Processes	Transport and catabolism	04144 Endocytosis [PATH:ko04144]	DNM; dynamin GTPase [EC:3.6.5.5]	14	118	1
Metabolism	Lipid metabolism	00592 alpha-Linolenic acid metabolism [PATH:ko00592]	DOX1; alpha-dioxygenase [EC:1.-.-.-]	0	18	0
Metabolism	Nucleotide metabolism	00230 Purine metabolism [PATH:ko00230]	DPA, polB1; DNA polymerase I [EC:2.7.7.7]	2	935	4
Metabolism	Nucleotide metabolism	00230 Purine metabolism [PATH:ko00230]	DPB1; DNA polymerase II large subunit [EC:2.7.7.7]	8	1103	0
Metabolism	Nucleotide metabolism	00230 Purine metabolism [PATH:ko00230]	DPB2; DNA polymerase II small subunit [EC:2.7.7.7]	0	350	1
Metabolism	Glycan biosynthesis and metabolism	00510 N-Glycan biosynthesis [PATH:ko00510]	DPM1; dolichol-phosphate mannosyltransferase [EC:2.4.1.83]	3849	6239	129
Genetic Information Processing	Replication and repair	03030 DNA replication [PATH:ko03030]	DPO1, polA; DNA polymerase I [EC:2.7.7.7]	21288	31916	76
Genetic Information Processing	Replication and repair	03030 DNA replication [PATH:ko03030]	DPO3A1, dnaE; DNA polymerase III subunit alpha [EC:2.7.7.7]	29337	43126	598
Genetic Information Processing	Replication and repair	03030 DNA replication [PATH:ko03030]	DPO3A2, polC; DNA polymerase III subunit alpha, Gram-positive type [EC:2.7.7.7]	31	2173	1
Genetic Information Processing	Replication and repair	03030 DNA replication [PATH:ko03030]	DPO3B, dnaN; DNA polymerase III subunit beta [EC:2.7.7.7]	8198	10169	98
Genetic Information Processing	Replication and repair	03030 DNA replication [PATH:ko03030]	DPO3C, holC; DNA polymerase III subunit chi [EC:2.7.7.7]	2019	922	14
Genetic Information Processing	Replication and repair	03030 DNA replication [PATH:ko03030]	DPO3D1, holA; DNA polymerase III subunit delta [EC:2.7.7.7]	5819	6603	11
Genetic Information Processing	Replication and repair	03030 DNA replication [PATH:ko03030]	DPO3D2, holB; DNA polymerase III subunit delta' [EC:2.7.7.7]	5721	5854	19
Genetic Information Processing	Replication and repair	03030 DNA replication [PATH:ko03030]	DPO3E, dnaQ; DNA polymerase III subunit epsilon [EC:2.7.7.7]	11777	16113	31
Genetic Information Processing	Replication and repair	03030 DNA replication [PATH:ko03030]	DPO3G, dnaX; DNA polymerase III subunit gamma/tau [EC:2.7.7.7]	15959	12631	82
Genetic Information Processing	Replication and repair	03030 DNA replication [PATH:ko03030]	DPO3P, holD; DNA polymerase III subunit psi [EC:2.7.7.7]	96	16	0
Genetic Information Processing	Replication and repair	03030 DNA replication [PATH:ko03030]	DPO3T, holE; DNA polymerase III subunit theta [EC:2.7.7.7]	89	6	0
Organismal Systems	Digestive system	04974 Protein digestion and absorption [PATH:ko04974]	DPP4; dipeptidyl-peptidase 4 [EC:3.4.14.5]	5031	8663	267
Cellular Processes	Transport and catabolism	04145 Phagosome [PATH:ko04145]	DYNC1H; dynein heavy chain 1, cytosolic	11	157	12
Cellular Processes	Transport and catabolism	04145 Phagosome [PATH:ko04145]	DYNC2H, DNCH2; dynein heavy chain 2, cytosolic	29	107	7
Organismal Systems	Excretory system	04962 Vasopressin-regulated water reabsorption [PATH:ko04962]	DYNLL; dynein light chain LC8-type	11	46	0
Metabolism	Carbohydrate metabolism	00051 Fructose and mannose metabolism [PATH:ko00051]	E1.1.1.-; [EC:1.1.1.-]	10153	8837	267
Metabolism	Amino acid metabolism	00350 Tyrosine metabolism [PATH:ko00350]	E1.1.1.1, adh; alcohol dehydrogenase [EC:1.1.1.1]	4152	3552	372
Metabolism	Lipid metabolism	00600 Sphingolipid metabolism [PATH:ko00600]	E1.1.1.102; 3-dehydrosphinganine reductase [EC:1.1.1.102]	15	32	0
Metabolism	Carbohydrate metabolism	00040 Pentose and glucuronate interconversions [PATH:ko00040]	E1.1.1.10; L-xylulose reductase [EC:1.1.1.10]	16	7	0
Metabolism	Carbohydrate metabolism	00053 Ascorbate and aldarate metabolism [PATH:ko00053]	E1.1.1.122; D-threo-aldose 1-dehydrogenase [EC:1.1.1.122]	1307	413	17
Metabolism	Carbohydrate metabolism	00040 Pentose and glucuronate interconversions [PATH:ko00040]	E1.1.1.125, kduD; 2-deoxy-D-gluconate 3-dehydrogenase [EC:1.1.1.125]	1631	975	0
Metabolism	Carbohydrate metabolism	00051 Fructose and mannose metabolism [PATH:ko00051]	E1.1.1.14, gutB; L-iditol 2-dehydrogenase [EC:1.1.1.14]	476	447	61
Metabolism	Lipid metabolism	00100 Steroid biosynthesis [PATH:ko00100]	E1.1.1.170, NSDHL, ERG26; sterol-4alpha-carboxylate 3-dehydrogenase (decarboxylating) [EC:1.1.1.170]	28	30	1
Metabolism	Biosynthesis of other secondary metabolites	00940 Phenylpropanoid biosynthesis [PATH:ko00940]	E1.1.1.195; cinnamyl-alcohol dehydrogenase [EC:1.1.1.195]	13	20	0
Metabolism	Carbohydrate metabolism	00010 Glycolysis / Gluconeogenesis [PATH:ko00010]	E1.1.1.2, adh; alcohol dehydrogenase (NADP+) [EC:1.1.1.2]	1709	844	4
Metabolism	Nucleotide metabolism	00230 Purine metabolism [PATH:ko00230]	E1.1.1.205, guaB; IMP dehydrogenase [EC:1.1.1.205]	15139	18729	101
Metabolism	Biosynthesis of other secondary metabolites	00960 Tropane, piperidine and pyridine alkaloid biosynthesis [PATH:ko00960]	E1.1.1.206; tropine dehydrogenase [EC:1.1.1.206]	55	39	0
Metabolism	Carbohydrate metabolism	00040 Pentose and glucuronate interconversions [PATH:ko00040]	E1.1.1.21, AKR1; aldehyde reductase [EC:1.1.1.21]	55	127	3
Metabolism	Carbohydrate metabolism	00030 Pentose phosphate pathway [PATH:ko00030]	E1.1.1.215; gluconate 2-dehydrogenase [EC:1.1.1.215]	4171	1042	13
Metabolism	Metabolism of cofactors and vitamins	00790 Folate biosynthesis [PATH:ko00790]	E1.1.1.220; 6-pyruvoyltetrahydropterin 2'-reductase [EC:1.1.1.220]	0	19	0
Metabolism	Carbohydrate metabolism	00052 Galactose metabolism [PATH:ko00052]	E1.1.1.251, gatD; galactitol-1-phosphate 5-dehydrogenase [EC:1.1.1.251]	228	21	0
Metabolism	Carbohydrate metabolism	00051 Fructose and mannose metabolism [PATH:ko00051]	E1.1.1.271, fcl; GDP-L-fucose synthase [EC:1.1.1.271]	3603	6992	365
Metabolism	Amino acid metabolism	00270 Cysteine and methionine metabolism [PATH:ko00270]	E1.1.1.272; (R)-2-hydroxyacid dehydrogenase [EC:1.1.1.272]	162	201	0
Metabolism	Metabolism of terpenoids and polyketides	00903 Limonene and pinene degradation [PATH:ko00903]	E1.1.1.275; (+)-trans-carveol dehydrogenase [EC:1.1.1.275]	4	22	0
Metabolism	Carbohydrate metabolism	00650 Butanoate metabolism [PATH:ko00650]	E1.1.1.30, bdh; 3-hydroxybutyrate dehydrogenase [EC:1.1.1.30]	3167	1428	74
Metabolism	Amino acid metabolism	00280 Valine, leucine and isoleucine degradation [PATH:ko00280]	E1.1.1.31, mmsB; 3-hydroxyisobutyrate dehydrogenase [EC:1.1.1.31]	8045	4594	17
Metabolism	Metabolism of terpenoids and polyketides	00900 Terpenoid backbone biosynthesis [PATH:ko00900]	E1.1.1.34; hydroxymethylglutaryl-CoA reductase (NADPH) [EC:1.1.1.34]	132	501	7
Metabolism	Carbohydrate metabolism	00630 Glyoxylate and dicarboxylate metabolism [PATH:ko00630]	E1.1.1.36, phbB; acetoacetyl-CoA reductase [EC:1.1.1.36]	1470	2318	98
Environmental Information Processing	Signal transduction	02020 Two-component system [PATH:ko02020]	E1.1.1.38, sfcA, maeA; malate dehydrogenase (oxaloacetate-decarboxylating) [EC:1.1.1.38]	5681	5021	50
Metabolism	Carbohydrate metabolism	00620 Pyruvate metabolism [PATH:ko00620]	E1.1.1.39; malate dehydrogenase (decarboxylating) [EC:1.1.1.39]	143	123	0
Metabolism	Amino acid metabolism	00260 Glycine, serine and threonine metabolism [PATH:ko00260]	E1.1.1.3; homoserine dehydrogenase [EC:1.1.1.3]	7952	9302	266
Metabolism	Carbohydrate metabolism	00620 Pyruvate metabolism [PATH:ko00620]	E1.1.1.40, maeB; malate dehydrogenase (oxaloacetate-decarboxylating)(NADP+) [EC:1.1.1.40]	10100	19846	73
Metabolism	Carbohydrate metabolism	00030 Pentose phosphate pathway [PATH:ko00030]	E1.1.1.43; phosphogluconate 2-dehydrogenase [EC:1.1.1.43]	671	88	0
Metabolism	Carbohydrate metabolism	00030 Pentose phosphate pathway [PATH:ko00030]	E1.1.1.44, PGD, gnd; 6-phosphogluconate dehydrogenase [EC:1.1.1.44]	7736	6271	32
Metabolism	Lipid metabolism	00120 Primary bile acid biosynthesis [PATH:ko00120]	E1.1.1.50; 3-alpha-hydroxysteroid dehydrogenase [EC:1.1.1.50]	403	150	0
Metabolism	Lipid metabolism	00140 Steroid hormone biosynthesis [PATH:ko00140]	E1.1.1.51; 3(or 17)beta-hydroxysteroid dehydrogenase [EC:1.1.1.51]	105	113	0
Metabolism	Lipid metabolism	00140 Steroid hormone biosynthesis [PATH:ko00140]	E1.1.1.53; 3alpha(or 20beta)-hydroxysteroid dehydrogenase [EC:1.1.1.53]	190	184	15
Metabolism	Carbohydrate metabolism	00040 Pentose and glucuronate interconversions [PATH:ko00040]	E1.1.1.56; ribitol 2-dehydrogenase [EC:1.1.1.56]	13	105	0
Metabolism	Lipid metabolism	00561 Glycerolipid metabolism [PATH:ko00561]	E1.1.1.6, gldA; glycerol dehydrogenase [EC:1.1.1.6]	3917	1281	0
Metabolism	Carbohydrate metabolism	00630 Glyoxylate and dicarboxylate metabolism [PATH:ko00630]	E1.1.1.60, garR; 2-hydroxy-3-oxopropionate reductase [EC:1.1.1.60]	5265	3093	17
Metabolism	Carbohydrate metabolism	00650 Butanoate metabolism [PATH:ko00650]	E1.1.1.61; 4-hydroxybutyrate dehydrogenase [EC:1.1.1.61]	129	83	0
Metabolism	Metabolism of cofactors and vitamins	00750 Vitamin B6 metabolism [PATH:ko00750]	E1.1.1.65; pyridoxine 4-dehydrogenase [EC:1.1.1.65]	39	118	0
Metabolism	Carbohydrate metabolism	00051 Fructose and mannose metabolism [PATH:ko00051]	E1.1.1.67, mtlK; mannitol 2-dehydrogenase [EC:1.1.1.67]	2001	411	7
Metabolism	Amino acid metabolism	00300 Lysine biosynthesis [PATH:ko00300]	E1.1.1.87; homoisocitrate dehydrogenase [EC:1.1.1.87]	10	19	0
Metabolism	Amino acid metabolism	00350 Tyrosine metabolism [PATH:ko00350]	E1.1.1.90; aryl-alcohol dehydrogenase [EC:1.1.1.90]	263	147	4
Metabolism	Carbohydrate metabolism	00040 Pentose and glucuronate interconversions [PATH:ko00040]	E1.1.1.9; D-xylulose reductase [EC:1.1.1.9]	38	232	0
Metabolism	Carbohydrate metabolism	00620 Pyruvate metabolism [PATH:ko00620]	E1.1.2.3, lldD; L-lactate dehydrogenase (cytochrome) [EC:1.1.2.3]	5076	2715	53
Metabolism	Carbohydrate metabolism	00620 Pyruvate metabolism [PATH:ko00620]	E1.1.2.4, dld; D-lactate dehydrogenase (cytochrome) [EC:1.1.2.4]	6117	4385	556
Metabolism	Carbohydrate metabolism	00010 Glycolysis / Gluconeogenesis [PATH:ko00010]	E1.1.2.8; alcohol dehydrogenase (cytochrome c) [EC:1.1.2.8]	1506	3662	0
Metabolism	Lipid metabolism	00564 Glycerophospholipid metabolism [PATH:ko00564]	E1.1.3.21; alpha-glycerophosphate oxidase [EC:1.1.3.21]	12	120	0
Metabolism	Xenobiotics biodegradation and metabolism	00984 Steroid degradation [PATH:ko00984]	E1.1.3.6; cholesterol oxidase [EC:1.1.3.6]	1219	649	100
Metabolism	Carbohydrate metabolism	00053 Ascorbate and aldarate metabolism [PATH:ko00053]	E1.1.3.8; L-gulonolactone oxidase [EC:1.1.3.8]	26	55	0
Metabolism	Metabolism of other amino acids	00440 Phosphonate and phosphinate metabolism [PATH:ko00440]	E1.1.99.-; [EC:1.1.99.-]	2776	1343	141
Metabolism	Amino acid metabolism	00260 Glycine, serine and threonine metabolism [PATH:ko00260]	E1.1.99.1, betA, CHDH; choline dehydrogenase [EC:1.1.99.1]	17380	4417	487
Metabolism	Carbohydrate metabolism	00030 Pentose phosphate pathway [PATH:ko00030]	E1.1.99.10; glucose dehydrogenase (acceptor) [EC:1.1.99.10]	69	10	0
Metabolism	Carbohydrate metabolism	00051 Fructose and mannose metabolism [PATH:ko00051]	E1.1.99.21; D-sorbitol dehydrogenase (acceptor) [EC:1.1.99.21]	505	163	0
Metabolism	Carbohydrate metabolism	00650 Butanoate metabolism [PATH:ko00650]	E1.1.99.2; 2-hydroxyglutarate dehydrogenase [EC:1.1.99.2]	48	71	0
Metabolism	Carbohydrate metabolism	00030 Pentose phosphate pathway [PATH:ko00030]	E1.1.99.3A; gluconate 2-dehydrogenase alpha chain [EC:1.1.99.3]	4992	420	0
Metabolism	Carbohydrate metabolism	00030 Pentose phosphate pathway [PATH:ko00030]	E1.1.99.3G; gluconate 2-dehydrogenase gamma chain [EC:1.1.99.3]	1964	187	0
Metabolism	Carbohydrate metabolism	00053 Ascorbate and aldarate metabolism [PATH:ko00053]	E1.10.3.3; L-ascorbate oxidase [EC:1.10.3.3]	69	172	0
Metabolism	Carbohydrate metabolism	00053 Ascorbate and aldarate metabolism [PATH:ko00053]	E1.11.1.11; L-ascorbate peroxidase [EC:1.11.1.11]	32	5	0
Metabolism	Lipid metabolism	00590 Arachidonic acid metabolism [PATH:ko00590]	E1.11.1.9; glutathione peroxidase [EC:1.11.1.9]	7551	6802	80
Metabolism	Energy metabolism	00680 Methane metabolism [PATH:ko00680]	E1.12.1.2; hydrogen dehydrogenase [EC:1.12.1.2]	556	3598	0
Metabolism	Energy metabolism	00680 Methane metabolism [PATH:ko00680]	E1.12.7.2; ferredoxin hydrogenase [EC:1.12.7.2]	2	245	0
Metabolism	Energy metabolism	00680 Methane metabolism [PATH:ko00680]	E1.12.7.2G; ferredoxin hydrogenase gamma subunit [EC:1.12.7.2]	2	135	5
Metabolism	Energy metabolism	00680 Methane metabolism [PATH:ko00680]	E1.12.7.2L; ferredoxin hydrogenase large subunit [EC:1.12.7.2]	0	136	0
Metabolism	Energy metabolism	00680 Methane metabolism [PATH:ko00680]	E1.12.7.2S; ferredoxin hydrogenase small subunit [EC:1.12.7.2]	24	477	0
Metabolism	Xenobiotics biodegradation and metabolism	00633 Nitrotoluene degradation [PATH:ko00633]	E1.12.99.6L; hydrogenase large subunit [EC:1.12.99.6]	298	4128	5
Metabolism	Xenobiotics biodegradation and metabolism	00633 Nitrotoluene degradation [PATH:ko00633]	E1.12.99.6S; hydrogenase small subunit [EC:1.12.99.6]	151	3573	124
Metabolism	Xenobiotics biodegradation and metabolism	00363 Bisphenol degradation [PATH:ko00363]	E1.13.-.-; [EC:1.13.-.-]	66	125	0
Metabolism	Xenobiotics biodegradation and metabolism	00361 Chlorocyclohexane and chlorobenzene degradation [PATH:ko00361]	E1.13.11.37; hydroxyquinol 1,2-dioxygenase [EC:1.13.11.37]	440	56	25
Metabolism	Amino acid metabolism	00350 Tyrosine metabolism [PATH:ko00350]	E1.13.11.4; gentisate 1,2-dioxygenase [EC:1.13.11.4]	1314	966	0
Metabolism	Amino acid metabolism	00380 Tryptophan metabolism [PATH:ko00380]	E1.13.11.6, HAAO; 3-hydroxyanthranilate 3,4-dioxygenase [EC:1.13.11.6]	197	614	0
Metabolism	Amino acid metabolism	00350 Tyrosine metabolism [PATH:ko00350]	E1.13.12.-; [EC:1.13.12.-]	13	1	0
Metabolism	Energy metabolism	00910 Nitrogen metabolism [PATH:ko00910]	E1.13.12.16; nitronate monooxygenase [EC:1.13.12.16]	6479	7507	0
Metabolism	Amino acid metabolism	00380 Tryptophan metabolism [PATH:ko00380]	E1.13.12.3; tryptophan 2-monooxygenase [EC:1.13.12.3]	3075	508	0
Metabolism	Carbohydrate metabolism	00620 Pyruvate metabolism [PATH:ko00620]	E1.13.12.4; lactate 2-monooxygenase [EC:1.13.12.4]	19	25	0
Metabolism	Biosynthesis of other secondary metabolites	00945 Stilbenoid, diarylheptanoid and gingerol biosynthesis [PATH:ko00945]	E1.14.-.-; [EC:1.14.-.-]	3079	1065	45
Cellular Processes	Transport and catabolism	04146 Peroxisome [PATH:ko04146]	E1.14.11.18, PHYH; phytanoyl-CoA hydroxylase [EC:1.14.11.18]	35	257	0
Metabolism	Amino acid metabolism	00310 Lysine degradation [PATH:ko00310]	E1.14.11.1; gamma-butyrobetaine dioxygenase [EC:1.14.11.1]	287	81	0
Metabolism	Amino acid metabolism	00330 Arginine and proline metabolism [PATH:ko00330]	E1.14.11.2; prolyl 4-hydroxylase [EC:1.14.11.2]	478	391	3
Metabolism	Xenobiotics biodegradation and metabolism	00361 Chlorocyclohexane and chlorobenzene degradation [PATH:ko00361]	E1.14.12.-; [EC:1.14.12.-]	189	97	0
Metabolism	Xenobiotics biodegradation and metabolism	00364 Fluorobenzoate degradation [PATH:ko00364]	E1.14.12.13; 2-chlorobenzoate 1,2-dioxygenase [EC:1.14.12.13]	303	162	0
Metabolism	Xenobiotics biodegradation and metabolism	00624 Polycyclic aromatic hydrocarbon degradation [PATH:ko00624]	E1.14.12.7; phthalate 4,5-dioxygenase [EC:1.14.12.7]	120	95	0
Metabolism	Amino acid metabolism	00340 Histidine metabolism [PATH:ko00340]	E1.14.13.-; [EC:1.14.13.-]	6002	2204	0
Metabolism	Xenobiotics biodegradation and metabolism	00621 Dioxin degradation [PATH:ko00621]	E1.14.13.1; salicylate hydroxylase [EC:1.14.13.1]	4922	1488	30
Metabolism	Xenobiotics biodegradation and metabolism	00930 Caprolactam degradation [PATH:ko00930]	E1.14.13.22; cyclohexanone monooxygenase [EC:1.14.13.22]	1466	880	0
Metabolism	Xenobiotics biodegradation and metabolism	00627 Aminobenzoate degradation [PATH:ko00627]	E1.14.13.40; anthraniloyl-CoA monooxygenase [EC:1.14.13.40]	2358	1457	0
Metabolism	Xenobiotics biodegradation and metabolism	00361 Chlorocyclohexane and chlorobenzene degradation [PATH:ko00361]	E1.14.13.7; phenol 2-monooxygenase [EC:1.14.13.7]	402	855	0
Metabolism	Metabolism of cofactors and vitamins	00860 Porphyrin and chlorophyll metabolism [PATH:ko00860]	E1.14.13.81, acsF, chlE; magnesium-protoporphyrin IX monomethyl ester (oxidative) cyclase [EC:1.14.13.81]	2878	520	0
Metabolism	Energy metabolism	00680 Methane metabolism [PATH:ko00680]	E1.14.13.8; dimethylaniline monooxygenase (N-oxide forming) [EC:1.14.13.8]	550	478	13
Metabolism	Amino acid metabolism	00380 Tryptophan metabolism [PATH:ko00380]	E1.14.13.9; kynurenine 3-monooxygenase [EC:1.14.13.9]	136	1146	3
Metabolism	Amino acid metabolism	00380 Tryptophan metabolism [PATH:ko00380]	E1.14.14.1; unspecific monooxygenase [EC:1.14.14.1]	266	43	0
Metabolism	Lipid metabolism	00071 Fatty acid metabolism [PATH:ko00071]	E1.14.15.3; alkane 1-monooxygenase [EC:1.14.15.3]	1020	890	133
Metabolism	Amino acid metabolism	00260 Glycine, serine and threonine metabolism [PATH:ko00260]	E1.14.15.7; choline monooxygenase [EC:1.14.15.7]	765	685	0
Metabolism	Lipid metabolism	00591 Linoleic acid metabolism [PATH:ko00591]	E1.14.19.3; linoleoyl-CoA desaturase [EC:1.14.19.3]	106	1369	1
Metabolism	Lipid metabolism	00591 Linoleic acid metabolism [PATH:ko00591]	E1.14.99.33; delta12-fatty acid dehydrogenase [EC:1.14.99.33]	758	2	0
Metabolism	Metabolism of terpenoids and polyketides	00900 Terpenoid backbone biosynthesis [PATH:ko00900]	E1.17.1.2, lytB, ispH; 4-hydroxy-3-methylbut-2-enyl diphosphate reductase [EC:1.17.1.2]	9639	9534	164
Metabolism	Nucleotide metabolism	00230 Purine metabolism [PATH:ko00230]	E1.17.4.1; ribonucleotide reductase, class II [EC:1.17.4.1]	1786	47	0
Metabolism	Nucleotide metabolism	00230 Purine metabolism [PATH:ko00230]	E1.17.4.1A, nrdA, nrdE; ribonucleoside-diphosphate reductase alpha chain [EC:1.17.4.1]	22349	42281	1164
Metabolism	Nucleotide metabolism	00230 Purine metabolism [PATH:ko00230]	E1.17.4.1B, nrdB, nrdF; ribonucleoside-diphosphate reductase beta chain [EC:1.17.4.1]	6618	7428	601
Metabolism	Metabolism of terpenoids and polyketides	00900 Terpenoid backbone biosynthesis [PATH:ko00900]	E1.17.7.1, gcpE, ispG; (E)-4-hydroxy-3-methylbut-2-enyl-diphosphate synthase [EC:1.17.7.1]	11763	13184	173
Metabolism	Xenobiotics biodegradation and metabolism	00623 Toluene degradation [PATH:ko00623]	E1.17.99.1; 4-cresol dehydrogenase (hydroxylating) [EC:1.17.99.1]	2	228	0
Metabolism	Lipid metabolism	00071 Fatty acid metabolism [PATH:ko00071]	E1.18.1.1; rubredoxin-NAD+ reductase [EC:1.18.1.1]	2581	1421	0
Metabolism	Xenobiotics biodegradation and metabolism	00351 1,1,1-Trichloro-2,2-bis(4-chlorophenyl)ethane (DDT) degradation [PATH:ko00351]	E1.2.-.-; [EC:1.2.-.-]	69	21	0
Metabolism	Metabolism of terpenoids and polyketides	00281 Geraniol degradation [PATH:ko00281]	E1.2.1.-; [EC:1.2.1.-]	2304	1866	0
Metabolism	Carbohydrate metabolism	00620 Pyruvate metabolism [PATH:ko00620]	E1.2.1.10; acetaldehyde dehydrogenase (acetylating) [EC:1.2.1.10]	5	121	0
Metabolism	Amino acid metabolism	00250 Alanine, aspartate and glutamate metabolism [PATH:ko00250]	E1.2.1.16, gabD; succinate-semialdehyde dehydrogenase (NADP+) [EC:1.2.1.16]	13681	9189	394
Metabolism	Amino acid metabolism	00310 Lysine degradation [PATH:ko00310]	E1.2.1.20; glutarate semialdehyde dehydrogenase [EC:1.2.1.20]	2942	1268	0
Metabolism	Amino acid metabolism	00250 Alanine, aspartate and glutamate metabolism [PATH:ko00250]	E1.2.1.24; succinate-semialdehyde dehydrogenase [EC:1.2.1.24]	21	16	0
Metabolism	Carbohydrate metabolism	00630 Glyoxylate and dicarboxylate metabolism [PATH:ko00630]	E1.2.1.2A; formate dehydrogenase, alpha subunit [EC:1.2.1.2]	40967	28612	505
Metabolism	Carbohydrate metabolism	00630 Glyoxylate and dicarboxylate metabolism [PATH:ko00630]	E1.2.1.2B1; formate dehydrogenase, beta subunit	4800	3844	5
Metabolism	Carbohydrate metabolism	00630 Glyoxylate and dicarboxylate metabolism [PATH:ko00630]	E1.2.1.2B2; formate dehydrogenase, beta subunit [EC:1.2.1.2]	2	529	0
Metabolism	Carbohydrate metabolism	00630 Glyoxylate and dicarboxylate metabolism [PATH:ko00630]	E1.2.1.2D, fdsD; formate dehydrogenase, delta subunit [EC:1.2.1.2]	54	29	4
Metabolism	Carbohydrate metabolism	00630 Glyoxylate and dicarboxylate metabolism [PATH:ko00630]	E1.2.1.2G; formate dehydrogenase, gamma subunit	5899	3998	83
Metabolism	Carbohydrate Metabolism	00630 Glyoxylate and dicarboxylate metabolism [PATH:ko00630]	E1.2.1.2NG, fdnI; formate dehydrogenase-N, gamma subunit [EC:1.2.1.2]	6	547	28
Metabolism	Amino acid metabolism	00280 Valine, leucine and isoleucine degradation [PATH:ko00280]	E1.2.1.3; aldehyde dehydrogenase (NAD+) [EC:1.2.1.3]	21942	19611	710
Human Diseases	Cancers	05204 Chemical carcinogenesis [PATH:ko05204]	E1.2.1.5; aldehyde dehydrogenase (NAD(P)+) [EC:1.2.1.5]	135	137	14
Metabolism	Carbohydrate metabolism	00010 Glycolysis / Gluconeogenesis [PATH:ko00010]	E1.2.1.9, gapN; glyceraldehyde-3-phosphate dehydrogenase (NADP) [EC:1.2.1.9]	924	1099	0
Metabolism	Carbohydrate metabolism	00620 Pyruvate metabolism [PATH:ko00620]	E1.2.3.3, poxL; pyruvate oxidase [EC:1.2.3.3]	37	59	0
Metabolism	Amino acid metabolism	00280 Valine, leucine and isoleucine degradation [PATH:ko00280]	E1.2.4.4A, bkdA1; 2-oxoisovalerate dehydrogenase E1 component, alpha subunit [EC:1.2.4.4]	4531	797	44
Metabolism	Amino acid metabolism	00280 Valine, leucine and isoleucine degradation [PATH:ko00280]	E1.2.4.4B, bkdA2; 2-oxoisovalerate dehydrogenase E1 component, beta subunit [EC:1.2.4.4]	4216	1041	0
Metabolism	Amino acid metabolism	00280 Valine, leucine and isoleucine degradation [PATH:ko00280]	E1.2.4.4C, bkdA; 2-oxoisovalerate dehydrogenase E1 component [EC:1.2.4.4]	1322	6814	0
Metabolism	Carbohydrate metabolism	00010 Glycolysis / Gluconeogenesis [PATH:ko00010]	E1.2.7.5, aor; aldehyde:ferredoxin oxidoreductase [EC:1.2.7.5]	4967	7289	49
Metabolism	Carbohydrate metabolism	00010 Glycolysis / Gluconeogenesis [PATH:ko00010]	E1.2.7.6; glyceraldehyde-3-phosphate dehydrogenase (ferredoxin) [EC:1.2.7.6]	0	14	0
Metabolism	Energy metabolism	00680 Methane metabolism [PATH:ko00680]	E1.2.99.2C, cooS; carbon-monoxide dehydrogenase catalytic subunit [EC:1.2.99.2]	16	894	0
Metabolism	Energy metabolism	00680 Methane metabolism [PATH:ko00680]	E1.2.99.2F, cooF; carbon-monoxide dehydrogenase iron sulfur subunit	0	12	0
Metabolism	Energy metabolism	00680 Methane metabolism [PATH:ko00680]	E1.2.99.2L, cutL, coxL; carbon-monoxide dehydrogenase large subunit [EC:1.2.99.2]	4343	457	0
Metabolism	Energy metabolism	00680 Methane metabolism [PATH:ko00680]	E1.2.99.2M, cutM, coxM; carbon-monoxide dehydrogenase medium subunit [EC:1.2.99.2]	1694	258	43
Metabolism	Energy metabolism	00680 Methane metabolism [PATH:ko00680]	E1.2.99.2S, coxS; carbon-monoxide dehydrogenase small subunit [EC:1.2.99.2]	1764	980	50
Metabolism	Energy metabolism	00680 Methane metabolism [PATH:ko00680]	E1.2.99.5A, fwdA, fmdA; formylmethanofuran dehydrogenase subunit A [EC:1.2.99.5]	187	1046	0
Metabolism	Energy metabolism	00680 Methane metabolism [PATH:ko00680]	E1.2.99.5B, fwdB, fmdB; formylmethanofuran dehydrogenase subunit B [EC:1.2.99.5]	14	661	0
Metabolism	Energy metabolism	00680 Methane metabolism [PATH:ko00680]	E1.2.99.5C, fwdC, fmdC; formylmethanofuran dehydrogenase subunit C [EC:1.2.99.5]	8	387	8
Metabolism	Energy metabolism	00680 Methane metabolism [PATH:ko00680]	E1.2.99.5D, fwdD, fmdD; formylmethanofuran dehydrogenase subunit D [EC:1.2.99.5]	0	99	0
Metabolism	Energy metabolism	00680 Methane metabolism [PATH:ko00680]	E1.2.99.5E, fmdE; formylmethanofuran dehydrogenase subunit E [EC:1.2.99.5]	2	583	2
Metabolism	Energy metabolism	00680 Methane metabolism [PATH:ko00680]	E1.2.99.5F, fwdF, fmdF; formylmethanofuran dehydrogenase subunit F [EC:1.2.99.5]	0	237	0
Metabolism	Energy metabolism	00680 Methane metabolism [PATH:ko00680]	E1.2.99.5G, fwdG; formylmethanofuran dehydrogenase subunit G [EC:1.2.99.5]	0	71	0
Metabolism	Energy metabolism	00680 Methane metabolism [PATH:ko00680]	E1.2.99.5H, fwdH; formylmethanofuran dehydrogenase subunit H [EC:1.2.99.5]	0	11	0
Metabolism	Biosynthesis of other secondary metabolites	00311 Penicillin and cephalosporin biosynthesis [PATH:ko00311]	E1.21.3.1; isopenicillin-N synthase [EC:1.21.3.1]	1489	238	0
Metabolism	Xenobiotics biodegradation and metabolism	00351 1,1,1-Trichloro-2,2-bis(4-chlorophenyl)ethane (DDT) degradation [PATH:ko00351]	E1.3.-.-; [EC:1.3.-.-]	93	99	0
Metabolism	Carbohydrate metabolism	00640 Propanoate metabolism [PATH:ko00640]	E1.3.1.-; [EC:1.3.1.-]	358	508	0
Metabolism	Amino acid metabolism	00400 Phenylalanine, tyrosine and tryptophan biosynthesis [PATH:ko00400]	E1.3.1.12; prephenate dehydrogenase [EC:1.3.1.12]	1705	417	0
Metabolism	Metabolism of cofactors and vitamins	00770 Pantothenate and CoA biosynthesis [PATH:ko00770]	E1.3.1.2, DPYD; dihydropyrimidine dehydrogenase (NADP+) [EC:1.3.1.2]	1817	594	7
Metabolism	Xenobiotics biodegradation and metabolism	00361 Chlorocyclohexane and chlorobenzene degradation [PATH:ko00361]	E1.3.1.32; maleylacetate reductase [EC:1.3.1.32]	325	127	1
Metabolism	Metabolism of cofactors and vitamins	00860 Porphyrin and chlorophyll metabolism [PATH:ko00860]	E1.3.1.33, por; protochlorophyllide reductase [EC:1.3.1.33]	1431	25	32
Metabolism	Lipid metabolism	00592 alpha-Linolenic acid metabolism [PATH:ko00592]	E1.3.1.42; 12-oxophytodienoic acid reductase [EC:1.3.1.42]	54	6	0
Metabolism	Carbohydrate metabolism	00650 Butanoate metabolism [PATH:ko00650]	E1.3.1.44; trans-2-enoyl-CoA reductase (NAD+) [EC:1.3.1.44]	1886	1179	0
Metabolism	Biosynthesis of other secondary metabolites	00943 Isoflavonoid biosynthesis [PATH:ko00943]	E1.3.1.45; 2'-hydroxyisoflavone reductase [EC:1.3.1.45]	34	22	0
Metabolism	Metabolism of cofactors and vitamins	00860 Porphyrin and chlorophyll metabolism [PATH:ko00860]	E1.3.1.54, cobK, cbiJ; precorrin-6X reductase [EC:1.3.1.54]	1445	419	1
Metabolism	Xenobiotics biodegradation and metabolism	00362 Benzoate degradation [PATH:ko00362]	E1.3.1.62; pimeloyl-CoA dehydrogenase [EC:1.3.1.62]	59	71	0
Metabolism	Lipid metabolism	00100 Steroid biosynthesis [PATH:ko00100]	E1.3.1.70, TM7SF2, ERG24; delta14-sterol reductase [EC:1.3.1.70]	25	109	5
Metabolism	Metabolism of cofactors and vitamins	00860 Porphyrin and chlorophyll metabolism [PATH:ko00860]	E1.3.3.5; bilirubin oxidase [EC:1.3.3.5]	19	221	2
Cellular Processes	Transport and catabolism	04146 Peroxisome [PATH:ko04146]	E1.3.3.6, ACOX1, ACOX3; acyl-CoA oxidase [EC:1.3.3.6]	168	243	17
Metabolism	Metabolism of terpenoids and polyketides	00281 Geraniol degradation [PATH:ko00281]	E1.3.99.-; [EC:1.3.99.-]	36389	22383	595
Metabolism	Amino acid metabolism	00300 Lysine biosynthesis [PATH:ko00300]	E1.4.1.16; diaminopimelate dehydrogenase [EC:1.4.1.16]	6	1107	0
Metabolism	Amino acid metabolism	00250 Alanine, aspartate and glutamate metabolism [PATH:ko00250]	E1.4.1.3; glutamate dehydrogenase (NAD(P)+) [EC:1.4.1.3]	1870	3454	14
Metabolism	Amino acid metabolism	00250 Alanine, aspartate and glutamate metabolism [PATH:ko00250]	E1.4.1.4, gdhA; glutamate dehydrogenase (NADP+) [EC:1.4.1.4]	3105	16693	47
Metabolism	Amino acid metabolism	00280 Valine, leucine and isoleucine degradation [PATH:ko00280]	E1.4.1.9; leucine dehydrogenase [EC:1.4.1.9]	4471	2351	0
Metabolism	Amino acid metabolism	00330 Arginine and proline metabolism [PATH:ko00330]	E1.4.3.10; putrescine oxidase [EC:1.4.3.10]	26	20	0
Metabolism	Amino acid metabolism	00260 Glycine, serine and threonine metabolism [PATH:ko00260]	E1.4.3.21, AOC2, AOC3, tynA; primary-amine oxidase [EC:1.4.3.21]	273	145	0
Cellular Processes	Transport and catabolism	04146 Peroxisome [PATH:ko04146]	E1.4.3.3, DAO; D-amino-acid oxidase [EC:1.4.3.3]	252	293	0
Metabolism	Carbohydrate metabolism	00630 Glyoxylate and dicarboxylate metabolism [PATH:ko00630]	E1.4.7.1; glutamate synthase (ferredoxin) [EC:1.4.7.1]	9102	4411	288
Metabolism	Amino acid metabolism	00300 Lysine biosynthesis [PATH:ko00300]	E1.5.1.10; saccharopine dehydrogenase (NADP+, L-glutamate forming) [EC:1.5.1.10]	48	282	0
Metabolism	Amino acid metabolism	00250 Alanine, aspartate and glutamate metabolism [PATH:ko00250]	E1.5.1.12; 1-pyrroline-5-carboxylate dehydrogenase [EC:1.5.1.12]	475	6622	96
Metabolism	Amino acid metabolism	00330 Arginine and proline metabolism [PATH:ko00330]	E1.5.1.2, proC; pyrroline-5-carboxylate reductase [EC:1.5.1.2]	5373	6113	34
Metabolism	Energy metabolism	00680 Methane metabolism [PATH:ko00680]	E1.5.1.20, metF; methylenetetrahydrofolate reductase (NADPH) [EC:1.5.1.20]	7152	7700	269
Metabolism	Metabolism of cofactors and vitamins	00670 One carbon pool by folate [PATH:ko00670]	E1.5.1.6, FTHFD; formyltetrahydrofolate dehydrogenase [EC:1.5.1.6]	15	13	0
Metabolism	Amino acid metabolism	00310 Lysine degradation [PATH:ko00310]	E1.5.1.9; saccharopine dehydrogenase (NAD+, L-glutamate forming) [EC:1.5.1.9]	23	245	0
Metabolism	Amino acid metabolism	00260 Glycine, serine and threonine metabolism [PATH:ko00260]	E1.5.3.1; sarcosine oxidase [EC:1.5.3.1]	1146	73	0
Metabolism	Energy metabolism	00680 Methane metabolism [PATH:ko00680]	E1.5.8.2; trimethylamine dehydrogenase [EC:1.5.8.2]	116	28	0
Metabolism	Amino acid metabolism	00330 Arginine and proline metabolism [PATH:ko00330]	E1.5.99.8; proline dehydrogenase [EC:1.5.99.8]	164	2796	13
Metabolism	Carbohydrate metabolism	00520 Amino sugar and nucleotide sugar metabolism [PATH:ko00520]	E1.6.2.2; cytochrome-b5 reductase [EC:1.6.2.2]	21	57	0
Metabolism	Energy metabolism	00190 Oxidative phosphorylation [PATH:ko00190]	E1.6.99.3; NADH dehydrogenase [EC:1.6.99.3]	1464	1580	55
Metabolism	Energy metabolism	00190 Oxidative phosphorylation [PATH:ko00190]	E1.6.99.5; NADH dehydrogenase (quinone) [EC:1.6.99.5]	1054	3733	47
Metabolism	Energy metabolism	00910 Nitrogen metabolism [PATH:ko00910]	E1.7.1.1; nitrate reductase (NADH) [EC:1.7.1.1]	617	444	0
Metabolism	Nucleotide metabolism	00230 Purine metabolism [PATH:ko00230]	E1.7.1.7, guaC; GMP reductase [EC:1.7.1.7]	1107	2259	30
Metabolism	Energy metabolism	00910 Nitrogen metabolism [PATH:ko00910]	E1.7.2.1; nitrite reductase (NO-forming) [EC:1.7.2.1]	514	3107	45
Metabolism	Biosynthesis of other secondary metabolites	00232 Caffeine metabolism [PATH:ko00232]	E1.7.3.3; urate oxidase [EC:1.7.3.3]	29	27	0
Metabolism	Energy metabolism	00910 Nitrogen metabolism [PATH:ko00910]	E1.7.99.1, hcp; hydroxylamine reductase [EC:1.7.99.1]	37	1370	5
Metabolism	Energy metabolism	00910 Nitrogen metabolism [PATH:ko00910]	E1.7.99.4C; nitrate reductase catalytic subunit [EC:1.7.99.4]	1063	5302	33
Metabolism	Amino acid metabolism	00270 Cysteine and methionine metabolism [PATH:ko00270]	E1.8.1.6; cystine reductase [EC:1.8.1.6]	4	151	0
Metabolism	Metabolism of other amino acids	00480 Glutathione metabolism [PATH:ko00480]	E1.8.1.7, GSR, gor; glutathione reductase (NADPH) [EC:1.8.1.7]	7573	2481	22
Metabolism	Metabolism of other amino acids	00450 Selenocompound metabolism [PATH:ko00450]	E1.8.1.9, trxB; thioredoxin reductase (NADPH) [EC:1.8.1.9]	10354	17213	97
Metabolism	Energy metabolism	00920 Sulfur metabolism [PATH:ko00920]	E1.8.2.1; sulfite dehydrogenase [EC:1.8.2.1]	388	447	0
Metabolism	Energy metabolism	00920 Sulfur metabolism [PATH:ko00920]	E1.8.3.1, SUOX; sulfite oxidase [EC:1.8.3.1]	54	38	7
Metabolism	Xenobiotics biodegradation and metabolism	00351 1,1,1-Trichloro-2,2-bis(4-chlorophenyl)ethane (DDT) degradation [PATH:ko00351]	E1.97.1.-; [EC:1.97.1.-]	4	27	0
Metabolism	Amino acid metabolism	00340 Histidine metabolism [PATH:ko00340]	E2.1.1.-; [EC:2.1.1.-]	5297	10593	332
Metabolism	Amino acid metabolism	00270 Cysteine and methionine metabolism [PATH:ko00270]	E2.1.1.10, mmuM; homocysteine S-methyltransferase [EC:2.1.1.10]	1672	1617	18
Metabolism	Amino acid metabolism	00360 Phenylalanine metabolism [PATH:ko00360]	E2.1.1.104; caffeoyl-CoA O-methyltransferase [EC:2.1.1.104]	48	272	0
Metabolism	Metabolism of cofactors and vitamins	00860 Porphyrin and chlorophyll metabolism [PATH:ko00860]	E2.1.1.11, chlM, bchM; magnesium-protoporphyrin O-methyltransferase [EC:2.1.1.11]	1331	33	1
Metabolism	Amino acid metabolism	00270 Cysteine and methionine metabolism [PATH:ko00270]	E2.1.1.13, metH; 5-methyltetrahydrofolate--homocysteine methyltransferase [EC:2.1.1.13]	36066	40568	543
Metabolism	Metabolism of cofactors and vitamins	00860 Porphyrin and chlorophyll metabolism [PATH:ko00860]	E2.1.1.131, cobJ, cbiH; precorrin-3B C17-methyltransferase [EC:2.1.1.131]	65	1226	0
Metabolism	Metabolism of cofactors and vitamins	00860 Porphyrin and chlorophyll metabolism [PATH:ko00860]	E2.1.1.133, cobM, cbiF; precorrin-4 C11-methyltransferase [EC:2.1.1.133]	2160	1833	3
Metabolism	Amino acid metabolism	00270 Cysteine and methionine metabolism [PATH:ko00270]	E2.1.1.14, metE; 5-methyltetrahydropteroyltriglutamate--homocysteine methyltransferase [EC:2.1.1.14]	18103	9948	268
Metabolism	Metabolism of cofactors and vitamins	00670 One carbon pool by folate [PATH:ko00670]	E2.1.1.148, thyX, thy1; thymidylate synthase (FAD) [EC:2.1.1.148]	2073	3535	1
Metabolism	Amino acid metabolism	00270 Cysteine and methionine metabolism [PATH:ko00270]	E2.1.1.37, DNMT, dcm; DNA (cytosine-5-)-methyltransferase [EC:2.1.1.37]	5950	11346	50
Metabolism	Lipid metabolism	00100 Steroid biosynthesis [PATH:ko00100]	E2.1.1.41, SMT1, ERG6; sterol 24-C-methyltransferase [EC:2.1.1.41]	17	17	3
Metabolism	Metabolism of cofactors and vitamins	00670 One carbon pool by folate [PATH:ko00670]	E2.1.1.45, thyA; thymidylate synthase [EC:2.1.1.45]	6300	9455	223
Metabolism	Xenobiotics biodegradation and metabolism	00983 Drug metabolism - other enzymes [PATH:ko00983]	E2.1.1.67, tpmT; thiopurine S-methyltransferase [EC:2.1.1.67]	2739	933	3
Metabolism	Energy metabolism	00680 Methane metabolism [PATH:ko00680]	E2.1.1.86A, mtrA; tetrahydromethanopterin S-methyltransferase subunit A [EC:2.1.1.86]	0	442	2
Metabolism	Energy metabolism	00680 Methane metabolism [PATH:ko00680]	E2.1.1.86B, mtrB; tetrahydromethanopterin S-methyltransferase subunit B [EC:2.1.1.86]	0	54	0
Metabolism	Metabolism of cofactors and vitamins	00130 Ubiquinone and other terpenoid-quinone biosynthesis [PATH:ko00130]	E2.1.1.95; tocopherol O-methyltransferase [EC:2.1.1.95]	20	4	1
Metabolism	Metabolism of cofactors and vitamins	00670 One carbon pool by folate [PATH:ko00670]	E2.1.2.2; phosphoribosylglycinamide formyltransferase [EC:2.1.2.2]	10	14	0
Metabolism	Nucleotide metabolism	00230 Purine metabolism [PATH:ko00230]	E2.1.2.3; phosphoribosylaminoimidazolecarboxamide formyltransferase [EC:2.1.2.3]	1	167	0
Metabolism	Amino acid metabolism	00340 Histidine metabolism [PATH:ko00340]	E2.1.2.5; glutamate formiminotransferase [EC:2.1.2.5]	42	957	0
Metabolism	Carbohydrate metabolism	00640 Propanoate metabolism [PATH:ko00640]	E2.1.3.1; methylmalonyl-CoA carboxyltransferase [EC:2.1.3.1]	26	6	0
Metabolism	Carbohydrate metabolism	00030 Pentose phosphate pathway [PATH:ko00030]	E2.2.1.1, tktA, tktB; transketolase [EC:2.2.1.1]	22481	30150	859
Metabolism	Carbohydrate metabolism	00030 Pentose phosphate pathway [PATH:ko00030]	E2.2.1.2, talA, talB; transaldolase [EC:2.2.1.2]	10377	9467	184
Metabolism	Amino acid metabolism	00290 Valine, leucine and isoleucine biosynthesis [PATH:ko00290]	E2.2.1.6L, ilvB, ilvG, ilvI; acetolactate synthase I/II/III large subunit [EC:2.2.1.6]	27665	25087	327
Metabolism	Amino acid metabolism	00290 Valine, leucine and isoleucine biosynthesis [PATH:ko00290]	E2.2.1.6S, ilvH, ilvN; acetolactate synthase I/III small subunit [EC:2.2.1.6]	3597	4108	11
Metabolism	Amino acid metabolism	00350 Tyrosine metabolism [PATH:ko00350]	E2.3.1.-; [EC:2.3.1.-]	2033	3664	82
Metabolism	Energy metabolism	00680 Methane metabolism [PATH:ko00680]	E2.3.1.101, ftr; formylmethanofuran--tetrahydromethanopterin N-formyltransferase [EC:2.3.1.101]	115	543	0
Metabolism	Amino acid metabolism	00280 Valine, leucine and isoleucine degradation [PATH:ko00280]	E2.3.1.16, fadA; acetyl-CoA acyltransferase [EC:2.3.1.16]	10842	8387	596
Metabolism	Biosynthesis of other secondary metabolites	00311 Penicillin and cephalosporin biosynthesis [PATH:ko00311]	E2.3.1.164; isopenicillin-N N-acyltransferase [EC:2.3.1.164]	29	429	0
Metabolism	Amino acid metabolism	00280 Valine, leucine and isoleucine degradation [PATH:ko00280]	E2.3.1.168, bkdB; 2-oxoisovalerate dehydrogenase E2 component (dihydrolipoyl transacylase) [EC:2.3.1.168]	5520	919	182
Metabolism	Lipid metabolism	00561 Glycerolipid metabolism [PATH:ko00561]	E2.3.1.20; diacylglycerol O-acyltransferase [EC:2.3.1.20]	123	185	134
Metabolism	Amino acid metabolism	00270 Cysteine and methionine metabolism [PATH:ko00270]	E2.3.1.30, cysE; serine O-acetyltransferase [EC:2.3.1.30]	7025	8382	116
Metabolism	Amino acid metabolism	00270 Cysteine and methionine metabolism [PATH:ko00270]	E2.3.1.31, metX; homoserine O-acetyltransferase [EC:2.3.1.31]	6912	9254	22
Metabolism	Amino acid metabolism	00260 Glycine, serine and threonine metabolism [PATH:ko00260]	E2.3.1.37, ALAS; 5-aminolevulinate synthase [EC:2.3.1.37]	650	256	0
Metabolism	Carbohydrate metabolism	00520 Amino sugar and nucleotide sugar metabolism [PATH:ko00520]	E2.3.1.4, GNA1; glucosamine-phosphate N-acetyltransferase [EC:2.3.1.4]	5	20	0
Metabolism	Carbohydrate metabolism	00620 Pyruvate metabolism [PATH:ko00620]	E2.3.1.54, pflD; formate C-acetyltransferase [EC:2.3.1.54]	4707	10984	83
Metabolism	Amino acid metabolism	00330 Arginine and proline metabolism [PATH:ko00330]	E2.3.1.57, speG; diamine N-acetyltransferase [EC:2.3.1.57]	342	691	0
Metabolism	Carbohydrate metabolism	00620 Pyruvate metabolism [PATH:ko00620]	E2.3.1.8, pta; phosphate acetyltransferase [EC:2.3.1.8]	569	5851	80
Metabolism	Amino acid metabolism	00300 Lysine biosynthesis [PATH:ko00300]	E2.3.1.89; tetrahydrodipicolinate N-acetyltransferase [EC:2.3.1.89]	5	62	0
Environmental Information Processing	Signal transduction	02020 Two-component system [PATH:ko02020]	E2.3.1.9, atoB; acetyl-CoA C-acetyltransferase [EC:2.3.1.9]	31720	25170	710
Metabolism	Amino acid metabolism	00280 Valine, leucine and isoleucine degradation [PATH:ko00280]	E2.3.3.10; hydroxymethylglutaryl-CoA synthase [EC:2.3.3.10]	86	303	6
Metabolism	Amino acid metabolism	00300 Lysine biosynthesis [PATH:ko00300]	E2.3.3.14; homocitrate synthase [EC:2.3.3.14]	65	640	0
Metabolism	Carbohydrate metabolism	00640 Propanoate metabolism [PATH:ko00640]	E2.3.3.5, prpC; 2-methylcitrate synthase [EC:2.3.3.5]	5688	2906	452
Metabolism	Carbohydrate metabolism	00620 Pyruvate metabolism [PATH:ko00620]	E2.3.3.9, aceB, glcB; malate synthase [EC:2.3.3.9]	14209	10803	477
Metabolism	Carbohydrate metabolism	00051 Fructose and mannose metabolism [PATH:ko00051]	E2.4.1.-; [EC:2.4.1.-]	1835	2800	18
Metabolism	Carbohydrate metabolism	00500 Starch and sucrose metabolism [PATH:ko00500]	E2.4.1.1, glgP, PYG; starch phosphorylase [EC:2.4.1.1]	16723	18159	137
Metabolism	Glycan biosynthesis and metabolism	00550 Peptidoglycan biosynthesis [PATH:ko00550]	E2.4.1.129; peptidoglycan glycosyltransferase [EC:2.4.1.129]	1061	395	5
Metabolism	Carbohydrate metabolism	00500 Starch and sucrose metabolism [PATH:ko00500]	E2.4.1.13; sucrose synthase [EC:2.4.1.13]	10	42	0
Metabolism	Carbohydrate metabolism	00500 Starch and sucrose metabolism [PATH:ko00500]	E2.4.1.14; sucrose-phosphate synthase [EC:2.4.1.14]	973	100	0
Metabolism	Carbohydrate metabolism	00500 Starch and sucrose metabolism [PATH:ko00500]	E2.4.1.20; cellobiose phosphorylase [EC:2.4.1.20]	5	296	0
Metabolism	Carbohydrate metabolism	00500 Starch and sucrose metabolism [PATH:ko00500]	E2.4.1.21, glgA; starch synthase [EC:2.4.1.21]	9383	8289	22
Metabolism	Lipid metabolism	00561 Glycerolipid metabolism [PATH:ko00561]	E2.4.1.241; digalactosyldiacylglycerol synthase [EC:2.4.1.241]	11	2	0
Metabolism	Lipid metabolism	00561 Glycerolipid metabolism [PATH:ko00561]	E2.4.1.46; 1,2-diacylglycerol 3-beta-galactosyltransferase [EC:2.4.1.46]	10	31	0
Metabolism	Carbohydrate metabolism	00500 Starch and sucrose metabolism [PATH:ko00500]	E2.4.1.4; amylosucrase [EC:2.4.1.4]	394	1048	0
Metabolism	Carbohydrate metabolism	00500 Starch and sucrose metabolism [PATH:ko00500]	E2.4.1.7; sucrose phosphorylase [EC:2.4.1.7]	3049	958	1
Metabolism	Carbohydrate metabolism	00500 Starch and sucrose metabolism [PATH:ko00500]	E2.4.1.8, mapA; maltose phosphorylase [EC:2.4.1.8]	84	491	0
Metabolism	Amino acid metabolism	00250 Alanine, aspartate and glutamate metabolism [PATH:ko00250]	E2.4.2.14, purF; amidophosphoribosyltransferase [EC:2.4.2.14]	11020	18202	191
Metabolism	Nucleotide metabolism	00240 Pyrimidine metabolism [PATH:ko00240]	E2.4.2.2, pdp; pyrimidine-nucleoside phosphorylase [EC:2.4.2.2]	212	1155	4
Metabolism	Metabolism of cofactors and vitamins	00860 Porphyrin and chlorophyll metabolism [PATH:ko00860]	E2.4.2.21, cobU, cobT; nicotinate-nucleotide--dimethylbenzimidazole phosphoribosyltransferase [EC:2.4.2.21]	6289	5827	51
Metabolism	Amino acid metabolism	00270 Cysteine and methionine metabolism [PATH:ko00270]	E2.4.2.28, mtaP; 5'-methylthioadenosine phosphorylase [EC:2.4.2.28]	2854	2345	89
Metabolism	Nucleotide metabolism	00240 Pyrimidine metabolism [PATH:ko00240]	E2.4.2.3, udp; uridine phosphorylase [EC:2.4.2.3]	2318	3178	24
Human Diseases	Cancers	05219 Bladder cancer [PATH:ko05219]	E2.4.2.4, deoA; thymidine phosphorylase [EC:2.4.2.4]	5673	3932	46
Metabolism	Nucleotide metabolism	00230 Purine metabolism [PATH:ko00230]	E2.4.2.7, apt; adenine phosphoribosyltransferase [EC:2.4.2.7]	3852	4685	34
Metabolism	Amino acid metabolism	00270 Cysteine and methionine metabolism [PATH:ko00270]	E2.5.1.16, SRM, speE; spermidine synthase [EC:2.5.1.16]	9406	5900	34
Metabolism	Metabolism of cofactors and vitamins	00860 Porphyrin and chlorophyll metabolism [PATH:ko00860]	E2.5.1.17, cobO, btuR; cob(I)alamin adenosyltransferase [EC:2.5.1.17]	6604	4219	21
Cellular Processes	Transport and catabolism	04146 Peroxisome [PATH:ko04146]	E2.5.1.26, AGPS; alkyldihydroxyacetonephosphate synthase [EC:2.5.1.26]	470	1859	0
Metabolism	Amino acid metabolism	00270 Cysteine and methionine metabolism [PATH:ko00270]	E2.5.1.48, metB; cystathionine gamma-synthase [EC:2.5.1.48]	4558	3617	133
Metabolism	Amino acid metabolism	00270 Cysteine and methionine metabolism [PATH:ko00270]	E2.5.1.49, metY; O-acetylhomoserine (thiol)-lyase [EC:2.5.1.49]	9323	18814	228
Metabolism	Carbohydrate metabolism	00520 Amino sugar and nucleotide sugar metabolism [PATH:ko00520]	E2.5.1.56, neuB; N-acetylneuraminate synthase [EC:2.5.1.56]	2609	5643	44
Metabolism	Amino acid metabolism	00270 Cysteine and methionine metabolism [PATH:ko00270]	E2.5.1.6, metK; S-adenosylmethionine synthetase [EC:2.5.1.6]	11510	18744	178
Metabolism	Metabolism of terpenoids and polyketides	00900 Terpenoid backbone biosynthesis [PATH:ko00900]	E2.5.1.68; short-chain Z-isoprenyl diphosphate synthase [EC:2.5.1.68]	511	119	1
Metabolism	Amino acid metabolism	00330 Arginine and proline metabolism [PATH:ko00330]	E2.6.1.11, argD; acetylornithine aminotransferase [EC:2.6.1.11]	4368	9265	265
Metabolism	Amino acid metabolism	00330 Arginine and proline metabolism [PATH:ko00330]	E2.6.1.13, rocD; ornithine--oxo-acid transaminase [EC:2.6.1.13]	423	6097	21
Metabolism	Amino acid metabolism	00250 Alanine, aspartate and glutamate metabolism [PATH:ko00250]	E2.6.1.16, glmS; glucosamine--fructose-6-phosphate aminotransferase (isomerizing) [EC:2.6.1.16]	23273	27741	1311
Metabolism	Amino acid metabolism	00280 Valine, leucine and isoleucine degradation [PATH:ko00280]	E2.6.1.18; beta-alanine--pyruvate transaminase [EC:2.6.1.18]	7673	2596	263
Metabolism	Amino acid metabolism	00250 Alanine, aspartate and glutamate metabolism [PATH:ko00250]	E2.6.1.1A, aspB; aspartate aminotransferase [EC:2.6.1.1]	4496	10759	49
Metabolism	Amino acid metabolism	00250 Alanine, aspartate and glutamate metabolism [PATH:ko00250]	E2.6.1.1B, aspC; aspartate aminotransferase [EC:2.6.1.1]	2302	452	1
Metabolism	Amino acid metabolism	00280 Valine, leucine and isoleucine degradation [PATH:ko00280]	E2.6.1.42, ilvE; branched-chain amino acid aminotransferase [EC:2.6.1.42]	9426	13516	120
Metabolism	Amino acid metabolism	00310 Lysine degradation [PATH:ko00310]	E2.6.1.48; 5-aminovalerate aminotransferase [EC:2.6.1.48]	2270	701	0
Metabolism	Amino acid metabolism	00260 Glycine, serine and threonine metabolism [PATH:ko00260]	E2.6.1.76, ectB; diaminobutyrate-2-oxoglutarate transaminase [EC:2.6.1.76]	1582	1157	2
Metabolism	Amino acid metabolism	00330 Arginine and proline metabolism [PATH:ko00330]	E2.6.1.82; putrescine aminotransferase [EC:2.6.1.82]	69	404	0
Metabolism	Amino acid metabolism	00300 Lysine biosynthesis [PATH:ko00300]	E2.6.1.83; LL-diaminopimelate aminotransferase [EC:2.6.1.83]	1691	5779	88
Metabolism	Carbohydrate metabolism	00051 Fructose and mannose metabolism [PATH:ko00051]	E2.7.1.105, PFK; 6-phosphofructo-2-kinase [EC:2.7.1.105]	26	32	0
Environmental Information Processing	Signal transduction	04070 Phosphatidylinositol signaling system [PATH:ko04070]	E2.7.1.107, DGK, dgkA; diacylglycerol kinase (ATP dependent) [EC:2.7.1.107]	2853	2519	75
Metabolism	Carbohydrate metabolism	00030 Pentose phosphate pathway [PATH:ko00030]	E2.7.1.12, gntK, idnK; gluconokinase [EC:2.7.1.12]	2387	707	26
Metabolism	Carbohydrate metabolism	00040 Pentose and glucuronate interconversions [PATH:ko00040]	E2.7.1.17; xylulokinase [EC:2.7.1.17]	6589	4713	4
Metabolism	Energy metabolism	00710 Carbon fixation in photosynthetic organisms [PATH:ko00710]	E2.7.1.19, prkB; phosphoribulokinase [EC:2.7.1.19]	3405	1105	1
Metabolism	Nucleotide metabolism	00230 Purine metabolism [PATH:ko00230]	E2.7.1.20, ADK; adenosine kinase [EC:2.7.1.20]	1703	1676	8
Metabolism	Nucleotide metabolism	00240 Pyrimidine metabolism [PATH:ko00240]	E2.7.1.21, tdk; thymidine kinase [EC:2.7.1.21]	3013	3334	2
Metabolism	Energy metabolism	00680 Methane metabolism [PATH:ko00680]	E2.7.1.29, DAK1, DAK2; dihydroxyacetone kinase [EC:2.7.1.29]	701	441	42
Metabolism	Lipid metabolism	00561 Glycerolipid metabolism [PATH:ko00561]	E2.7.1.30, glpK; glycerol kinase [EC:2.7.1.30]	13023	9435	506
Cellular Processes	Transport and catabolism	04146 Peroxisome [PATH:ko04146]	E2.7.1.36, MVK, mvaK1; mevalonate kinase [EC:2.7.1.36]	26	1259	0
Metabolism	Carbohydrate metabolism	00051 Fructose and mannose metabolism [PATH:ko00051]	E2.7.1.4, scrK; fructokinase [EC:2.7.1.4]	8007	4205	9
Metabolism	Carbohydrate metabolism	00010 Glycolysis / Gluconeogenesis [PATH:ko00010]	E2.7.1.41; glucose-1-phosphate phosphodismutase [EC:2.7.1.41]	26	3	0
Metabolism	Carbohydrate metabolism	00520 Amino sugar and nucleotide sugar metabolism [PATH:ko00520]	E2.7.1.46; L-arabinokinase [EC:2.7.1.46]	37	5	0
Metabolism	Carbohydrate metabolism	00040 Pentose and glucuronate interconversions [PATH:ko00040]	E2.7.1.47; D-ribulokinase [EC:2.7.1.47]	5	18	0
Metabolism	Nucleotide metabolism	00240 Pyrimidine metabolism [PATH:ko00240]	E2.7.1.48, udk; uridine kinase [EC:2.7.1.48]	1253	5748	28
Metabolism	Glycan biosynthesis and metabolism	00550 Peptidoglycan biosynthesis [PATH:ko00550]	E2.7.1.66; undecaprenol kinase [EC:2.7.1.66]	106	64	0
Cellular Processes	Cell motility	04810 Regulation of actin cytoskeleton [PATH:ko04810]	E2.7.1.68, PIP5K; 1-phosphatidylinositol-4-phosphate 5-kinase [EC:2.7.1.68]	13	13	0
Metabolism	Amino acid metabolism	00400 Phenylalanine, tyrosine and tryptophan biosynthesis [PATH:ko00400]	E2.7.1.71, aroK, aroL; shikimate kinase [EC:2.7.1.71]	4226	4139	90
Metabolism	Nucleotide metabolism	00230 Purine metabolism [PATH:ko00230]	E2.7.1.76, dak; deoxyadenosine kinase [EC:2.7.1.76]	87	31	0
Metabolism	Carbohydrate metabolism	00051 Fructose and mannose metabolism [PATH:ko00051]	E2.7.1.90, pfk; pyrophosphate--fructose-6-phosphate 1-phosphotransferase [EC:2.7.1.90]	617	3979	23
Metabolism	Carbohydrate metabolism	00640 Propanoate metabolism [PATH:ko00640]	E2.7.2.15, tdcD, pduW; propionate kinase [EC:2.7.2.15]	8	84	0
Metabolism	Amino acid metabolism	00260 Glycine, serine and threonine metabolism [PATH:ko00260]	E2.7.2.4, lysC; aspartate kinase [EC:2.7.2.4]	13289	14117	112
Metabolism	Carbohydrate metabolism	00650 Butanoate metabolism [PATH:ko00650]	E2.7.2.7, buk; butyrate kinase [EC:2.7.2.7]	1	3463	1
Metabolism	Amino acid metabolism	00330 Arginine and proline metabolism [PATH:ko00330]	E2.7.3.3; arginine kinase [EC:2.7.3.3]	44	61	0
Metabolism	Metabolism of terpenoids and polyketides	00900 Terpenoid backbone biosynthesis [PATH:ko00900]	E2.7.4.2, mvaK2; phosphomevalonate kinase [EC:2.7.4.2]	2	31	0
Metabolism	Nucleotide metabolism	00230 Purine metabolism [PATH:ko00230]	E2.7.4.3, adk; adenylate kinase [EC:2.7.4.3]	5631	9334	74
Metabolism	Nucleotide metabolism	00230 Purine metabolism [PATH:ko00230]	E2.7.4.6, ndk; nucleoside-diphosphate kinase [EC:2.7.4.6]	3914	5176	211
Metabolism	Nucleotide metabolism	00230 Purine metabolism [PATH:ko00230]	E2.7.4.8, gmk; guanylate kinase [EC:2.7.4.8]	5489	7484	305
Metabolism	Nucleotide metabolism	00240 Pyrimidine metabolism [PATH:ko00240]	E2.7.4.9, tmk; dTMP kinase [EC:2.7.4.9]	6417	4646	505
Metabolism	Metabolism of cofactors and vitamins	00730 Thiamine metabolism [PATH:ko00730]	E2.7.6.2, THI80; thiamine pyrophosphokinase [EC:2.7.6.2]	92	839	9
Metabolism	Nucleotide metabolism	00230 Purine metabolism [PATH:ko00230]	E2.7.6.5X; putative GTP pyrophosphokinase [EC:2.7.6.5]	20	35	1
Metabolism	Biosynthesis of other secondary metabolites	00521 Streptomycin biosynthesis [PATH:ko00521]	E2.7.7.24, rfbA, rffH; glucose-1-phosphate thymidylyltransferase [EC:2.7.7.24]	7462	16409	417
Metabolism	Metabolism of cofactors and vitamins	00770 Pantothenate and CoA biosynthesis [PATH:ko00770]	E2.7.7.3A, coaD, kdtB; pantetheine-phosphate adenylyltransferase [EC:2.7.7.3]	4259	5470	167
Metabolism	Metabolism of cofactors and vitamins	00770 Pantothenate and CoA biosynthesis [PATH:ko00770]	E2.7.7.3B; pantetheine-phosphate adenylyltransferase [EC:2.7.7.3]	1	74	0
Environmental Information Processing	Signal transduction	04070 Phosphatidylinositol signaling system [PATH:ko04070]	E2.7.7.41, CDS1, CDS2, cdsA; phosphatidate cytidylyltransferase [EC:2.7.7.41]	5727	6156	182
Metabolism	Carbohydrate metabolism	00520 Amino sugar and nucleotide sugar metabolism [PATH:ko00520]	E2.7.7.43, neuA, CMAS; N-acylneuraminate cytidylyltransferase [EC:2.7.7.43]	919	2587	14
Metabolism	Energy metabolism	00920 Sulfur metabolism [PATH:ko00920]	E2.7.7.4C, met3; sulfate adenylyltransferase [EC:2.7.7.4]	1285	1800	80
Metabolism	Nucleotide metabolism	00230 Purine metabolism [PATH:ko00230]	E2.7.7.53; ATP adenylyltransferase [EC:2.7.7.53]	358	52	0
Metabolism	Lipid metabolism	00561 Glycerolipid metabolism [PATH:ko00561]	E2.7.8.20, mdoB; phosphoglycerol transferase [EC:2.7.8.20]	572	737	25
Metabolism	Metabolism of cofactors and vitamins	00860 Porphyrin and chlorophyll metabolism [PATH:ko00860]	E2.7.8.26, cobS, cobV; adenosylcobinamide-GDP ribazoletransferase [EC:2.7.8.26]	4337	3493	196
Metabolism	Lipid metabolism	00564 Glycerophospholipid metabolism [PATH:ko00564]	E2.7.8.5, pgsA, PGS1; CDP-diacylglycerol--glycerol-3-phosphate 3-phosphatidyltransferase [EC:2.7.8.5]	5330	4326	14
Metabolism	Metabolism of terpenoids and polyketides	00281 Geraniol degradation [PATH:ko00281]	E2.8.3.-; [EC:2.8.3.-]	731	1281	0
Metabolism	Amino acid metabolism	00280 Valine, leucine and isoleucine degradation [PATH:ko00280]	E2.8.3.5A, scoA; 3-oxoacid CoA-transferase subunit A [EC:2.8.3.5]	4630	3007	60
Metabolism	Amino acid metabolism	00280 Valine, leucine and isoleucine degradation [PATH:ko00280]	E2.8.3.5B, scoB; 3-oxoacid CoA-transferase subunit B [EC:2.8.3.5]	4514	2743	226
Metabolism	Biosynthesis of other secondary metabolites	00960 Tropane, piperidine and pyridine alkaloid biosynthesis [PATH:ko00960]	E3.1.1.-; esterase / lipase [EC:3.1.1.-]	3243	986	6
Metabolism	Carbohydrate metabolism	00040 Pentose and glucuronate interconversions [PATH:ko00040]	E3.1.1.11; pectinesterase [EC:3.1.1.11]	294	647	0
Metabolism	Carbohydrate metabolism	00030 Pentose phosphate pathway [PATH:ko00030]	E3.1.1.17; gluconolactonase [EC:3.1.1.17]	3281	1072	11
Metabolism	Carbohydrate metabolism	00650 Butanoate metabolism [PATH:ko00650]	E3.1.1.22; hydroxybutyrate-dimer hydrolase [EC:3.1.1.22]	70	692	11
Metabolism	Lipid metabolism	00561 Glycerolipid metabolism [PATH:ko00561]	E3.1.1.3; triacylglycerol lipase [EC:3.1.1.3]	2636	1558	15
Metabolism	Biosynthesis of other secondary metabolites	00311 Penicillin and cephalosporin biosynthesis [PATH:ko00311]	E3.1.1.41; cephalosporin-C deacetylase [EC:3.1.1.41]	98	344	0
Metabolism	Xenobiotics biodegradation and metabolism	00361 Chlorocyclohexane and chlorobenzene degradation [PATH:ko00361]	E3.1.1.45; carboxymethylenebutenolidase [EC:3.1.1.45]	8397	3276	40
Metabolism	Carbohydrate metabolism	00650 Butanoate metabolism [PATH:ko00650]	E3.1.1.75, phaZ; poly(3-hydroxybutyrate) depolymerase [EC:3.1.1.75]	2247	1482	119
Genetic Information Processing	Replication and repair	03430 Mismatch repair [PATH:ko03430]	E3.1.11.1, sbcB; exodeoxyribonuclease I [EC:3.1.11.1]	4273	2576	0
Genetic Information Processing	Replication and repair	03410 Base excision repair [PATH:ko03410]	E3.1.11.2, xthA; exodeoxyribonuclease III [EC:3.1.11.2]	8707	10410	66
Metabolism	Lipid metabolism	01040 Biosynthesis of unsaturated fatty acids [PATH:ko01040]	E3.1.2.-; [EC:3.1.2.-]	1097	1909	25
Metabolism	Carbohydrate metabolism	00620 Pyruvate metabolism [PATH:ko00620]	E3.1.2.1, ACH1; acetyl-CoA hydrolase [EC:3.1.2.1]	2157	3569	40
Metabolism	Lipid metabolism	00061 Fatty acid biosynthesis [PATH:ko00061]	E3.1.2.14; oleoyl-[acyl-carrier-protein] hydrolase [EC:3.1.2.14]	1	13	0
Metabolism	Metabolism of cofactors and vitamins	00130 Ubiquinone and other terpenoid-quinone biosynthesis [PATH:ko00130]	E3.1.2.23; 4-hydroxybenzoyl-CoA thioesterase [EC:3.1.2.23]	1214	608	1
Metabolism	Metabolism of cofactors and vitamins	00130 Ubiquinone and other terpenoid-quinone biosynthesis [PATH:ko00130]	E3.1.2.28; 1,4-dihydroxy-2-naphthoyl-CoA hydrolase [EC:3.1.2.28]	282	3	0
Metabolism	Lipid metabolism	00062 Fatty acid elongation [PATH:ko00062]	E3.1.2.2; palmitoyl-CoA hydrolase [EC:3.1.2.2]	19	28	0
Metabolism	Carbohydrate metabolism	00620 Pyruvate metabolism [PATH:ko00620]	E3.1.2.6, gloB; hydroxyacylglutathione hydrolase [EC:3.1.2.6]	6757	3931	513
Genetic Information Processing	Replication and repair	03030 DNA replication [PATH:ko03030]	E3.1.26.4A, RNASEH1, rnhA; ribonuclease HI [EC:3.1.26.4]	3619	5821	18
Metabolism	Carbohydrate metabolism	00051 Fructose and mannose metabolism [PATH:ko00051]	E3.1.3.-; [EC:3.1.3.-]	2522	853	17
Environmental Information Processing	Signal transduction	02020 Two-component system [PATH:ko02020]	E3.1.3.1, phoA, phoB; alkaline phosphatase [EC:3.1.3.1]	8861	4195	28
Metabolism	Amino acid metabolism	00340 Histidine metabolism [PATH:ko00340]	E3.1.3.15B; histidinol-phosphatase (PHP family) [EC:3.1.3.15]	31	1911	1
Metabolism	Carbohydrate metabolism	00630 Glyoxylate and dicarboxylate metabolism [PATH:ko00630]	E3.1.3.18, gph; phosphoglycolate phosphatase [EC:3.1.3.18]	11680	10217	140
Environmental Information Processing	Signal transduction	04070 Phosphatidylinositol signaling system [PATH:ko04070]	E3.1.3.25, IMPA, suhB; myo-inositol-1(or 4)-monophosphatase [EC:3.1.3.25]	7213	6136	49
Human Diseases	Infectious diseases	05152 Tuberculosis [PATH:ko05152]	E3.1.3.2; acid phosphatase [EC:3.1.3.2]	238	172	0
Metabolism	Xenobiotics biodegradation and metabolism	00627 Aminobenzoate degradation [PATH:ko00627]	E3.1.3.41; 4-nitrophenyl phosphatase [EC:3.1.3.41]	33	79	0
Metabolism	Metabolism of cofactors and vitamins	00760 Nicotinate and nicotinamide metabolism [PATH:ko00760]	E3.1.3.5; 5'-nucleotidase [EC:3.1.3.5]	6923	6931	60
Metabolism	Nucleotide metabolism	00230 Purine metabolism [PATH:ko00230]	E3.1.3.6; 3'-nucleotidase [EC:3.1.3.6]	2350	329	0
Metabolism	Energy metabolism	00920 Sulfur metabolism [PATH:ko00920]	E3.1.3.7, cysQ, MET22, BPNT1; 3'(2'), 5'-bisphosphate nucleotidase [EC:3.1.3.7]	31	48	0
Metabolism	Carbohydrate metabolism	00051 Fructose and mannose metabolism [PATH:ko00051]	E3.1.3.70; mannosyl-3-phosphoglycerate phosphatase [EC:3.1.3.70]	102	44	1
Metabolism	Energy metabolism	00680 Methane metabolism [PATH:ko00680]	E3.1.3.71, comB; 2-phosphosulfolactate phosphatase [EC:3.1.3.71]	628	435	0
Metabolism	Carbohydrate metabolism	00562 Inositol phosphate metabolism [PATH:ko00562]	E3.1.3.8; 3-phytase [EC:3.1.3.8]	4233	1033	10
Metabolism	Lipid metabolism	00600 Sphingolipid metabolism [PATH:ko00600]	E3.1.4.12; sphingomyelin phosphodiesterase [EC:3.1.4.12]	0	12	0
Metabolism	Lipid metabolism	00564 Glycerophospholipid metabolism [PATH:ko00564]	E3.1.4.46, glpQ, ugpQ; glycerophosphoryl diester phosphodiesterase [EC:3.1.4.46]	10536	4466	54
Metabolism	Glycan biosynthesis and metabolism	00563 Glycosylphosphatidylinositol(GPI)-anchor biosynthesis [PATH:ko00563]	E3.1.4.50; glycosylphosphatidylinositol phospholipase D [EC:3.1.4.50]	33	12	0
Metabolism	Lipid metabolism	00140 Steroid hormone biosynthesis [PATH:ko00140]	E3.1.6.1, aslA; arylsulfatase [EC:3.1.6.1]	7679	4596	916
Metabolism	Carbohydrate metabolism	00520 Amino sugar and nucleotide sugar metabolism [PATH:ko00520]	E3.13.1.1, sqd1, sqdb; UDP-sulfoquinovose synthase [EC:3.13.1.1]	1117	79	0
Metabolism	Carbohydrate metabolism	00500 Starch and sucrose metabolism [PATH:ko00500]	E3.2.1.1, amyA, malS; alpha-amylase [EC:3.2.1.1]	1230	3610	17
Metabolism	Carbohydrate metabolism	00052 Galactose metabolism [PATH:ko00052]	E3.2.1.10; oligo-1,6-glucosidase [EC:3.2.1.10]	361	1001	4
Metabolism	Carbohydrate metabolism	00500 Starch and sucrose metabolism [PATH:ko00500]	E3.2.1.122, glvA; maltose-6'-phosphate glucosidase [EC:3.2.1.122]	279	312	0
Metabolism	Amino Acid Metabolism	00380 Tryptophan metabolism [PATH:ko00380]	E3.2.1.147; myrosinase [EC:3.2.1.147]	3819	771	0
Metabolism	Carbohydrate metabolism	00040 Pentose and glucuronate interconversions [PATH:ko00040]	E3.2.1.15; polygalacturonase [EC:3.2.1.15]	17	20	0
Metabolism	Carbohydrate metabolism	00500 Starch and sucrose metabolism [PATH:ko00500]	E3.2.1.1A; alpha-amylase [EC:3.2.1.1]	65	2474	0
Metabolism	Carbohydrate metabolism	00052 Galactose metabolism [PATH:ko00052]	E3.2.1.20, malZ; alpha-glucosidase [EC:3.2.1.20]	10965	9204	98
Metabolism	Biosynthesis of other secondary metabolites	00940 Phenylpropanoid biosynthesis [PATH:ko00940]	E3.2.1.21; beta-glucosidase [EC:3.2.1.21]	4261	6105	22
Metabolism	Carbohydrate metabolism	00052 Galactose metabolism [PATH:ko00052]	E3.2.1.22B, galA, rafA; alpha-galactosidase [EC:3.2.1.22]	1812	5317	24
Metabolism	Glycan biosynthesis and metabolism	00511 Other glycan degradation [PATH:ko00511]	E3.2.1.24; alpha-mannosidase [EC:3.2.1.24]	1850	1337	29
Cellular Processes	Transport and catabolism	04142 Lysosome [PATH:ko04142]	E3.2.1.25, MANBA, manB; beta-mannosidase [EC:3.2.1.25]	311	2217	21
Metabolism	Carbohydrate metabolism	00052 Galactose metabolism [PATH:ko00052]	E3.2.1.26, sacA; beta-fructofuranosidase [EC:3.2.1.26]	2487	905	6
Metabolism	Carbohydrate metabolism	00500 Starch and sucrose metabolism [PATH:ko00500]	E3.2.1.28, treA, treF; alpha,alpha-trehalase [EC:3.2.1.28]	508	219	30
Metabolism	Carbohydrate metabolism	00500 Starch and sucrose metabolism [PATH:ko00500]	E3.2.1.2; beta-amylase [EC:3.2.1.2]	0	18	0
Cellular Processes	Transport and catabolism	04142 Lysosome [PATH:ko04142]	E3.2.1.31, GUSB, uidA; beta-glucuronidase [EC:3.2.1.31]	93	919	0
Metabolism	Carbohydrate metabolism	00500 Starch and sucrose metabolism [PATH:ko00500]	E3.2.1.39; glucan endo-1,3-beta-D-glucosidase [EC:3.2.1.39]	29	97	0
Metabolism	Carbohydrate metabolism	00500 Starch and sucrose metabolism [PATH:ko00500]	E3.2.1.3; glucoamylase [EC:3.2.1.3]	3954	682	0
Cellular Processes	Transport and catabolism	04142 Lysosome [PATH:ko04142]	E3.2.1.45, GBA, srfJ; glucosylceramidase [EC:3.2.1.45]	160	3522	73
Metabolism	Carbohydrate metabolism	00500 Starch and sucrose metabolism [PATH:ko00500]	E3.2.1.4; endoglucanase [EC:3.2.1.4]	2989	3654	79
Metabolism	Carbohydrate metabolism	00520 Amino sugar and nucleotide sugar metabolism [PATH:ko00520]	E3.2.1.52, nagZ; beta-N-acetylhexosaminidase [EC:3.2.1.52]	7571	5667	36
Metabolism	Carbohydrate metabolism	00500 Starch and sucrose metabolism [PATH:ko00500]	E3.2.1.54; cyclomaltodextrinase [EC:3.2.1.54]	8	126	0
Metabolism	Carbohydrate metabolism	00520 Amino sugar and nucleotide sugar metabolism [PATH:ko00520]	E3.2.1.55, abfA; alpha-N-arabinofuranosidase [EC:3.2.1.55]	2597	4325	327
Metabolism	Carbohydrate metabolism	00500 Starch and sucrose metabolism [PATH:ko00500]	E3.2.1.58; glucan 1,3-beta-glucosidase [EC:3.2.1.58]	1542	1778	0
Metabolism	Carbohydrate metabolism	00040 Pentose and glucuronate interconversions [PATH:ko00040]	E3.2.1.67; galacturan 1,4-alpha-galacturonidase [EC:3.2.1.67]	1	18	0
Metabolism	Carbohydrate metabolism	00052 Galactose metabolism [PATH:ko00052]	E3.2.1.85, lacG; 6-phospho-beta-galactosidase [EC:3.2.1.85]	4	79	0
Metabolism	Carbohydrate metabolism	00010 Glycolysis / Gluconeogenesis [PATH:ko00010]	E3.2.1.86A, celF; 6-phospho-beta-glucosidase [EC:3.2.1.86]	471	699	8
Metabolism	Carbohydrate metabolism	00010 Glycolysis / Gluconeogenesis [PATH:ko00010]	E3.2.1.86B, bglA; 6-phospho-beta-glucosidase [EC:3.2.1.86]	1599	1344	2
Metabolism	Carbohydrate metabolism	00500 Starch and sucrose metabolism [PATH:ko00500]	E3.2.1.91; cellulose 1,4-beta-cellobiosidase [EC:3.2.1.91]	7	29	0
Metabolism	Amino acid metabolism	00270 Cysteine and methionine metabolism [PATH:ko00270]	E3.3.1.1, ahcY; adenosylhomocysteinase [EC:3.3.1.1]	11503	16223	245
Metabolism	Lipid metabolism	00590 Arachidonic acid metabolism [PATH:ko00590]	E3.3.2.6, LTA4H; leukotriene-A4 hydrolase [EC:3.3.2.6]	12	83	6
Metabolism	Metabolism of terpenoids and polyketides	00903 Limonene and pinene degradation [PATH:ko00903]	E3.3.2.8; limonene-1,2-epoxide hydrolase [EC:3.3.2.8]	33	6	1
Metabolism	Amino acid metabolism	00310 Lysine degradation [PATH:ko00310]	E3.4.-.-; [EC:3.4.-.-]	3830	4792	1
Human Diseases	Cardiovascular diseases	05410 Hypertrophic cardiomyopathy (HCM) [PATH:ko05410]	E3.4.15.1, ACE; peptidyl-dipeptidase A [EC:3.4.15.1]	3168	769	105
Human Diseases	Infectious diseases	05110 Vibrio cholerae infection [PATH:ko05110]	E3.4.24.25; vibriolysin [EC:3.4.24.25]	4084	704	14
Metabolism	Amino acid metabolism	00250 Alanine, aspartate and glutamate metabolism [PATH:ko00250]	E3.5.1.1, ansA, ansB; L-asparaginase [EC:3.5.1.1]	8843	8708	73
Metabolism	Biosynthesis of other secondary metabolites	00311 Penicillin and cephalosporin biosynthesis [PATH:ko00311]	E3.5.1.11; penicillin amidase [EC:3.5.1.11]	8795	4200	380
Metabolism	Amino acid metabolism	00250 Alanine, aspartate and glutamate metabolism [PATH:ko00250]	E3.5.1.15, ASPA; aspartoacylase [EC:3.5.1.15]	578	4	0
Metabolism	Lipid metabolism	00120 Primary bile acid biosynthesis [PATH:ko00120]	E3.5.1.24; choloylglycine hydrolase [EC:3.5.1.24]	2203	737	9
Metabolism	Carbohydrate metabolism	00520 Amino sugar and nucleotide sugar metabolism [PATH:ko00520]	E3.5.1.25, nagA, AMDHD2; N-acetylglucosamine-6-phosphate deacetylase [EC:3.5.1.25]	6074	1996	72
Cellular Processes	Transport and catabolism	04142 Lysosome [PATH:ko04142]	E3.5.1.26; N4-(beta-N-acetylglucosaminyl)-L-asparaginase [EC:3.5.1.26]	174	1054	0
Metabolism	Amino acid metabolism	00330 Arginine and proline metabolism [PATH:ko00330]	E3.5.1.4, amiE; amidase [EC:3.5.1.4]	11148	3575	131
Metabolism	Carbohydrate metabolism	00520 Amino sugar and nucleotide sugar metabolism [PATH:ko00520]	E3.5.1.41; chitin deacetylase [EC:3.5.1.41]	1038	351	0
Metabolism	Amino acid metabolism	00300 Lysine biosynthesis [PATH:ko00300]	E3.5.1.47; N-acetyldiaminopimelate deacetylase [EC:3.5.1.47]	11	39	1
Metabolism	Carbohydrate metabolism	00630 Glyoxylate and dicarboxylate metabolism [PATH:ko00630]	E3.5.1.49; formamidase [EC:3.5.1.49]	400	468	19
Metabolism	Amino acid metabolism	00330 Arginine and proline metabolism [PATH:ko00330]	E3.5.1.54; allophanate hydrolase [EC:3.5.1.54]	2558	1441	0
Metabolism	Carbohydrate metabolism	00630 Glyoxylate and dicarboxylate metabolism [PATH:ko00630]	E3.5.1.56; N,N-dimethylformamidase [EC:3.5.1.56]	175	29	8
Metabolism	Amino acid metabolism	00330 Arginine and proline metabolism [PATH:ko00330]	E3.5.1.59; N-carbamoylsarcosine amidase [EC:3.5.1.59]	103	27	0
Metabolism	Amino acid metabolism	00340 Histidine metabolism [PATH:ko00340]	E3.5.1.68; N-formylglutamate deformylase [EC:3.5.1.68]	630	385	0
Metabolism	Metabolism of cofactors and vitamins	00770 Pantothenate and CoA biosynthesis [PATH:ko00770]	E3.5.1.6; beta-ureidopropionase [EC:3.5.1.6]	3065	570	2
Metabolism	Amino acid metabolism	00330 Arginine and proline metabolism [PATH:ko00330]	E3.5.2.10; creatinine amidohydrolase [EC:3.5.2.10]	2428	1289	134
Metabolism	Metabolism of cofactors and vitamins	00770 Pantothenate and CoA biosynthesis [PATH:ko00770]	E3.5.2.2, DPYS; dihydropyrimidinase [EC:3.5.2.2]	4788	1738	207
Metabolism	Nucleotide metabolism	00230 Purine metabolism [PATH:ko00230]	E3.5.2.5, allB; allantoinase [EC:3.5.2.5]	424	158	0
Environmental Information Processing	Signal transduction	02020 Two-component system [PATH:ko02020]	E3.5.2.6, ampC, penP; beta-lactamase [EC:3.5.2.6]	7209	6742	65
Metabolism	Amino acid metabolism	00340 Histidine metabolism [PATH:ko00340]	E3.5.2.7, hutI; imidazolonepropionase [EC:3.5.2.7]	7234	5780	269
Metabolism	Metabolism of other amino acids	00480 Glutathione metabolism [PATH:ko00480]	E3.5.2.9; 5-oxoprolinase (ATP-hydrolysing) [EC:3.5.2.9]	5583	1128	247
Human Diseases	Infectious diseases	05146 Amoebiasis [PATH:ko05146]	E3.5.3.1, rocF, arg; arginase [EC:3.5.3.1]	677	1277	1
Metabolism	Amino acid metabolism	00330 Arginine and proline metabolism [PATH:ko00330]	E3.5.3.11, speB; agmatinase [EC:3.5.3.11]	5942	3350	121
Metabolism	Amino acid metabolism	00330 Arginine and proline metabolism [PATH:ko00330]	E3.5.3.12; agmatine deiminase [EC:3.5.3.12]	10824	4614	19
Metabolism	Amino acid metabolism	00340 Histidine metabolism [PATH:ko00340]	E3.5.3.13; formimidoylglutamate deiminase [EC:3.5.3.13]	2096	583	0
Metabolism	Amino acid metabolism	00260 Glycine, serine and threonine metabolism [PATH:ko00260]	E3.5.3.3; creatinase [EC:3.5.3.3]	1021	159	0
Metabolism	Nucleotide metabolism	00230 Purine metabolism [PATH:ko00230]	E3.5.3.4, ALLC, alc; allantoicase [EC:3.5.3.4]	1810	627	0
Metabolism	Amino acid metabolism	00330 Arginine and proline metabolism [PATH:ko00330]	E3.5.3.6, arcA; arginine deiminase [EC:3.5.3.6]	3660	1738	9
Metabolism	Amino acid metabolism	00340 Histidine metabolism [PATH:ko00340]	E3.5.3.8, hutG; formiminoglutamase [EC:3.5.3.8]	3851	1898	0
Metabolism	Xenobiotics biodegradation and metabolism	00791 Atrazine degradation [PATH:ko00791]	E3.5.4.-; [EC:3.5.4.-]	534	448	5
Metabolism	Amino acid metabolism	00330 Arginine and proline metabolism [PATH:ko00330]	E3.5.4.1, codA; cytosine deaminase [EC:3.5.4.1]	5932	3339	17
Metabolism	Nucleotide metabolism	00240 Pyrimidine metabolism [PATH:ko00240]	E3.5.4.13, dcd; dCTP deaminase [EC:3.5.4.13]	5700	3555	36
Metabolism	Nucleotide metabolism	00230 Purine metabolism [PATH:ko00230]	E3.5.4.3, guaD; guanine deaminase [EC:3.5.4.3]	3388	2310	40
Human Diseases	Immune diseases	05340 Primary immunodeficiency [PATH:ko05340]	E3.5.4.4, ADA, add; adenosine deaminase [EC:3.5.4.4]	7183	6944	81
Metabolism	Nucleotide metabolism	00240 Pyrimidine metabolism [PATH:ko00240]	E3.5.4.5, cdd; cytidine deaminase [EC:3.5.4.5]	2103	1957	10
Metabolism	Nucleotide metabolism	00230 Purine metabolism [PATH:ko00230]	E3.5.4.6, AMPD; AMP deaminase [EC:3.5.4.6]	52	20	57
Metabolism	Amino acid metabolism	00380 Tryptophan metabolism [PATH:ko00380]	E3.5.5.1; nitrilase [EC:3.5.5.1]	2446	2058	13
Metabolism	Xenobiotics biodegradation and metabolism	00643 Styrene degradation [PATH:ko00643]	E3.5.5.7; aliphatic nitrilase [EC:3.5.5.7]	195	345	7
Metabolism	Carbohydrate metabolism	00640 Propanoate metabolism [PATH:ko00640]	E3.5.99.7; 1-aminocyclopropane-1-carboxylate deaminase [EC:3.5.99.7]	2397	2052	54
Metabolism	Nucleotide metabolism	00230 Purine metabolism [PATH:ko00230]	E3.6.1.17; bis(5'-nucleosidyl)-tetraphosphatase [EC:3.6.1.17]	3	22	38
Cellular Processes	Transport and catabolism	04146 Peroxisome [PATH:ko04146]	E3.6.1.22, NUDT12, nudC; NAD+ diphosphatase [EC:3.6.1.22]	2575	1882	4
Metabolism	Nucleotide metabolism	00240 Pyrimidine metabolism [PATH:ko00240]	E3.6.1.23, dut; dUTP pyrophosphatase [EC:3.6.1.23]	3406	5116	36
Metabolism	Glycan biosynthesis and metabolism	00550 Peptidoglycan biosynthesis [PATH:ko00550]	E3.6.1.27, bacA; undecaprenyl-diphosphatase [EC:3.6.1.27]	6729	8840	82
Metabolism	Nucleotide metabolism	00230 Purine metabolism [PATH:ko00230]	E3.6.1.3; adenosinetriphosphatase [EC:3.6.1.3]	33	107	0
Metabolism	Energy metabolism	00190 Oxidative phosphorylation [PATH:ko00190]	E3.6.3.10; H+/K+-exchanging ATPase [EC:3.6.3.10]	4	12	0
Metabolism	Energy metabolism	00190 Oxidative phosphorylation [PATH:ko00190]	E3.6.3.6; H+-transporting ATPase [EC:3.6.3.6]	339	445	18
Metabolism	Nucleotide metabolism	00230 Purine metabolism [PATH:ko00230]	E3.6.4.1; myosin ATPase [EC:3.6.4.1]	0	12	13
Metabolism	Amino acid metabolism	00380 Tryptophan metabolism [PATH:ko00380]	E3.7.1.3; kynureninase [EC:3.7.1.3]	2763	2150	280
Metabolism	Xenobiotics biodegradation and metabolism	00362 Benzoate degradation [PATH:ko00362]	E3.7.1.9; 2-hydroxymuconate-semialdehyde hydrolase [EC:3.7.1.9]	8	38	0
Metabolism	Xenobiotics biodegradation and metabolism	00625 Chloroalkane and chloroalkene degradation [PATH:ko00625]	E3.8.1.-; [EC:3.8.1.-]	1649	1126	0
Metabolism	Xenobiotics biodegradation and metabolism	00361 Chlorocyclohexane and chlorobenzene degradation [PATH:ko00361]	E3.8.1.2; 2-haloacid dehalogenase [EC:3.8.1.2]	2019	703	18
Metabolism	Xenobiotics biodegradation and metabolism	00361 Chlorocyclohexane and chlorobenzene degradation [PATH:ko00361]	E3.8.1.3; haloacetate dehalogenase [EC:3.8.1.3]	1583	531	43
Metabolism	Carbohydrate metabolism	00010 Glycolysis / Gluconeogenesis [PATH:ko00010]	E4.1.1.1, pdc; pyruvate decarboxylase [EC:4.1.1.1]	19	18	0
Metabolism	Amino acid metabolism	00250 Alanine, aspartate and glutamate metabolism [PATH:ko00250]	E4.1.1.12; aspartate 4-decarboxylase [EC:4.1.1.12]	24	142	0
Human Diseases	Endocrine and metabolic diseases	04940 Type I diabetes mellitus [PATH:ko04940]	E4.1.1.15, gadB, gadA, GAD; glutamate decarboxylase [EC:4.1.1.15]	4083	1114	58
Metabolism	Amino acid metabolism	00330 Arginine and proline metabolism [PATH:ko00330]	E4.1.1.17, ODC1, speC, speF; ornithine decarboxylase [EC:4.1.1.17]	8929	3708	50
Metabolism	Amino acid metabolism	00310 Lysine degradation [PATH:ko00310]	E4.1.1.18, ldcC, cadA; lysine decarboxylase [EC:4.1.1.18]	2233	1219	0
Metabolism	Amino acid metabolism	00330 Arginine and proline metabolism [PATH:ko00330]	E4.1.1.19; arginine decarboxylase [EC:4.1.1.19]	128	79	0
Metabolism	Amino acid metabolism	00330 Arginine and proline metabolism [PATH:ko00330]	E4.1.1.19A, adi; arginine decarboxylase [EC:4.1.1.19]	3650	3877	135
Metabolism	Amino acid metabolism	00330 Arginine and proline metabolism [PATH:ko00330]	E4.1.1.19S, speA; arginine decarboxylase [EC:4.1.1.19]	11503	12727	77
Metabolism	Amino acid metabolism	00340 Histidine metabolism [PATH:ko00340]	E4.1.1.22, HDC; histidine decarboxylase [EC:4.1.1.22]	147	32	9
Metabolism	Amino acid metabolism	00350 Tyrosine metabolism [PATH:ko00350]	E4.1.1.25; tyrosine decarboxylase [EC:4.1.1.25]	1	319	0
Environmental Information Processing	Signal transduction	04151 PI3K-Akt signaling pathway [PATH:ko04151]	E4.1.1.32, pckA, PEPCK; phosphoenolpyruvate carboxykinase (GTP) [EC:4.1.1.32]	5366	8329	390
Metabolism	Amino acid metabolism	00330 Arginine and proline metabolism [PATH:ko00330]	E4.1.1.3A, oadA; oxaloacetate decarboxylase, alpha subunit [EC:4.1.1.3]	3380	2869	10
Metabolism	Amino acid metabolism	00330 Arginine and proline metabolism [PATH:ko00330]	E4.1.1.3B, oadB; oxaloacetate decarboxylase, beta subunit [EC:4.1.1.3]	1869	7171	31
Metabolism	Amino acid metabolism	00330 Arginine and proline metabolism [PATH:ko00330]	E4.1.1.3G, oadG; oxaloacetate decarboxylase, gamma subunit [EC:4.1.1.3]	888	183	0
Metabolism	Carbohydrate metabolism	00640 Propanoate metabolism [PATH:ko00640]	E4.1.1.4, adc; acetoacetate decarboxylase [EC:4.1.1.4]	93	139	53
Metabolism	Amino acid metabolism	00380 Tryptophan metabolism [PATH:ko00380]	E4.1.1.45, ACMSD; aminocarboxymuconate-semialdehyde decarboxylase [EC:4.1.1.45]	742	304	22
Metabolism	Carbohydrate metabolism	00010 Glycolysis / Gluconeogenesis [PATH:ko00010]	E4.1.1.49, pckA; phosphoenolpyruvate carboxykinase (ATP) [EC:4.1.1.49]	8423	17599	1
Metabolism	Carbohydrate metabolism	00650 Butanoate metabolism [PATH:ko00650]	E4.1.1.5, alsD; acetolactate decarboxylase [EC:4.1.1.5]	298	345	6
Metabolism	Amino acid metabolism	00270 Cysteine and methionine metabolism [PATH:ko00270]	E4.1.1.50, speD; S-adenosylmethionine decarboxylase [EC:4.1.1.50]	3335	1060	12
Metabolism	Xenobiotics biodegradation and metabolism	00624 Polycyclic aromatic hydrocarbon degradation [PATH:ko00624]	E4.1.1.55; 4,5-dihydroxyphthalate decarboxylase [EC:4.1.1.55]	548	76	0
Metabolism	Xenobiotics biodegradation and metabolism	00627 Aminobenzoate degradation [PATH:ko00627]	E4.1.1.61; 4-hydroxybenzoate decarboxylase [EC:4.1.1.61]	3	88	0
Metabolism	Carbohydrate metabolism	00650 Butanoate metabolism [PATH:ko00650]	E4.1.1.70; glutaconyl-CoA decarboxylase [EC:4.1.1.70]	7	184	0
Metabolism	Amino acid metabolism	00380 Tryptophan metabolism [PATH:ko00380]	E4.1.1.74, ipdC; indolepyruvate decarboxylase [EC:4.1.1.74]	764	363	9
Metabolism	Xenobiotics biodegradation and metabolism	00362 Benzoate degradation [PATH:ko00362]	E4.1.1.77; 4-oxalocrotonate decarboxylase [EC:4.1.1.77]	843	1115	0
Metabolism	Metabolism of other amino acids	00440 Phosphonate and phosphinate metabolism [PATH:ko00440]	E4.1.1.82; phosphonopyruvate decarboxylase [EC:4.1.1.82]	55	127	0
Cellular Processes	Transport and catabolism	04146 Peroxisome [PATH:ko04146]	E4.1.1.9, MLYCD; malonyl-CoA decarboxylase [EC:4.1.1.9]	588	925	0
Metabolism	Energy metabolism	00710 Carbon fixation in photosynthetic organisms [PATH:ko00710]	E4.1.2.22; fructose-6-phosphate phosphoketolase [EC:4.1.2.22]	631	1028	0
Metabolism	Lipid metabolism	00600 Sphingolipid metabolism [PATH:ko00600]	E4.1.2.27; sphinganine-1-phosphate aldolase [EC:4.1.2.27]	256	148	158
Metabolism	Carbohydrate metabolism	00030 Pentose phosphate pathway [PATH:ko00030]	E4.1.2.9; phosphoketolase [EC:4.1.2.9]	4582	2114	99
Metabolism	Carbohydrate metabolism	00520 Amino sugar and nucleotide sugar metabolism [PATH:ko00520]	E4.1.3.3, nanA, NPL; N-acetylneuraminate lyase [EC:4.1.3.3]	412	698	22
Metabolism	Carbohydrate metabolism	00640 Propanoate metabolism [PATH:ko00640]	E4.1.3.30, prpB; methylisocitrate lyase [EC:4.1.3.30]	4487	2625	38
Metabolism	Amino acid metabolism	00360 Phenylalanine metabolism [PATH:ko00360]	E4.1.3.39, mhpE; 4-hydroxy 2-oxovalerate aldolase [EC:4.1.3.39]	3275	3496	19
Cellular Processes	Transport and catabolism	04146 Peroxisome [PATH:ko04146]	E4.1.3.4, HMGCL, hmgL; hydroxymethylglutaryl-CoA lyase [EC:4.1.3.4]	6535	4894	219
Metabolism	Amino acid metabolism	00350 Tyrosine metabolism [PATH:ko00350]	E4.1.99.2; tyrosine phenol-lyase [EC:4.1.99.2]	60	817	178
Metabolism	Carbohydrate metabolism	00650 Butanoate metabolism [PATH:ko00650]	E4.2.1.-; [EC:4.2.1.-]	1553	1573	0
Metabolism	Amino acid metabolism	00340 Histidine metabolism [PATH:ko00340]	E4.2.1.19, hisB; imidazoleglycerol-phosphate dehydratase [EC:4.2.1.19]	3578	4758	258
Metabolism	Energy metabolism	00910 Nitrogen metabolism [PATH:ko00910]	E4.2.1.1; carbonic anhydrase [EC:4.2.1.1]	3	27	0
Metabolism	Amino acid metabolism	00260 Glycine, serine and threonine metabolism [PATH:ko00260]	E4.2.1.22, CBS; cystathionine beta-synthase [EC:4.2.1.22]	1331	3637	36
Metabolism	Carbohydrate metabolism	00020 Citrate cycle (TCA cycle) [PATH:ko00020]	E4.2.1.2A, fumA, fumB; fumarate hydratase, class I [EC:4.2.1.2]	12018	12814	753
Metabolism	Carbohydrate metabolism	00020 Citrate cycle (TCA cycle) [PATH:ko00020]	E4.2.1.2AA, fumA; fumarate hydratase subunit alpha [EC:4.2.1.2]	104	2025	1
Metabolism	Carbohydrate metabolism	00020 Citrate cycle (TCA cycle) [PATH:ko00020]	E4.2.1.2AB, fumB; fumarate hydratase subunit beta [EC:4.2.1.2]	42	1327	0
Human Diseases	Cancers	05200 Pathways in cancer [PATH:ko05200]	E4.2.1.2B, fumC; fumarate hydratase, class II [EC:4.2.1.2]	13404	9701	373
Metabolism	Carbohydrate metabolism	00053 Ascorbate and aldarate metabolism [PATH:ko00053]	E4.2.1.41; 5-dehydro-4-deoxyglucarate dehydratase [EC:4.2.1.41]	2540	534	0
Metabolism	Biosynthesis of other secondary metabolites	00521 Streptomycin biosynthesis [PATH:ko00521]	E4.2.1.46, rfbB, rffG; dTDP-glucose 4,6-dehydratase [EC:4.2.1.46]	11349	24638	383
Metabolism	Carbohydrate metabolism	00051 Fructose and mannose metabolism [PATH:ko00051]	E4.2.1.47, gmd; GDPmannose 4,6-dehydratase [EC:4.2.1.47]	6365	10407	124
Metabolism	Nucleotide metabolism	00240 Pyrimidine metabolism [PATH:ko00240]	E4.2.1.70; pseudouridylate synthase [EC:4.2.1.70]	578	1543	18
Metabolism	Carbohydrate metabolism	00640 Propanoate metabolism [PATH:ko00640]	E4.2.1.79, prpD; 2-methylcitrate dehydratase [EC:4.2.1.79]	3937	614	1
Metabolism	Amino acid metabolism	00380 Tryptophan metabolism [PATH:ko00380]	E4.2.1.84; nitrile hydratase [EC:4.2.1.84]	1000	71	12
Metabolism	Carbohydrate metabolism	00040 Pentose and glucuronate interconversions [PATH:ko00040]	E4.2.2.2, pel; pectate lyase [EC:4.2.2.2]	334	420	0
Metabolism	Carbohydrate metabolism	00040 Pentose and glucuronate interconversions [PATH:ko00040]	E4.2.2.6; oligogalacturonide lyase [EC:4.2.2.6]	393	79	0
Metabolism	Carbohydrate metabolism	00040 Pentose and glucuronate interconversions [PATH:ko00040]	E4.2.2.9; pectate disaccharide-lyase [EC:4.2.2.9]	166	3	0
Metabolism	Metabolism of cofactors and vitamins	00790 Folate biosynthesis [PATH:ko00790]	E4.2.3.12, queD, ptpS, PTS; 6-pyruvoyl tetrahydrobiopterin synthase [EC:4.2.3.12]	2240	4293	33
Metabolism	Carbohydrate metabolism	00620 Pyruvate metabolism [PATH:ko00620]	E4.2.3.3, mgsA; methylglyoxal synthase [EC:4.2.3.3]	1198	2124	9
Metabolism	Amino acid metabolism	00330 Arginine and proline metabolism [PATH:ko00330]	E4.3.1.12, ocd; ornithine cyclodeaminase [EC:4.3.1.12]	2474	1995	63
Metabolism	Amino acid metabolism	00260 Glycine, serine and threonine metabolism [PATH:ko00260]	E4.3.1.17, sdaA; L-serine dehydratase [EC:4.3.1.17]	10009	8126	106
Metabolism	Amino acid metabolism	00260 Glycine, serine and threonine metabolism [PATH:ko00260]	E4.3.1.19, ilvA, tdcB; threonine dehydratase [EC:4.3.1.19]	14137	12950	250
Metabolism	Amino acid metabolism	00360 Phenylalanine metabolism [PATH:ko00360]	E4.3.1.24; phenylalanine ammonia-lyase [EC:4.3.1.24]	1	11	6
Metabolism	Carbohydrate metabolism	00660 C5-Branched dibasic acid metabolism [PATH:ko00660]	E4.3.1.2; methylaspartate ammonia-lyase [EC:4.3.1.2]	2	243	0
Metabolism	Metabolism of cofactors and vitamins	00670 One carbon pool by folate [PATH:ko00670]	E4.3.1.4; formiminotetrahydrofolate cyclodeaminase [EC:4.3.1.4]	1	45	8
Metabolism	Amino acid metabolism	00250 Alanine, aspartate and glutamate metabolism [PATH:ko00250]	E4.3.2.2, purB; adenylosuccinate lyase [EC:4.3.2.2]	11683	16441	148
Metabolism	Amino acid metabolism	00270 Cysteine and methionine metabolism [PATH:ko00270]	E4.4.1.11; methionine-gamma-lyase [EC:4.4.1.11]	7225	4739	1188
Metabolism	Metabolism of cofactors and vitamins	00860 Porphyrin and chlorophyll metabolism [PATH:ko00860]	E4.4.1.17; cytochrome c heme-lyase [EC:4.4.1.17]	22	19	0
Metabolism	Energy metabolism	00680 Methane metabolism [PATH:ko00680]	E4.4.1.19, comA; phosphosulfolactate synthase [EC:4.4.1.19]	74	459	11
Metabolism	Amino acid metabolism	00260 Glycine, serine and threonine metabolism [PATH:ko00260]	E4.4.1.1; cystathionine gamma-lyase [EC:4.4.1.1]	761	1559	8
Environmental Information Processing	Signal transduction	04011 MAPK signaling pathway - yeast [PATH:ko04011]	E4.4.1.5, GLO1, gloA; lactoylglutathione lyase [EC:4.4.1.5]	3731	3320	170
Metabolism	Carbohydrate metabolism	00562 Inositol phosphate metabolism [PATH:ko00562]	E4.6.1.13, plc; 1-phosphatidylinositol phosphodiesterase [EC:4.6.1.13]	2	12	2
Cellular Processes	Cell growth and death	04113 Meiosis - yeast [PATH:ko04113]	E4.6.1.1; adenylate cyclase [EC:4.6.1.1]	3584	5323	54
Human Diseases	Infectious diseases	05111 Vibrio cholerae pathogenic cycle [PATH:ko05111]	E4.6.1.1A, cyaA; adenylate cyclase, class 1 [EC:4.6.1.1]	8282	3031	14
Metabolism	Nucleotide metabolism	00230 Purine metabolism [PATH:ko00230]	E4.6.1.1B, cyaB; adenylate cyclase, class 2 [EC:4.6.1.1]	1268	295	0
Metabolism	Nucleotide metabolism	00230 Purine metabolism [PATH:ko00230]	E4.6.1.2; guanylate cyclase, other [EC:4.6.1.2]	96	115	33
Metabolism	Amino acid metabolism	00250 Alanine, aspartate and glutamate metabolism [PATH:ko00250]	E5.1.1.13; aspartate racemase [EC:5.1.1.13]	848	1805	37
Metabolism	Amino acid metabolism	00330 Arginine and proline metabolism [PATH:ko00330]	E5.1.1.4; proline racemase [EC:5.1.1.4]	378	389	0
Metabolism	Amino acid metabolism	00330 Arginine and proline metabolism [PATH:ko00330]	E5.1.1.8; 4-hydroxyproline epimerase [EC:5.1.1.8]	2193	427	0
Metabolism	Xenobiotics biodegradation and metabolism	00627 Aminobenzoate degradation [PATH:ko00627]	E5.1.2.2; mandelate racemase [EC:5.1.2.2]	68	33	0
Metabolism	Carbohydrate metabolism	00010 Glycolysis / Gluconeogenesis [PATH:ko00010]	E5.1.3.15; glucose-6-phosphate 1-epimerase [EC:5.1.3.15]	3351	1755	0
Metabolism	Carbohydrate metabolism	00010 Glycolysis / Gluconeogenesis [PATH:ko00010]	E5.1.3.3, galM; aldose 1-epimerase [EC:5.1.3.3]	4043	5059	5
Metabolism	Carbohydrate metabolism	00500 Starch and sucrose metabolism [PATH:ko00500]	E5.1.3.6; UDP-glucuronate 4-epimerase [EC:5.1.3.6]	6	12	0
Metabolism	Carbohydrate metabolism	00520 Amino sugar and nucleotide sugar metabolism [PATH:ko00520]	E5.1.3.7, wbpP; UDP-N-acetylglucosamine 4-epimerase [EC:5.1.3.7]	177	177	7
Cellular Processes	Transport and catabolism	04146 Peroxisome [PATH:ko04146]	E5.1.99.4, AMACR, mcr; alpha-methylacyl-CoA racemase [EC:5.1.99.4]	1673	1215	110
Metabolism	Carbohydrate metabolism	00650 Butanoate metabolism [PATH:ko00650]	E5.2.1.1; maleate isomerase [EC:5.2.1.1]	1399	587	0
Metabolism	Carbohydrate metabolism	00040 Pentose and glucuronate interconversions [PATH:ko00040]	E5.3.1.-; [EC:5.3.1.-]	255	141	0
Metabolism	Amino acid metabolism	00340 Histidine metabolism [PATH:ko00340]	E5.3.1.16, hisA; phosphoribosylformimino-5-aminoimidazole carboxamide ribotide isomerase [EC:5.3.1.16]	9008	8633	38
Metabolism	Carbohydrate metabolism	00040 Pentose and glucuronate interconversions [PATH:ko00040]	E5.3.1.17, kduI; 4-deoxy-L-threo-5-hexosulose-uronate ketol-isomerase [EC:5.3.1.17]	473	1782	1
Metabolism	Carbohydrate metabolism	00630 Glyoxylate and dicarboxylate metabolism [PATH:ko00630]	E5.3.1.22, gip; hydroxypyruvate isomerase [EC:5.3.1.22]	3667	2468	1
Metabolism	Carbohydrate metabolism	00052 Galactose metabolism [PATH:ko00052]	E5.3.1.26, lacA, lacB; galactose-6-phosphate isomerase [EC:5.3.1.26]	2	42	0
Metabolism	Carbohydrate metabolism	00051 Fructose and mannose metabolism [PATH:ko00051]	E5.3.1.8, manA; mannose-6-phosphate isomerase [EC:5.3.1.8]	5483	5098	24
Metabolism	Xenobiotics biodegradation and metabolism	00362 Benzoate degradation [PATH:ko00362]	E5.3.2.-; 4-oxalocrotonate tautomerase [EC:5.3.2.-]	331	774	0
Metabolism	Lipid metabolism	00140 Steroid hormone biosynthesis [PATH:ko00140]	E5.3.3.1; steroid delta-isomerase [EC:5.3.3.1]	92	342	0
Metabolism	Metabolism of cofactors and vitamins	00860 Porphyrin and chlorophyll metabolism [PATH:ko00860]	E5.4.1.2, cobH, cbiC; precorrin-8X methylmutase [EC:5.4.1.2]	1570	1369	3
Metabolism	Carbohydrate metabolism	00520 Amino sugar and nucleotide sugar metabolism [PATH:ko00520]	E5.4.2.3; phosphoacetylglucosamine mutase [EC:5.4.2.3]	12	8	8
Metabolism	Carbohydrate metabolism	00051 Fructose and mannose metabolism [PATH:ko00051]	E5.4.2.8, manB; phosphomannomutase [EC:5.4.2.8]	11024	20486	245
Metabolism	Amino acid metabolism	00310 Lysine degradation [PATH:ko00310]	E5.4.3.2, kamA; lysine 2,3-aminomutase [EC:5.4.3.2]	724	3836	98
Metabolism	Amino acid metabolism	00310 Lysine degradation [PATH:ko00310]	E5.4.3.3; beta-lysine 5,6-aminomutase [EC:5.4.3.3]	7	1783	0
Metabolism	Carbohydrate metabolism	00660 C5-Branched dibasic acid metabolism [PATH:ko00660]	E5.4.99.1; methylaspartate mutase [EC:5.4.99.1]	6	1029	7
Metabolism	Amino acid metabolism	00280 Valine, leucine and isoleucine degradation [PATH:ko00280]	E5.4.99.2; methylmalonyl-CoA mutase [EC:5.4.99.2]	4426	7961	12
Metabolism	Amino acid metabolism	00280 Valine, leucine and isoleucine degradation [PATH:ko00280]	E5.4.99.2A, mcmA1; methylmalonyl-CoA mutase, N-terminal domain [EC:5.4.99.2]	1626	1899	0
Metabolism	Amino acid metabolism	00280 Valine, leucine and isoleucine degradation [PATH:ko00280]	E5.4.99.2B, mcmA2; methylmalonyl-CoA mutase, C-terminal domain [EC:5.4.99.2]	321	408	1
Metabolism	Amino acid metabolism	00400 Phenylalanine, tyrosine and tryptophan biosynthesis [PATH:ko00400]	E5.4.99.5; chorismate mutase [EC:5.4.99.5]	182	459	0
Metabolism	Lipid metabolism	00100 Steroid biosynthesis [PATH:ko00100]	E5.4.99.8; cycloartenol synthase [EC:5.4.99.8]	48	8	0
Metabolism	Biosynthesis of other secondary metabolites	00521 Streptomycin biosynthesis [PATH:ko00521]	E5.5.1.4, INO1; myo-inositol-1-phosphate synthase [EC:5.5.1.4]	2005	1658	24
Metabolism	Biosynthesis of other secondary metabolites	00960 Tropane, piperidine and pyridine alkaloid biosynthesis [PATH:ko00960]	E6.2.1.-; [EC:6.2.1.-]	963	310	11
Metabolism	Amino acid metabolism	00360 Phenylalanine metabolism [PATH:ko00360]	E6.2.1.12; 4-coumarate--CoA ligase [EC:6.2.1.12]	120	73	39
Metabolism	Carbohydrate metabolism	00010 Glycolysis / Gluconeogenesis [PATH:ko00010]	E6.2.1.13; acetyl-CoA synthetase (ADP-forming) [EC:6.2.1.13]	118	1166	0
Metabolism	Carbohydrate metabolism	00640 Propanoate metabolism [PATH:ko00640]	E6.2.1.17, prpE; propionyl-CoA synthetase [EC:6.2.1.17]	7445	7705	98
Metabolism	Metabolism of other amino acids	00480 Glutathione metabolism [PATH:ko00480]	E6.3.1.8; glutathionylspermidine synthase [EC:6.3.1.8]	55	2897	0
Metabolism	Amino acid metabolism	00300 Lysine biosynthesis [PATH:ko00300]	E6.3.2.13, murE; UDP-N-acetylmuramoyl-L-alanyl-D-glutamate--2,6-diaminopimelate ligase [EC:6.3.2.13]	14809	17357	220
Metabolism	Metabolism of cofactors and vitamins	00790 Folate biosynthesis [PATH:ko00790]	E6.3.2.17; folylpolyglutamate synthase [EC:6.3.2.17]	13	32	2
Metabolism	Metabolism of other amino acids	00480 Glutathione metabolism [PATH:ko00480]	E6.3.2.3, gshB; glutathione synthase [EC:6.3.2.3]	9694	4142	12
Metabolism	Metabolism of cofactors and vitamins	00670 One carbon pool by folate [PATH:ko00670]	E6.3.3.2; 5-formyltetrahydrofolate cyclo-ligase [EC:6.3.3.2]	3345	2282	3
Metabolism	Nucleotide metabolism	00240 Pyrimidine metabolism [PATH:ko00240]	E6.3.4.2, pyrG; CTP synthase [EC:6.3.4.2]	14999	24527	495
Metabolism	Amino acid metabolism	00250 Alanine, aspartate and glutamate metabolism [PATH:ko00250]	E6.3.4.4, purA; adenylosuccinate synthase [EC:6.3.4.4]	16498	17941	911
Metabolism	Amino acid metabolism	00250 Alanine, aspartate and glutamate metabolism [PATH:ko00250]	E6.3.4.5, argG; argininosuccinate synthase [EC:6.3.4.5]	10895	14763	160
Metabolism	Amino acid metabolism	00330 Arginine and proline metabolism [PATH:ko00330]	E6.3.4.6; urea carboxylase [EC:6.3.4.6]	2677	3029	118
Metabolism	Metabolism of cofactors and vitamins	00760 Nicotinate and nicotinamide metabolism [PATH:ko00760]	E6.3.5.1, NADSYN1, QNS1, nadE; NAD+ synthase (glutamine-hydrolysing) [EC:6.3.5.1]	6137	9165	127
Metabolism	Metabolism of cofactors and vitamins	00860 Porphyrin and chlorophyll metabolism [PATH:ko00860]	E6.3.5.10, cobQ, cbiP; adenosylcobyric acid synthase [EC:6.3.5.10]	9753	8246	26
Metabolism	Nucleotide metabolism	00230 Purine metabolism [PATH:ko00230]	E6.3.5.2, guaA; GMP synthase (glutamine-hydrolysing) [EC:6.3.5.2]	16960	23762	639
Metabolism	Nucleotide metabolism	00230 Purine metabolism [PATH:ko00230]	E6.3.5.3, purL; phosphoribosylformylglycinamidine synthase [EC:6.3.5.3]	35574	43648	480
Metabolism	Carbohydrate metabolism	00020 Citrate cycle (TCA cycle) [PATH:ko00020]	E6.4.1.1A, pycA; pyruvate carboxylase subunit A [EC:6.4.1.1]	2531	4921	0
Metabolism	Carbohydrate metabolism	00020 Citrate cycle (TCA cycle) [PATH:ko00020]	E6.4.1.1B, pycB; pyruvate carboxylase subunit B [EC:6.4.1.1]	3174	11501	0
Metabolism	Amino acid metabolism	00280 Valine, leucine and isoleucine degradation [PATH:ko00280]	E6.4.1.4A; 3-methylcrotonyl-CoA carboxylase alpha subunit [EC:6.4.1.4]	9755	5035	103
Metabolism	Amino acid metabolism	00280 Valine, leucine and isoleucine degradation [PATH:ko00280]	E6.4.1.4B; 3-methylcrotonyl-CoA carboxylase beta subunit [EC:6.4.1.4]	7712	4404	12
Genetic Information Processing	Replication and repair	03410 Base excision repair [PATH:ko03410]	E6.5.1.1, lig; DNA ligase (ATP) [EC:6.5.1.1]	6615	4604	4
Genetic Information Processing	Replication and repair	03030 DNA replication [PATH:ko03030]	E6.5.1.2, ligA, ligB; DNA ligase (NAD+) [EC:6.5.1.2]	23260	26816	351
Genetic Information Processing	Translation	00970 Aminoacyl-tRNA biosynthesis [PATH:ko00970]	EARS, gltX; glutamyl-tRNA synthetase [EC:6.1.1.17]	13316	20620	211
Cellular Processes	Transport and catabolism	04146 Peroxisome [PATH:ko04146]	ECH1; delta(3,5)-Delta(2,4)-dienoyl-CoA isomerase [EC:5.3.3.-]	27	43	6
Metabolism	Amino acid metabolism	00280 Valine, leucine and isoleucine degradation [PATH:ko00280]	ECHS1; enoyl-CoA hydratase [EC:4.2.1.17]	14	22	0
Genetic Information Processing	Folding, sorting and degradation	04141 Protein processing in endoplasmic reticulum [PATH:ko04141]	EDEM1; ER degradation enhancer, mannosidase alpha-like 1	7	12	0
Genetic Information Processing	Folding, sorting and degradation	04141 Protein processing in endoplasmic reticulum [PATH:ko04141]	EDEM3; ER degradation enhancer, mannosidase alpha-like 3	5	13	0
Genetic Information Processing	Translation	03013 RNA transport [PATH:ko03013]	EEF1A; elongation factor 1-alpha	49	758	27
Genetic Information Processing	Transcription	03040 Spliceosome [PATH:ko03040]	EFTUD2; 116 kDa U5 small nuclear ribonucleoprotein component	40	20	18
Genetic Information Processing	Translation	03013 RNA transport [PATH:ko03013]	EIF1, SUI1; translation initiation factor 1	1538	1901	23
Genetic Information Processing	Translation	03013 RNA transport [PATH:ko03013]	EIF1A; translation initiation factor 1A	9	149	0
Genetic Information Processing	Folding, sorting and degradation	04141 Protein processing in endoplasmic reticulum [PATH:ko04141]	EIF2AK3; eukaryotic translation initiation factor 2-alpha kinase 3 [EC:2.7.11.1]	3	40	6
Genetic Information Processing	Translation	03013 RNA transport [PATH:ko03013]	EIF2B1; translation initiation factor eIF-2B subunit alpha	16	192	0
Genetic Information Processing	Translation	03013 RNA transport [PATH:ko03013]	EIF2B4; translation initiation factor eIF-2B subunit delta	3	211	7
Genetic Information Processing	Folding, sorting and degradation	04141 Protein processing in endoplasmic reticulum [PATH:ko04141]	EIF2S1; translation initiation factor 2 subunit 1	25	182	0
Genetic Information Processing	Translation	03013 RNA transport [PATH:ko03013]	EIF2S2; translation initiation factor 2 subunit 2	12	220	0
Genetic Information Processing	Translation	03013 RNA transport [PATH:ko03013]	EIF2S3; translation initiation factor 2 subunit 3	47	511	19
Genetic Information Processing	Translation	03013 RNA transport [PATH:ko03013]	EIF3A; translation initiation factor 3 subunit A	30	13	0
Genetic Information Processing	Translation	03013 RNA transport [PATH:ko03013]	EIF3B; translation initiation factor 3 subunit B	23	5	4
Genetic Information Processing	Translation	03013 RNA transport [PATH:ko03013]	EIF3C; translation initiation factor 3 subunit C	29	5	0
Genetic Information Processing	Translation	03013 RNA transport [PATH:ko03013]	EIF3D; translation initiation factor 3 subunit D	15	7	0
Genetic Information Processing	Translation	03013 RNA transport [PATH:ko03013]	EIF3E, INT6; translation initiation factor 3 subunit E	12	2	0
Genetic Information Processing	Translation	03013 RNA transport [PATH:ko03013]	EIF3H; translation initiation factor 3 subunit H	11	8	1
Genetic Information Processing	Translation	03013 RNA transport [PATH:ko03013]	EIF3I; translation initiation factor 3 subunit I	35	9	1
Genetic Information Processing	Transcription	03040 Spliceosome [PATH:ko03040]	EIF4A3, FAL1; ATP-dependent RNA helicase [EC:3.6.4.13]	33	100	9
Genetic Information Processing	Translation	03013 RNA transport [PATH:ko03013]	EIF4A; translation initiation factor 4A	52	121	0
Genetic Information Processing	Translation	03013 RNA transport [PATH:ko03013]	EIF4G; translation initiation factor 4G	12	22	0
Genetic Information Processing	Translation	03013 RNA transport [PATH:ko03013]	EIF5; translation initiation factor 5	18	2	0
Genetic Information Processing	Translation	03013 RNA transport [PATH:ko03013]	EIF5B; translation initiation factor 5B	100	868	6
Cellular Processes	Cell growth and death	04210 Apoptosis [PATH:ko04210]	ENDOG; endonuclease G, mitochondrial	115	543	0
Environmental Information Processing	Signal transduction	04066 HIF-1 signaling pathway [PATH:ko04066]	ENO, eno; enolase [EC:4.2.1.11]	13503	21255	915
Organismal Systems	Endocrine system	04614 Renin-angiotensin system [PATH:ko04614]	ENPEP; glutamyl aminopeptidase [EC:3.4.11.7]	14	5	0
Metabolism	Carbohydrate metabolism	00500 Starch and sucrose metabolism [PATH:ko00500]	ENPP1_3; ectonucleotide pyrophosphatase/phosphodiesterase family member 1/3 [EC:3.1.4.1 3.6.1.9]	5	24	0
Cellular Processes	Cell communication	04520 Adherens junction [PATH:ko04520]	EP300, CREBBP, KAT3; E1A/CREB-binding protein [EC:2.3.1.48]	35	4	5
Organismal Systems	Development	04360 Axon guidance [PATH:ko04360]	EPHA7, EHK3, HEK11; EphA7 [EC:2.7.10.1]	0	0	26
Human Diseases	Cancers	05204 Chemical carcinogenesis [PATH:ko05204]	EPHX1; microsomal epoxide hydrolase [EC:3.3.2.9]	208	77	0
Cellular Processes	Transport and catabolism	04146 Peroxisome [PATH:ko04146]	EPHX2; soluble epoxide hydrolase [EC:3.3.2.10]	13	10	0
Genetic Information Processing	Translation	00970 Aminoacyl-tRNA biosynthesis [PATH:ko00970]	EPRS; bifunctional glutamyl/prolyl-tRNA synthetase [EC:6.1.1.17 6.1.1.15]	2	13	2
Genetic Information Processing	Replication and repair	03420 Nucleotide excision repair [PATH:ko03420]	ERCC2, XPD; DNA excision repair protein ERCC-2 [EC:3.6.4.12]	1136	943	5
Genetic Information Processing	Replication and repair	03420 Nucleotide excision repair [PATH:ko03420]	ERCC3, XPB; DNA excision repair protein ERCC-3 [EC:3.6.4.12]	2311	515	13
Genetic Information Processing	Replication and repair	03420 Nucleotide excision repair [PATH:ko03420]	ERCC4, XPF; DNA excision repair protein ERCC-4 [EC:3.1.-.-]	9	16	0
Genetic Information Processing	Replication and repair	03420 Nucleotide excision repair [PATH:ko03420]	ERCC5, XPG, RAD2; DNA excision repair protein ERCC-5	4	12	0
Genetic Information Processing	Replication and repair	03420 Nucleotide excision repair [PATH:ko03420]	ERCC6, CSB, RAD26; DNA excision repair protein ERCC-6	43	36	2
Genetic Information Processing	Translation	03015 mRNA surveillance pathway [PATH:ko03015]	ERF3, GSPT; peptide chain release factor subunit 3	30	50	11
Cellular Processes	Cell communication	04510 Focal adhesion [PATH:ko04510]	ERK1_2; extracellular signal-regulated kinase 1/2 [EC:2.7.11.24]	25	45	0
Genetic Information Processing	Folding, sorting and degradation	04141 Protein processing in endoplasmic reticulum [PATH:ko04141]	ERN1; serine/threonine-protein kinase/endoribonuclease IRE1 [EC:2.7.11.1 3.1.26.-]	5	11	0
Genetic Information Processing	Translation	03015 mRNA surveillance pathway [PATH:ko03015]	ETF1, ERF1; peptide chain release factor subunit 1	42	555	4
Metabolism	Lipid metabolism	00564 Glycerophospholipid metabolism [PATH:ko00564]	ETNK, EKI; ethanolamine kinase [EC:2.7.1.82]	22	0	6
Genetic Information Processing	Replication and repair	03430 Mismatch repair [PATH:ko03430]	EXO1; exonuclease 1 [EC:3.1.-.-]	9	11	0
Metabolism	Lipid metabolism	01040 Biosynthesis of unsaturated fatty acids [PATH:ko01040]	FAD2; omega-6 fatty acid desaturase (delta-12 desaturase) [EC:1.14.19.-]	19	9	1
Environmental Information Processing	Signal transduction	02020 Two-component system [PATH:ko02020]	FAD6, desA; omega-6 fatty acid desaturase (delta-12 desaturase) [EC:1.14.19.-]	1312	761	5
Metabolism	Lipid metabolism	01040 Biosynthesis of unsaturated fatty acids [PATH:ko01040]	FAD8, desB; omega-3 fatty acid desaturase (delta-15 desaturase) [EC:1.14.19.-]	30	1	3
Metabolism	Amino acid metabolism	00350 Tyrosine metabolism [PATH:ko00350]	FAH, fahA; fumarylacetoacetase [EC:3.7.1.2]	3091	3067	8
Metabolism	Amino acid metabolism	00350 Tyrosine metabolism [PATH:ko00350]	FAHD1; acylpyruvate hydrolase [EC:3.7.1.5]	374	126	39
Genetic Information Processing	Translation	00970 Aminoacyl-tRNA biosynthesis [PATH:ko00970]	FARSA, pheS; phenylalanyl-tRNA synthetase alpha chain [EC:6.1.1.20]	10308	13481	132
Genetic Information Processing	Translation	00970 Aminoacyl-tRNA biosynthesis [PATH:ko00970]	FARSB, pheT; phenylalanyl-tRNA synthetase beta chain [EC:6.1.1.20]	21075	25536	637
Metabolism	Lipid metabolism	00061 Fatty acid biosynthesis [PATH:ko00061]	FAS1; fatty acid synthase subunit beta, fungi type [EC:2.3.1.86]	1	20	2
Metabolism	Lipid metabolism	00061 Fatty acid biosynthesis [PATH:ko00061]	FAS2; fatty acid synthase subunit alpha, fungi type [EC:2.3.1.86]	0	34	0
Metabolism	Lipid metabolism	00061 Fatty acid biosynthesis [PATH:ko00061]	FASN; fatty acid synthase, animal type [EC:2.3.1.85]	5	19	0
Metabolism	Carbohydrate metabolism	00010 Glycolysis / Gluconeogenesis [PATH:ko00010]	FBA, fbaA; fructose-bisphosphate aldolase, class II [EC:4.1.2.13]	8093	13957	107
Metabolism	Carbohydrate metabolism	00010 Glycolysis / Gluconeogenesis [PATH:ko00010]	FBP, fbp; fructose-1,6-bisphosphatase I [EC:3.1.3.11]	7226	9049	112
Metabolism	Carbohydrate metabolism	00630 Glyoxylate and dicarboxylate metabolism [PATH:ko00630]	FDH; formate dehydrogenase [EC:1.2.1.2]	2032	785	0
Human Diseases	Infectious diseases	05164 Influenza A [PATH:ko05164]	FDPS; farnesyl diphosphate synthase [EC:2.5.1.1 2.5.1.10]	13	6	0
Genetic Information Processing	Replication and repair	03030 DNA replication [PATH:ko03030]	FEN1, RAD2; flap endonuclease-1 [EC:3.-.-.-]	23	372	8
Cellular Processes	Cell motility	04810 Regulation of actin cytoskeleton [PATH:ko04810]	FGFR4; fibroblast growth factor receptor 4 [EC:2.7.10.1]	0	0	25
Organismal Systems	Endocrine system	04910 Insulin signaling pathway [PATH:ko04910]	FLOT; flotillin	3054	2195	25
Environmental Information Processing	Signaling molecules and interaction	04060 Cytokine-cytokine receptor interaction [PATH:ko04060]	FLT3, FLK2; fms-related tyrosine kinase 3 [EC:2.7.10.1]	0	0	32
Environmental Information Processing	Signal transduction	04012 ErbB signaling pathway [PATH:ko04012]	FRAP; FKBP12-rapamycin complex-associated protein	80	126	0
Metabolism	Amino acid metabolism	00340 Histidine metabolism [PATH:ko00340]	FTCD; glutamate formiminotransferase / formiminotetrahydrofolate cyclodeaminase [EC:2.1.2.5 4.3.1.4]	54	1626	118
Metabolism	Metabolism of cofactors and vitamins	00860 Porphyrin and chlorophyll metabolism [PATH:ko00860]	FTH1; ferritin heavy chain [EC:1.16.3.1]	20	0	0
Environmental Information Processing	Signal transduction	04340 Hedgehog signaling pathway [PATH:ko04340]	FU; fused [EC:2.7.11.1]	18	37	0
Metabolism	Glycan biosynthesis and metabolism	00511 Other glycan degradation [PATH:ko00511]	FUCA; alpha-L-fucosidase [EC:3.2.1.51]	852	6807	44
Metabolism	Carbohydrate metabolism	00051 Fructose and mannose metabolism [PATH:ko00051]	FUK; fucokinase [EC:2.7.1.52]	5	32	0
Metabolism	Carbohydrate metabolism	00030 Pentose phosphate pathway [PATH:ko00030]	G6PD, zwf; glucose-6-phosphate 1-dehydrogenase [EC:1.1.1.49]	10562	6338	297
Cellular Processes	Transport and catabolism	04140 Regulation of autophagy [PATH:ko04140]	GABARAP, ATG8, LC3; GABA(A) receptor-associated protein (autophagy-related protein 8)	8	9	15
Environmental Information Processing	Signaling molecules and interaction	04080 Neuroactive ligand-receptor interaction [PATH:ko04080]	GABRE; gamma-aminobutyric acid receptor subunit epsilon	16	19	31
Cellular Processes	Transport and catabolism	04142 Lysosome [PATH:ko04142]	GALC; galactosylceramidase [EC:3.2.1.46]	14	11	0
Cellular Processes	Transport and catabolism	04142 Lysosome [PATH:ko04142]	GALNS; N-acetylgalactosamine-6-sulfatase [EC:3.1.6.4]	71	41	0
Genetic Information Processing	Folding, sorting and degradation	04141 Protein processing in endoplasmic reticulum [PATH:ko04141]	GANAB; alpha 1,3-glucosidase [EC:3.2.1.84]	38	33	0
Metabolism	Energy metabolism	00710 Carbon fixation in photosynthetic organisms [PATH:ko00710]	GAPA; glyceraldehyde-3-phosphate dehydrogenase (NADP+) (phosphorylating) [EC:1.2.1.13]	55	21	0
Environmental Information Processing	Signal transduction	04066 HIF-1 signaling pathway [PATH:ko04066]	GAPDH, gapA; glyceraldehyde 3-phosphate dehydrogenase [EC:1.2.1.12]	20905	20905	509
Genetic Information Processing	Translation	00970 Aminoacyl-tRNA biosynthesis [PATH:ko00970]	GARS, glyS1; glycyl-tRNA synthetase [EC:6.1.1.14]	3534	9565	169
Metabolism	Metabolism of cofactors and vitamins	00670 One carbon pool by folate [PATH:ko00670]	GART; phosphoribosylamine--glycine ligase / phosphoribosylglycinamide formyltransferase / phosphoribosylformylglycinamidine cyclo-ligase [EC:6.3.4.13 2.1.2.2 6.3.3.1]	32	132	12
Metabolism	Amino acid metabolism	00260 Glycine, serine and threonine metabolism [PATH:ko00260]	GATM; glycine amidinotransferase [EC:2.1.4.1]	15	71	0
Environmental Information Processing	Signal transduction	04150 mTOR signaling pathway [PATH:ko04150]	GBL; G protein beta subunit-like	17	24	0
Metabolism	Amino acid metabolism	00310 Lysine degradation [PATH:ko00310]	GCDH, gcdH; glutaryl-CoA dehydrogenase [EC:1.3.8.6]	4703	4880	117
Metabolism	Metabolism of other amino acids	00480 Glutathione metabolism [PATH:ko00480]	GCLC; glutamate--cysteine ligase catalytic subunit [EC:6.3.2.2]	7	12	0
Genetic Information Processing	Folding, sorting and degradation	04141 Protein processing in endoplasmic reticulum [PATH:ko04141]	GCS1; mannosyl-oligosaccharide glucosidase [EC:3.2.1.106]	18	7	1
Metabolism	Metabolism of terpenoids and polyketides	00900 Terpenoid backbone biosynthesis [PATH:ko00900]	GGPS; geranylgeranyl diphosphate synthase, type II [EC:2.5.1.1 2.5.1.10 2.5.1.29]	4003	4580	229
Cellular Processes	Transport and catabolism	04142 Lysosome [PATH:ko04142]	GLB1, ELNR1; beta-galactosidase [EC:3.2.1.23]	4	12	0
Metabolism	Amino acid metabolism	00260 Glycine, serine and threonine metabolism [PATH:ko00260]	GLDC, gcvP; glycine dehydrogenase [EC:1.4.4.2]	28492	22036	458
Environmental Information Processing	Signaling molecules and interaction	04514 Cell adhesion molecules (CAMs) [PATH:ko04514]	GLG1, ESL1; golgi apparatus protein 1	14	0	0
Metabolism	Amino acid metabolism	00250 Alanine, aspartate and glutamate metabolism [PATH:ko00250]	GLT1; glutamate synthase (NADPH/NADH) [EC:1.4.1.13 1.4.1.14]	350	423	82
Metabolism	Carbohydrate metabolism	00053 Ascorbate and aldarate metabolism [PATH:ko00053]	GME; GDP-D-mannose 3', 5'-epimerase [EC:5.1.3.18 5.1.3.-]	32	75	0
Metabolism	Carbohydrate metabolism	00051 Fructose and mannose metabolism [PATH:ko00051]	GMPP; mannose-1-phosphate guanylyltransferase [EC:2.7.7.13]	4334	2790	9
Human Diseases	Infectious diseases	05142 Chagas disease (American trypanosomiasis) [PATH:ko05142]	GNAO, G-ALPHA-O; guanine nucleotide-binding protein G(o) subunit alpha	1	12	0
Environmental Information Processing	Signal transduction	04151 PI3K-Akt signaling pathway [PATH:ko04151]	GNB1; guanine nucleotide-binding protein G(I)/G(S)/G(T) subunit beta-1	2	14	4
Cellular Processes	Transport and catabolism	04142 Lysosome [PATH:ko04142]	GNPTAB; UDP-N-acetylglucosamine-lysosomal-enzyme [EC:2.7.8.17]	3	18	0
Cellular Processes	Transport and catabolism	04142 Lysosome [PATH:ko04142]	GNS; N-acetylglucosamine-6-sulfatase [EC:3.1.6.14]	97	102	0
Metabolism	Amino acid metabolism	00250 Alanine, aspartate and glutamate metabolism [PATH:ko00250]	GOT1; aspartate aminotransferase, cytoplasmic [EC:2.6.1.1]	2	88	0
Metabolism	Amino acid metabolism	00250 Alanine, aspartate and glutamate metabolism [PATH:ko00250]	GOT2; aspartate aminotransferase, mitochondrial [EC:2.6.1.1]	22	48	3
Metabolism	Lipid metabolism	00561 Glycerolipid metabolism [PATH:ko00561]	GPAT3_4, AGPAT9, AGPAT6; glycerol-3-phosphate O-acyltransferase 3/4 [EC:2.3.1.15]	25	22	0
Metabolism	Carbohydrate metabolism	00010 Glycolysis / Gluconeogenesis [PATH:ko00010]	GPI, pgi; glucose-6-phosphate isomerase [EC:5.3.1.9]	13462	17371	96
Metabolism	Metabolism of terpenoids and polyketides	00900 Terpenoid backbone biosynthesis [PATH:ko00900]	GPS; geranyl diphosphate synthase [EC:2.5.1.1]	20	0	3
Metabolism	Amino acid metabolism	00250 Alanine, aspartate and glutamate metabolism [PATH:ko00250]	GPT, ALT; alanine transaminase [EC:2.6.1.2]	44	234	53
Cellular Processes	Cell communication	04510 Focal adhesion [PATH:ko04510]	GSK3B; glycogen synthase kinase 3 beta [EC:2.7.11.26]	5	18	4
Human Diseases	Cancers	05204 Chemical carcinogenesis [PATH:ko05204]	GST, gst; glutathione S-transferase [EC:2.5.1.18]	22750	7920	52
Environmental Information Processing	Signal transduction	04151 PI3K-Akt signaling pathway [PATH:ko04151]	GYS; glycogen(starch) synthase [EC:2.4.1.11]	10	258	0
Human Diseases	Immune diseases	05322 Systemic lupus erythematosus [PATH:ko05322]	H2A; histone H2A	100	170	15
Human Diseases	Cancers	05203 Viral carcinogenesis [PATH:ko05203]	H2B; histone H2B	81	63	9
Human Diseases	Cancers	05202 Transcriptional misregulation in cancers [PATH:ko05202]	H3; histone H3	85	219	59
Human Diseases	Cancers	05203 Viral carcinogenesis [PATH:ko05203]	H4; histone H4	65	586	16
Metabolism	Amino acid metabolism	00280 Valine, leucine and isoleucine degradation [PATH:ko00280]	HADH; 3-hydroxyacyl-CoA dehydrogenase [EC:1.1.1.35]	17	35	0
Metabolism	Amino acid metabolism	00280 Valine, leucine and isoleucine degradation [PATH:ko00280]	HADHA; enoyl-CoA hydratase / long-chain 3-hydroxyacyl-CoA dehydrogenase [EC:4.2.1.17 1.1.1.211]	12	23	0
Metabolism	Amino acid metabolism	00280 Valine, leucine and isoleucine degradation [PATH:ko00280]	HADHB; acetyl-CoA acyltransferase [EC:2.3.1.16]	8	43	0
Cellular Processes	Transport and catabolism	04146 Peroxisome [PATH:ko04146]	HAO; (S)-2-hydroxy-acid oxidase [EC:1.1.3.15]	53	113	3
Genetic Information Processing	Translation	00970 Aminoacyl-tRNA biosynthesis [PATH:ko00970]	HARS, hisS; histidyl-tRNA synthetase [EC:6.1.1.21]	10220	15458	485
Genetic Information Processing	Translation	03015 mRNA surveillance pathway [PATH:ko03015]	HBS1; elongation factor 1 alpha-like protein	9	17	3
Cellular Processes	Cell growth and death	04110 Cell cycle [PATH:ko04110]	HDAC1_2; histone deacetylase 1/2 [EC:3.5.1.98]	55	85	4
Genetic Information Processing	Folding, sorting and degradation	04120 Ubiquitin mediated proteolysis [PATH:ko04120]	HERC2; E3 ubiquitin-protein ligase HERC2 [EC:6.3.2.19]	2	13	5
Cellular Processes	Transport and catabolism	04142 Lysosome [PATH:ko04142]	HEXA_B; hexosaminidase [EC:3.2.1.52]	12021	8546	24
Metabolism	Amino acid metabolism	00350 Tyrosine metabolism [PATH:ko00350]	HGD, hmgA; homogentisate 1,2-dioxygenase [EC:1.13.11.5]	4666	3640	7
Metabolism	Amino acid metabolism	00280 Valine, leucine and isoleucine degradation [PATH:ko00280]	HIBCH; 3-hydroxyisobutyryl-CoA hydrolase [EC:3.1.2.4]	13	12	0
Genetic Information Processing	Folding, sorting and degradation	04120 Ubiquitin mediated proteolysis [PATH:ko04120]	HIP2, UBC1; ubiquitin-conjugating enzyme (huntingtin interacting protein 2) [EC:6.3.2.19]	13	7	0
Metabolism	Amino acid metabolism	00340 Histidine metabolism [PATH:ko00340]	HIS4; phosphoribosyl-ATP pyrophosphohydrolase / phosphoribosyl-AMP cyclohydrolase / histidinol dehydrogenase [EC:3.6.1.31 3.5.4.19 1.1.1.23]	10	51	0
Metabolism	Amino acid metabolism	00340 Histidine metabolism [PATH:ko00340]	HIS7; glutamine amidotransferase / cyclase [EC:2.4.2.- 4.1.3.-]	34	161	6
Environmental Information Processing	Signal transduction	04066 HIF-1 signaling pathway [PATH:ko04066]	HK; hexokinase [EC:2.7.1.1]	1	53	0
Metabolism	Metabolism of cofactors and vitamins	00860 Porphyrin and chlorophyll metabolism [PATH:ko00860]	HMOX, hmuO, ho; heme oxygenase [EC:1.14.99.3]	780	14	0
Metabolism	Amino acid metabolism	00350 Tyrosine metabolism [PATH:ko00350]	HPD, hppD; 4-hydroxyphenylpyruvate dioxygenase [EC:1.13.11.27]	8483	4187	0
Metabolism	Lipid metabolism	00140 Steroid hormone biosynthesis [PATH:ko00140]	HSD11B2; corticosteroid 11-beta-dehydrogenase isozyme 2 [EC:1.1.1.-]	3	20	0
Human Diseases	Neurodegenerative diseases	05010 Alzheimer's disease [PATH:ko05010]	HSD17B10; 3-hydroxyacyl-CoA dehydrogenase / 3-hydroxy-2-methylbutyryl-CoA dehydrogenase [EC:1.1.1.35 1.1.1.178]	28	62	2
Metabolism	Lipid metabolism	00140 Steroid hormone biosynthesis [PATH:ko00140]	HSD17B1; 17beta-estradiol 17-dehydrogenase [EC:1.1.1.62]	134	82	0
Cellular Processes	Transport and catabolism	04146 Peroxisome [PATH:ko04146]	HSD17B4; 3-hydroxyacyl-CoA dehydrogenase / 3a,7a,12a-trihydroxy-5b-cholest-24-enoyl-CoA hydratase [EC:1.1.1.35 4.2.1.107]	226	137	0
Metabolism	Lipid metabolism	00140 Steroid hormone biosynthesis [PATH:ko00140]	HSD17B8; 17beta-estradiol 17-dehydrogenase / 3alpha(17beta)-hydroxysteroid dehydrogenase (NAD+) [EC:1.1.1.62 1.1.1.239]	5	11	1
Genetic Information Processing	Folding, sorting and degradation	04141 Protein processing in endoplasmic reticulum [PATH:ko04141]	HSP110; heat shock protein 110kDa	12	2	0
Genetic Information Processing	Folding, sorting and degradation	04141 Protein processing in endoplasmic reticulum [PATH:ko04141]	HSP20; HSP20 family protein	437	2290	7
Environmental Information Processing	Signal transduction	04151 PI3K-Akt signaling pathway [PATH:ko04151]	HSP90B, TRA1; heat shock protein 90kDa beta	24	34	1
Cellular Processes	Transport and catabolism	04144 Endocytosis [PATH:ko04144]	HSPA1_8; heat shock 70kDa protein 1/8	176	594	65
Organismal Systems	Immune system	04612 Antigen processing and presentation [PATH:ko04612]	HSPA4; heat shock 70kDa protein 4	26	1	0
Genetic Information Processing	Folding, sorting and degradation	03060 Protein export [PATH:ko03060]	HSPA5, BIP; heat shock 70kDa protein 5	60	350	8
Metabolism	Metabolism of cofactors and vitamins	00130 Ubiquinone and other terpenoid-quinone biosynthesis [PATH:ko00130]	HST; homogentisate solanesyltransferase	18	3	0
Genetic Information Processing	Folding, sorting and degradation	04141 Protein processing in endoplasmic reticulum [PATH:ko04141]	HUGT; UDP-glucose:glycoprotein glucosyltransferase [EC:2.4.1.-]	30	16	0
Genetic Information Processing	Folding, sorting and degradation	04120 Ubiquitin mediated proteolysis [PATH:ko04120]	HUWE1, MULE, ARF-BP1; E3 ubiquitin-protein ligase HUWE1 [EC:6.3.2.19]	47	33	1
Cellular Processes	Cell growth and death	04113 Meiosis - yeast [PATH:ko04113]	HXT; MFS transporter, SP family, sugar:H+ symporter	41	62	0
Genetic Information Processing	Translation	00970 Aminoacyl-tRNA biosynthesis [PATH:ko00970]	IARS, ileS; isoleucyl-tRNA synthetase [EC:6.1.1.5]	26533	42075	570
Human Diseases	Infectious diseases	05143 African trypanosomiasis [PATH:ko05143]	ICP; inhibitor of cysteine peptidase	585	246	0
Human Diseases	Neurodegenerative diseases	05010 Alzheimer's disease [PATH:ko05010]	IDE, ide; insulysin [EC:3.4.24.56]	28	38	16
Cellular Processes	Transport and catabolism	04146 Peroxisome [PATH:ko04146]	IDH1, IDH2, icd; isocitrate dehydrogenase [EC:1.1.1.42]	18306	21362	654
Metabolism	Carbohydrate metabolism	00020 Citrate cycle (TCA cycle) [PATH:ko00020]	IDH3; isocitrate dehydrogenase (NAD+) [EC:1.1.1.41]	2502	1544	9
Cellular Processes	Transport and catabolism	04142 Lysosome [PATH:ko04142]	IDS; iduronate 2-sulfatase [EC:3.1.6.13]	293	181	124
Human Diseases	Infectious diseases	05143 African trypanosomiasis [PATH:ko05143]	INDO; indoleamine 2,3-dioxygenase [EC:1.13.11.52]	165	3	0
Metabolism	Nucleotide metabolism	00230 Purine metabolism [PATH:ko00230]	ITPA; inosine triphosphate pyrophosphatase [EC:3.6.1.19]	6	18	2
Metabolism	Amino acid metabolism	00280 Valine, leucine and isoleucine degradation [PATH:ko00280]	IVD, ivd; isovaleryl-CoA dehydrogenase [EC:1.3.8.4]	6775	3428	112
Metabolism	Energy metabolism	00680 Methane metabolism [PATH:ko00680]	K00400; methyl coenzyme M reductase system, component A2	2	758	0
Metabolism	Metabolism of other amino acids	00480 Glutathione metabolism [PATH:ko00480]	K01270, pepD; dipeptidase D [EC:3.4.13.-]	6961	10838	11
Metabolism	Carbohydrate metabolism	00010 Glycolysis / Gluconeogenesis [PATH:ko00010]	K01622; fructose 1,6-bisphosphate aldolase/phosphatase [EC:4.1.2.13 3.1.3.11]	6	346	0
Metabolism	Amino acid metabolism	00250 Alanine, aspartate and glutamate metabolism [PATH:ko00250]	K01954; carbamoyl-phosphate synthase [EC:6.3.5.5]	0	25	0
Metabolism	Amino acid metabolism	00260 Glycine, serine and threonine metabolism [PATH:ko00260]	K06001, trpB; tryptophan synthase beta chain [EC:4.2.1.20]	566	9737	81
Metabolism	Energy metabolism	00680 Methane metabolism [PATH:ko00680]	K06034, comD; sulfopyruvate decarboxylase subunit alpha [EC:4.1.1.79]	0	53	1
Cellular Processes	Cell growth and death	04112 Cell cycle - Caulobacter [PATH:ko04112]	K06985; aspartyl protease family protein	576	1011	5
Human Diseases	Infectious diseases	05120 Epithelial cell signaling in Helicobacter pylori infection [PATH:ko05120]	K08303; putative protease [EC:3.4.-.-]	17512	24506	307
Environmental Information Processing	Membrane transport	02010 ABC transporters [PATH:ko02010]	K10094, cbiK; nickel transport system substrate-binding protein	103	39	0
Human Diseases	Infectious diseases	05111 Vibrio cholerae pathogenic cycle [PATH:ko05111]	K10917, aphA; PadR family transcriptional regulator, regulatory protein AphA	0	13	0
Environmental Information Processing	Signal transduction	02020 Two-component system [PATH:ko02020]	K11521, manR; two-component system, OmpR family, manganese sensing response regulator	43	89	10
Metabolism	Amino acid metabolism	00400 Phenylalanine, tyrosine and tryptophan biosynthesis [PATH:ko00400]	K11646; dehydroquinate synthase II [EC:1.4.1.-]	2	395	0
Metabolism	Metabolism of cofactors and vitamins	00130 Ubiquinone and other terpenoid-quinone biosynthesis [PATH:ko00130]	K11784; de-hypoxanthine futalosine synthase [EC:1.21.-.-]	2	15	0
Metabolism	Metabolism of cofactors and vitamins	00130 Ubiquinone and other terpenoid-quinone biosynthesis [PATH:ko00130]	K11785; 1,4-dihydroxy-6-naphthoate synthase [EC:1.14.-.-]	3	23	0
Environmental Information Processing	Membrane transport	03070 Bacterial secretion system [PATH:ko03070]	K11903, hcp; type VI secretion system secreted protein Hcp	2228	1007	132
Environmental Information Processing	Membrane transport	02010 ABC transporters [PATH:ko02010]	K11954, natB; neutral amino acid transport system substrate-binding protein	19	27	10
Environmental Information Processing	Membrane transport	02010 ABC transporters [PATH:ko02010]	K11957, natA; neutral amino acid transport system ATP-binding protein	61	12	0
Metabolism	Energy metabolism	00680 Methane metabolism [PATH:ko00680]	K13039, comE; sulfopyruvate decarboxylase subunit beta [EC:4.1.1.79]	9	65	0
Metabolism	Metabolism of cofactors and vitamins	00760 Nicotinate and nicotinamide metabolism [PATH:ko00760]	K13522, nadM; bifunctional NMN adenylyltransferase/nudix hydrolase [EC:2.7.7.1 3.6.1.-]	56	705	12
Metabolism	Amino acid metabolism	00330 Arginine and proline metabolism [PATH:ko00330]	K13746; carboxynorspermidine dehydrogenase	0	14	0
Genetic Information Processing	Transcription	03020 RNA polymerase [PATH:ko03020]	K13798, rpoB; DNA-directed RNA polymerase subunit B [EC:2.7.7.6]	6	141	0
Metabolism	Carbohydrate metabolism	00053 Ascorbate and aldarate metabolism [PATH:ko00053]	K13873, araA; L-arabinose 1- dehydrogenase [EC:1.1.1.46]	6	14	0
Metabolism	Carbohydrate metabolism	00053 Ascorbate and aldarate metabolism [PATH:ko00053]	K13874, araB; L-arabinonolactonase [EC:3.1.1.15]	53	49	0
Metabolism	Carbohydrate metabolism	00053 Ascorbate and aldarate metabolism [PATH:ko00053]	K13875, araC; L-arabonate dehydrase [EC:4.2.1.25]	153	172	0
Metabolism	Carbohydrate metabolism	00053 Ascorbate and aldarate metabolism [PATH:ko00053]	K13877, araE; alpha-ketoglutaric semialdehyde dehydrogenase [EC:1.2.1.26]	27	12	0
Metabolism	Carbohydrate metabolism	00040 Pentose and glucuronate interconversions [PATH:ko00040]	K14274; D-xylonolactonase	11	5	2
Metabolism	Carbohydrate metabolism	00630 Glyoxylate and dicarboxylate metabolism [PATH:ko00630]	K14449, mch; mesaconyl-CoA hydratase	235	1044	43
Metabolism	Energy metabolism	00720 Carbon fixation pathways in prokaryotes [PATH:ko00720]	K14469; acrylyl-CoA reductase (NADPH) / 3-hydroxypropionyl-CoA dehydratase / 3-hydroxypropionyl-CoA synthetase [EC:1.3.1.84 4.2.1.116 6.2.1.36]	377	3	0
Metabolism	Energy metabolism	00720 Carbon fixation pathways in prokaryotes [PATH:ko00720]	K14471, smtA; succinyl-CoA:(S)- malate CoA transferase subunit A [EC:2.8.3.-]	29	5	0
Genetic Information Processing	Translation	00970 Aminoacyl-tRNA biosynthesis [PATH:ko00970]	KARS, lysS; lysyl-tRNA synthetase, class II [EC:6.1.1.6]	12932	21776	114
Human Diseases	Infectious diseases	05110 Vibrio cholerae infection [PATH:ko05110]	KDELR; ER lumen protein retaining receptor	23	8	0
Genetic Information Processing	Translation	03013 RNA transport [PATH:ko03013]	KPNB1; importin subunit beta-1	14	6	1
Cellular Processes	Cell communication	04530 Tight junction [PATH:ko04530]	KRAS, KRAS2; GTPase KRas	0	18	0
Metabolism	Amino acid metabolism	00330 Arginine and proline metabolism [PATH:ko00330]	LAP3; cytosol aminopeptidase [EC:3.4.11.1 3.4.11.5]	2	15	0
Genetic Information Processing	Translation	00970 Aminoacyl-tRNA biosynthesis [PATH:ko00970]	LARS, leuS; leucyl-tRNA synthetase [EC:6.1.1.4]	27516	38825	512
Metabolism	Lipid metabolism	00564 Glycerophospholipid metabolism [PATH:ko00564]	LCAT; lecithin-cholesterol acyltransferase [EC:2.3.1.43]	7	50	0
Metabolism	Amino acid metabolism	00270 Cysteine and methionine metabolism [PATH:ko00270]	LDH, ldh; L-lactate dehydrogenase [EC:1.1.1.27]	466	1351	4
Metabolism	Amino acid metabolism	00290 Valine, leucine and isoleucine biosynthesis [PATH:ko00290]	LEU1; 3-isopropylmalate dehydratase [EC:4.2.1.33]	193	97	1
Cellular Processes	Transport and catabolism	04142 Lysosome [PATH:ko04142]	LGMN; legumain [EC:3.4.22.34]	11	6	3
Metabolism	Energy metabolism	00196 Photosynthesis - antenna proteins [PATH:ko00196]	LHCA1; light-harvesting complex I chlorophyll a/b binding protein 1	14	2	0
Metabolism	Energy metabolism	00196 Photosynthesis - antenna proteins [PATH:ko00196]	LHCA2; light-harvesting complex I chlorophyll a/b binding protein 2	16	1	0
Metabolism	Energy metabolism	00196 Photosynthesis - antenna proteins [PATH:ko00196]	LHCA3; light-harvesting complex I chlorophyll a/b binding protein 3	12	3	0
Metabolism	Energy metabolism	00196 Photosynthesis - antenna proteins [PATH:ko00196]	LHCA4; light-harvesting complex I chlorophyll a/b binding protein 4	24	3	0
Metabolism	Energy metabolism	00196 Photosynthesis - antenna proteins [PATH:ko00196]	LHCA5; light-harvesting complex I chlorophyll a/b binding protein 5	25	1	0
Metabolism	Energy metabolism	00196 Photosynthesis - antenna proteins [PATH:ko00196]	LHCB1; light-harvesting complex II chlorophyll a/b binding protein 1	43	5	0
Metabolism	Energy metabolism	00196 Photosynthesis - antenna proteins [PATH:ko00196]	LHCB2; light-harvesting complex II chlorophyll a/b binding protein 2	49	3	0
Metabolism	Energy metabolism	00196 Photosynthesis - antenna proteins [PATH:ko00196]	LHCB4; light-harvesting complex II chlorophyll a/b binding protein 4	25	5	0
Metabolism	Energy metabolism	00196 Photosynthesis - antenna proteins [PATH:ko00196]	LHCB5; light-harvesting complex II chlorophyll a/b binding protein 5	16	0	0
Metabolism	Energy metabolism	00196 Photosynthesis - antenna proteins [PATH:ko00196]	LHCB7; light-harvesting complex II chlorophyll a/b binding protein 7	17	0	0
Metabolism	Energy metabolism	00190 Oxidative phosphorylation [PATH:ko00190]	LHPP; phospholysine phosphohistidine inorganic pyrophosphate phosphatase [EC:3.6.1.1 3.1.3.-]	1	21	0
Genetic Information Processing	Replication and repair	03030 DNA replication [PATH:ko03030]	LIG1; DNA ligase 1 [EC:6.5.1.1]	30	564	3
Organismal Systems	Endocrine system	04614 Renin-angiotensin system [PATH:ko04614]	LNPEP; cystinyl aminopeptidase [EC:3.4.11.3]	3	15	0
Metabolism	Carbohydrate metabolism	00020 Citrate cycle (TCA cycle) [PATH:ko00020]	LSC1; succinyl-CoA synthetase alpha subunit [EC:6.2.1.4 6.2.1.5]	40	61	8
Metabolism	Carbohydrate metabolism	00020 Citrate cycle (TCA cycle) [PATH:ko00020]	LSC2; succinyl-CoA synthetase beta subunit [EC:6.2.1.4 6.2.1.5]	62	44	25
Genetic Information Processing	Folding, sorting and degradation	03018 RNA degradation [PATH:ko03018]	LSM1; U6 snRNA-associated Sm-like protein LSm1	14	1	1
Genetic Information Processing	Folding, sorting and degradation	03018 RNA degradation [PATH:ko03018]	LSM4; U6 snRNA-associated Sm-like protein LSm4	0	11	0
Metabolism	Metabolism of terpenoids and polyketides	00906 Carotenoid biosynthesis [PATH:ko00906]	LUT1, CYP97C1; carotene epsilon-monooxygenase [EC:1.14.99.45]	19	0	0
Metabolism	Amino acid metabolism	00300 Lysine biosynthesis [PATH:ko00300]	LYS1; saccharopine dehydrogenase (NAD+, L-lysine forming) [EC:1.5.1.7]	1351	7013	102
Metabolism	Amino acid metabolism	00300 Lysine biosynthesis [PATH:ko00300]	LYS4; homoaconitate hydratase [EC:4.2.1.36]	3	124	0
Genetic Information Processing	Folding, sorting and degradation	04141 Protein processing in endoplasmic reticulum [PATH:ko04141]	MAN1; mannosyl-oligosaccharide alpha-1,2-mannosidase [EC:3.2.1.113]	16	54	4
Cellular Processes	Transport and catabolism	04142 Lysosome [PATH:ko04142]	MAN2B1, LAMAN; lysosomal alpha-mannosidase [EC:3.2.1.24]	3	15	1
Human Diseases	Substance dependence	05030 Cocaine addiction [PATH:ko05030]	MAO, aofH; monoamine oxidase [EC:1.4.3.4]	1109	861	0
Genetic Information Processing	Translation	00970 Aminoacyl-tRNA biosynthesis [PATH:ko00970]	MARS, metG; methionyl-tRNA synthetase [EC:6.1.1.10]	18275	25421	471
Cellular Processes	Transport and catabolism	04145 Phagosome [PATH:ko04145]	MBL; mannose-binding lectin	0	23	0
Genetic Information Processing	Folding, sorting and degradation	04141 Protein processing in endoplasmic reticulum [PATH:ko04141]	MBTPS1; membrane-bound transcription factor site-1 protease [EC:3.4.21.112]	17	34	0
Metabolism	Amino acid metabolism	00280 Valine, leucine and isoleucine degradation [PATH:ko00280]	MCEE, epi; methylmalonyl-CoA/ethylmalonyl-CoA epimerase [EC:5.1.99.1]	186	106	0
Cellular Processes	Cell growth and death	04110 Cell cycle [PATH:ko04110]	MCM2; DNA replication licensing factor MCM2 [EC:3.6.4.12]	48	45	12
Cellular Processes	Cell growth and death	04110 Cell cycle [PATH:ko04110]	MCM3; DNA replication licensing factor MCM3 [EC:3.6.4.12]	54	46	0
Cellular Processes	Cell growth and death	04110 Cell cycle [PATH:ko04110]	MCM4, CDC54; DNA replication licensing factor MCM4 [EC:3.6.4.12]	22	48	0
Cellular Processes	Cell growth and death	04110 Cell cycle [PATH:ko04110]	MCM5, CDC46; DNA replication licensing factor MCM5 [EC:3.6.4.12]	19	60	21
Cellular Processes	Cell growth and death	04110 Cell cycle [PATH:ko04110]	MCM6; DNA replication licensing factor MCM6 [EC:3.6.4.12]	17	43	0
Cellular Processes	Cell growth and death	04110 Cell cycle [PATH:ko04110]	MCM7, CDC47; DNA replication licensing factor MCM7 [EC:3.6.4.12]	22	66	3
Metabolism	Carbohydrate metabolism	00020 Citrate cycle (TCA cycle) [PATH:ko00020]	MDH1; malate dehydrogenase [EC:1.1.1.37]	89	44	3
Metabolism	Carbohydrate metabolism	00020 Citrate cycle (TCA cycle) [PATH:ko00020]	MDH2; malate dehydrogenase [EC:1.1.1.37]	51	40	7
Cellular Processes	Cell growth and death	04113 Meiosis - yeast [PATH:ko04113]	MDS1, RIM11; serine/threonine-protein kinase MDS1/RIM11 [EC:2.7.11.1]	0	11	0
Metabolism	Lipid metabolism	00062 Fatty acid elongation [PATH:ko00062]	MECR, NRBF1; mitochondrial trans-2-enoyl-CoA reductase [EC:1.3.1.38]	34	63	0
Metabolism	Metabolism of cofactors and vitamins	00860 Porphyrin and chlorophyll metabolism [PATH:ko00860]	MET8; precorrin-2 dehydrogenase / sirohydrochlorin ferrochelatase [EC:1.3.1.76 4.99.1.4]	1361	501	0
Metabolism	Lipid metabolism	00071 Fatty acid metabolism [PATH:ko00071]	MFP2; enoyl-CoA hydratase/3-hydroxyacyl-CoA dehydrogenase [EC:4.2.1.17 1.1.1.35 1.1.1.211]	20	8	0
Metabolism	Glycan biosynthesis and metabolism	00510 N-Glycan biosynthesis [PATH:ko00510]	MGAT3; beta-1,4-mannosyl-glycoprotein beta-1,4-N-acetylglucosaminyltransferase [EC:2.4.1.144]	5	34	0
Metabolism	Lipid metabolism	00561 Glycerolipid metabolism [PATH:ko00561]	MGLL; acylglycerol lipase [EC:3.1.1.23]	80	36	0
Metabolism	Carbohydrate metabolism	00053 Ascorbate and aldarate metabolism [PATH:ko00053]	MIOX; inositol oxygenase [EC:1.13.99.1]	119	16	0
Environmental Information Processing	Signal transduction	04011 MAPK signaling pathway - yeast [PATH:ko04011]	MKK1_2; mitogen-activated protein kinase kinase [EC:2.7.12.2]	1	15	0
Genetic Information Processing	Replication and repair	03430 Mismatch repair [PATH:ko03430]	MLH1; DNA mismatch repair protein MLH1	17	26	0
Human Diseases	Neurodegenerative diseases	05010 Alzheimer's disease [PATH:ko05010]	MME; neprilysin [EC:3.4.24.11]	287	95	0
Cellular Processes	Cell growth and death	04111 Cell cycle - yeast [PATH:ko04111]	MOB1, Mats; MOB kinase activator 1	13	4	0
Genetic Information Processing	Folding, sorting and degradation	04122 Sulfur relay system [PATH:ko04122]	MOCS1, moaA; molybdenum cofactor biosynthesis protein	9616	9234	685
Genetic Information Processing	Folding, sorting and degradation	04122 Sulfur relay system [PATH:ko04122]	MOCS2, moaE; molybdopterin synthase catalytic subunit [EC:2.-.-.-]	3029	2887	61
Genetic Information Processing	Folding, sorting and degradation	04122 Sulfur relay system [PATH:ko04122]	MOCS3, UBA4, moeB; adenylyltransferase and sulfurtransferase	5513	2861	65
Genetic Information Processing	Replication and repair	03410 Base excision repair [PATH:ko03410]	MPG; DNA-3-methyladenine glycosylase [EC:3.2.2.21]	2576	1568	7
Genetic Information Processing	Replication and repair	03440 Homologous recombination [PATH:ko03440]	MRE11; double-strand break repair protein MRE11	26	9	0
Genetic Information Processing	Replication and repair	03430 Mismatch repair [PATH:ko03430]	MSH2; DNA mismatch repair protein MSH2	12	34	5
Genetic Information Processing	Replication and repair	03430 Mismatch repair [PATH:ko03430]	MSH3; DNA mismatch repair protein MSH3	14	42	0
Genetic Information Processing	Replication and repair	03430 Mismatch repair [PATH:ko03430]	MSH6; DNA mismatch repair protein MSH6	19	12	12
Genetic Information Processing	Translation	03015 mRNA surveillance pathway [PATH:ko03015]	MSI; RNA-binding protein Musashi	9	11	0
Genetic Information Processing	Translation	00970 Aminoacyl-tRNA biosynthesis [PATH:ko00970]	MTFMT, fmt; methionyl-tRNA formyltransferase [EC:2.1.2.9]	7737	10444	635
Metabolism	Metabolism of cofactors and vitamins	00670 One carbon pool by folate [PATH:ko00670]	MTHFD1L; monofunctional C1-tetrahydrofolate synthase, mitochondrial [EC:6.3.4.3]	0	27	0
Metabolism	Metabolism of cofactors and vitamins	00670 One carbon pool by folate [PATH:ko00670]	MTHFD2; methylenetetrahydrofolate dehydrogenase(NAD+) / 5,10-methenyltetrahydrofolate cyclohydrolase [EC:1.5.1.15 3.5.4.9]	12	19	0
Metabolism	Metabolism of cofactors and vitamins	00670 One carbon pool by folate [PATH:ko00670]	MTHFD; methylenetetrahydrofolate dehydrogenase (NADP+) / methenyltetrahydrofolate cyclohydrolase / formyltetrahydrofolate synthetase [EC:1.5.1.5 3.5.4.9 6.3.4.3]	56	528	34
Metabolism	Amino acid metabolism	00270 Cysteine and methionine metabolism [PATH:ko00270]	MTN; 5'-methylthioadenosine nucleosidase [EC:3.2.2.16]	11	0	0
Genetic Information Processing	Folding, sorting and degradation	03018 RNA degradation [PATH:ko03018]	MTR4, SKIV2L2; ATP-dependent RNA helicase DOB1 [EC:3.6.4.13]	62	126	6
Metabolism	Metabolism of other amino acids	00480 Glutathione metabolism [PATH:ko00480]	MTRYP; mitochondrial tryparedoxin peroxidase, trypanosomatid typical 2-Cys peroxiredoxin [EC:1.11.1.15]	0	35	0
Genetic Information Processing	Replication and repair	03410 Base excision repair [PATH:ko03410]	MUG, TDG; TDG/mug DNA glycosylase family protein [EC:3.2.2.-]	331	178	2
Metabolism	Amino acid metabolism	00280 Valine, leucine and isoleucine degradation [PATH:ko00280]	MUT; methylmalonyl-CoA mutase [EC:5.4.99.2]	3063	17082	17
Metabolism	Metabolism of terpenoids and polyketides	00900 Terpenoid backbone biosynthesis [PATH:ko00900]	MVD, mvaD; diphosphomevalonate decarboxylase [EC:4.1.1.33]	38	1411	4
Cellular Processes	Cell communication	04530 Tight junction [PATH:ko04530]	MYH; myosin heavy chain	4	17	25
Cellular Processes	Transport and catabolism	04142 Lysosome [PATH:ko04142]	NAGLU; alpha-N-acetylglucosaminidase [EC:3.2.1.50]	9	253	0
Metabolism	Metabolism of cofactors and vitamins	00760 Nicotinate and nicotinamide metabolism [PATH:ko00760]	NAMPT; nicotinamide phosphoribosyltransferase [EC:2.4.2.12]	21	319	0
Metabolism	Carbohydrate metabolism	00520 Amino sugar and nucleotide sugar metabolism [PATH:ko00520]	NANS, SAS; sialic acid synthase [EC:2.5.1.56 2.5.1.57]	52	33	0
Genetic Information Processing	Translation	00970 Aminoacyl-tRNA biosynthesis [PATH:ko00970]	NARS, asnS; asparaginyl-tRNA synthetase [EC:6.1.1.22]	3756	9372	790
Genetic Information Processing	Transcription	03040 Spliceosome [PATH:ko03040]	NCBP2, CBP20; nuclear cap-binding protein subunit 2	12	2	0
Human Diseases	Neurodegenerative diseases	05012 Parkinson's disease [PATH:ko05012]	ND1; NADH-ubiquinone oxidoreductase chain 1 [EC:1.6.5.3]	7	13	2
Human Diseases	Neurodegenerative diseases	05012 Parkinson's disease [PATH:ko05012]	ND3; NADH-ubiquinone oxidoreductase chain 3 [EC:1.6.5.3]	1	25	0
Human Diseases	Neurodegenerative diseases	05012 Parkinson's disease [PATH:ko05012]	ND4; NADH-ubiquinone oxidoreductase chain 4 [EC:1.6.5.3]	5	48	0
Human Diseases	Neurodegenerative diseases	05012 Parkinson's disease [PATH:ko05012]	ND4L; NADH-ubiquinone oxidoreductase chain 4L [EC:1.6.5.3]	13	11	0
Human Diseases	Neurodegenerative diseases	05012 Parkinson's disease [PATH:ko05012]	ND5; NADH-ubiquinone oxidoreductase chain 5 [EC:1.6.5.3]	19	43	0
Human Diseases	Neurodegenerative diseases	05010 Alzheimer's disease [PATH:ko05010]	NDUFS1; NADH dehydrogenase (ubiquinone) Fe-S protein 1 [EC:1.6.5.3 1.6.99.3]	58	54	0
Human Diseases	Neurodegenerative diseases	05010 Alzheimer's disease [PATH:ko05010]	NDUFS2; NADH dehydrogenase (ubiquinone) Fe-S protein 2 [EC:1.6.5.3 1.6.99.3]	47	311	99
Human Diseases	Neurodegenerative diseases	05010 Alzheimer's disease [PATH:ko05010]	NDUFS3; NADH dehydrogenase (ubiquinone) Fe-S protein 3 [EC:1.6.5.3 1.6.99.3]	20	39	19
Human Diseases	Neurodegenerative diseases	05010 Alzheimer's disease [PATH:ko05010]	NDUFS7; NADH dehydrogenase (ubiquinone) Fe-S protein 7 [EC:1.6.5.3 1.6.99.3]	18	37	5
Human Diseases	Neurodegenerative diseases	05010 Alzheimer's disease [PATH:ko05010]	NDUFS8; NADH dehydrogenase (ubiquinone) Fe-S protein 8 [EC:1.6.5.3 1.6.99.3]	7	5	17
Human Diseases	Neurodegenerative diseases	05010 Alzheimer's disease [PATH:ko05010]	NDUFV1; NADH dehydrogenase (ubiquinone) flavoprotein 1 [EC:1.6.5.3 1.6.99.3]	71	46	0
Human Diseases	Neurodegenerative diseases	05010 Alzheimer's disease [PATH:ko05010]	NDUFV2; NADH dehydrogenase (ubiquinone) flavoprotein 2 [EC:1.6.5.3 1.6.99.3]	51	185	13
Cellular Processes	Transport and catabolism	04142 Lysosome [PATH:ko04142]	NEU1; sialidase-1 [EC:3.2.1.18]	199	1102	0
Metabolism	Amino acid metabolism	00250 Alanine, aspartate and glutamate metabolism [PATH:ko00250]	NIT2; omega-amidase [EC:3.5.1.3]	91	60	0
Metabolism	Metabolism of other amino acids	00460 Cyanoamino acid metabolism [PATH:ko00460]	NIT4; beta-cyano-L-alanine hydratase/nitrilase [EC:3.5.5.1 3.5.5.4]	4	22	0
Genetic Information Processing	Translation	03008 Ribosome biogenesis in eukaryotes [PATH:ko03008]	NMD3; nonsense-mediated mRNA decay protein 3	38	68	1
Metabolism	Metabolism of cofactors and vitamins	00760 Nicotinate and nicotinamide metabolism [PATH:ko00760]	NNT; NAD(P) transhydrogenase [EC:1.6.1.2]	56	74	2
Metabolism	Metabolism of cofactors and vitamins	00860 Porphyrin and chlorophyll metabolism [PATH:ko00860]	NOL, NYC1; chlorophyll(ide) b reductase [EC:1.1.1.294]	18	3	3
Cellular Processes	Transport and catabolism	04142 Lysosome [PATH:ko04142]	NPC1; Niemann-Pick C1 protein	25	5	1
Organismal Systems	Excretory system	04962 Vasopressin-regulated water reabsorption [PATH:ko04962]	NSF; vesicle-fusing ATPase [EC:3.6.4.6]	48	166	1
Genetic Information Processing	Replication and repair	03410 Base excision repair [PATH:ko03410]	NTH; endonuclease III [EC:4.2.99.18]	5249	7379	65
Genetic Information Processing	Translation	03013 RNA transport [PATH:ko03013]	NUP155; nuclear pore complex protein Nup155	15	3	0
Metabolism	Amino acid metabolism	00310 Lysine degradation [PATH:ko00310]	OGDH, sucA; 2-oxoglutarate dehydrogenase E1 component [EC:1.2.4.2]	19976	14159	228
Genetic Information Processing	Replication and repair	03410 Base excision repair [PATH:ko03410]	OGG1; N-glycosylase/DNA lyase [EC:3.2.2.- 4.2.99.18]	28	201	5
Cellular Processes	Cell growth and death	04110 Cell cycle [PATH:ko04110]	ORC1; origin recognition complex subunit 1	12	1	0
Metabolism	Amino acid metabolism	00330 Arginine and proline metabolism [PATH:ko00330]	OTC, argF, argI; ornithine carbamoyltransferase [EC:2.1.3.3]	10216	9126	54
Genetic Information Processing	Folding, sorting and degradation	04141 Protein processing in endoplasmic reticulum [PATH:ko04141]	OTU1, YOD1; ubiquitin thioesterase OTU1 [EC:3.1.2.-]	12	0	0
Metabolism	Amino acid metabolism	00280 Valine, leucine and isoleucine degradation [PATH:ko00280]	OXCT; 3-oxoacid CoA-transferase [EC:2.8.3.5]	22	102	28
Environmental Information Processing	Signal transduction	04010 MAPK signaling pathway [PATH:ko04010]	P38; p38 MAP kinase [EC:2.7.11.24]	4	11	2
Genetic Information Processing	Folding, sorting and degradation	03018 RNA degradation [PATH:ko03018]	PABPC; polyadenylate-binding protein	42	29	3
Metabolism	Lipid metabolism	00565 Ether lipid metabolism [PATH:ko00565]	PAFAH; platelet-activating factor acetylhydrolase [EC:3.1.1.47]	49	64	10
Metabolism	Metabolism of cofactors and vitamins	00860 Porphyrin and chlorophyll metabolism [PATH:ko00860]	PAO, ACD1; pheophorbide a oxygenase [EC:1.14.12.20]	102	0	0
Genetic Information Processing	Translation	03015 mRNA surveillance pathway [PATH:ko03015]	PAP; poly(A) polymerase [EC:2.7.7.19]	22	18	1
Metabolism	Energy metabolism	00920 Sulfur metabolism [PATH:ko00920]	PAPSS; 3'-phosphoadenosine 5'-phosphosulfate synthase [EC:2.7.7.4 2.7.1.25]	23	16	39
Human Diseases	Neurodegenerative diseases	05012 Parkinson's disease [PATH:ko05012]	PARK7; protein DJ-1	3	68	2
Genetic Information Processing	Replication and repair	03410 Base excision repair [PATH:ko03410]	PARP; poly [ADP-ribose] polymerase [EC:2.4.2.30]	0	31	4
Genetic Information Processing	Translation	00970 Aminoacyl-tRNA biosynthesis [PATH:ko00970]	PARS, proS; prolyl-tRNA synthetase [EC:6.1.1.15]	18275	22968	831
Metabolism	Carbohydrate metabolism	00020 Citrate cycle (TCA cycle) [PATH:ko00020]	PC, pyc; pyruvate carboxylase [EC:6.4.1.1]	2085	4699	17
Environmental Information Processing	Signal transduction	04330 Notch signaling pathway [PATH:ko04330]	PCAF, KAT2, GCN5; histone acetyltransferase [EC:2.3.1.48]	151	46	0
Metabolism	Amino acid metabolism	00280 Valine, leucine and isoleucine degradation [PATH:ko00280]	PCCA, pccA; propionyl-CoA carboxylase alpha chain [EC:6.4.1.3]	2528	3785	14
Metabolism	Amino acid metabolism	00280 Valine, leucine and isoleucine degradation [PATH:ko00280]	PCCB, pccB; propionyl-CoA carboxylase beta chain [EC:6.4.1.3]	5129	16403	180
Cellular Processes	Cell growth and death	04110 Cell cycle [PATH:ko04110]	PCNA; proliferating cell nuclear antigen	18	196	2
Metabolism	Lipid metabolism	00564 Glycerophospholipid metabolism [PATH:ko00564]	PCYT1; choline-phosphate cytidylyltransferase [EC:2.7.7.15]	13	229	0
Metabolism	Lipid metabolism	00564 Glycerophospholipid metabolism [PATH:ko00564]	PCYT2; ethanolamine-phosphate cytidylyltransferase [EC:2.7.7.14]	12	14	0
Human Diseases	Substance dependence	05032 Morphine addiction [PATH:ko05032]	PDE; 3',5'-cyclic-nucleotide phosphodiesterase [EC:3.1.4.17]	243	356	6
Metabolism	Nucleotide metabolism	00230 Purine metabolism [PATH:ko00230]	PDEB2, PDE2B; cAMP-specific phosphodiesterase [EC:3.1.4.53]	2	14	0
Environmental Information Processing	Signal transduction	04066 HIF-1 signaling pathway [PATH:ko04066]	PDHA, pdhA; pyruvate dehydrogenase E1 component subunit alpha [EC:1.2.4.1]	3446	4144	43
Environmental Information Processing	Signal transduction	04066 HIF-1 signaling pathway [PATH:ko04066]	PDHB, pdhB; pyruvate dehydrogenase E1 component subunit beta [EC:1.2.4.1]	3874	5484	116
Genetic Information Processing	Folding, sorting and degradation	04141 Protein processing in endoplasmic reticulum [PATH:ko04141]	PDIA1, P4HB; protein disulfide-isomerase A1 [EC:5.3.4.1]	70	73	0
Genetic Information Processing	Folding, sorting and degradation	04141 Protein processing in endoplasmic reticulum [PATH:ko04141]	PDIA6, TXNDC7; protein disulfide-isomerase A6 [EC:5.3.4.1]	15	20	0
Cellular Processes	Cell communication	04510 Focal adhesion [PATH:ko04510]	PDPK1; 3-phosphoinositide dependent protein kinase-1 [EC:2.7.11.1]	10	42	2
Metabolism	Metabolism of terpenoids and polyketides	00906 Carotenoid biosynthesis [PATH:ko00906]	PDS, crtP; 15-cis-phytoene desaturase [EC:1.3.5.5]	1466	35	1
Cellular Processes	Transport and catabolism	04146 Peroxisome [PATH:ko04146]	PECR; peroxisomal trans-2-enoyl-CoA reductase [EC:1.3.1.38]	23	8	12
Genetic Information Processing	Translation	03015 mRNA surveillance pathway [PATH:ko03015]	PELO, DOM34, pelA; protein pelota	20	219	0
Metabolism	Lipid metabolism	00564 Glycerophospholipid metabolism [PATH:ko00564]	PEMT; phosphatidylethanolamine N-methyltransferase [EC:2.1.1.17]	85	248	4
Cellular Processes	Transport and catabolism	04146 Peroxisome [PATH:ko04146]	PEX1; peroxin-1	14	9	0
Cellular Processes	Transport and catabolism	04146 Peroxisome [PATH:ko04146]	PEX5, PXR1; peroxin-5	15	6	0
Cellular Processes	Transport and catabolism	04146 Peroxisome [PATH:ko04146]	PEX6, PXAAA1; peroxin-6	10	26	2
Cellular Processes	Transport and catabolism	04146 Peroxisome [PATH:ko04146]	PEX7, PTS2R; peroxin-7	24	7	0
Human Diseases	Infectious diseases	05144 Malaria [PATH:ko05144]	PFEMP1; erythrocyte membrane protein 1	1	1	13
Environmental Information Processing	Signal transduction	04066 HIF-1 signaling pathway [PATH:ko04066]	PFKFB; 6-phosphofructo-2-kinase / fructose-2,6-bisphosphatase [EC:2.7.1.105 3.1.3.46]	62	67	1
Metabolism	Carbohydrate metabolism	00010 Glycolysis / Gluconeogenesis [PATH:ko00010]	PGK, pgk; phosphoglycerate kinase [EC:2.7.2.3]	13451	20056	165
Metabolism	Carbohydrate metabolism	00030 Pentose phosphate pathway [PATH:ko00030]	PGLS, pgl, devB; 6-phosphogluconolactonase [EC:3.1.1.31]	2906	1252	18
Metabolism	Carbohydrate metabolism	00500 Starch and sucrose metabolism [PATH:ko00500]	PGM2L1; glucose-1,6-bisphosphate synthase [EC:2.7.1.106]	191	31	0
Environmental Information Processing	Signal transduction	04020 Calcium signaling pathway [PATH:ko04020]	PHKA_B; phosphorylase kinase alpha/beta subunit	2085	27	0
Environmental Information Processing	Signal transduction	04070 Phosphatidylinositol signaling system [PATH:ko04070]	PI4K; phosphatidylinositol 4-kinase [EC:2.7.1.67]	41	21	0
Cellular Processes	Transport and catabolism	04140 Regulation of autophagy [PATH:ko04140]	PIK3C3, VPS34; phosphatidylinositol 3-kinase [EC:2.7.1.137]	26	25	0
Cellular Processes	Cell communication	04510 Focal adhesion [PATH:ko04510]	PIK3C; phosphatidylinositol-4,5-bisphosphate 3-kinase [EC:2.7.1.153]	2	27	1
Organismal Systems	Immune system	04622 RIG-I-like receptor signaling pathway [PATH:ko04622]	PIN1; peptidyl-prolyl cis-trans isomerase NIMA-interacting 1 [EC:5.2.1.8]	8	32	2
Human Diseases	Cancers	05203 Viral carcinogenesis [PATH:ko05203]	PK, pyk; pyruvate kinase [EC:2.7.1.40]	12612	16260	119
Cellular Processes	Cell communication	04540 Gap junction [PATH:ko04540]	PKA; protein kinase A [EC:2.7.11.11]	18	81	2
Cellular Processes	Transport and catabolism	04144 Endocytosis [PATH:ko04144]	PLD; phospholipase D [EC:3.1.4.4]	41	60	0
Cellular Processes	Cell growth and death	04110 Cell cycle [PATH:ko04110]	PLK1; polo-like kinase 1 [EC:2.7.11.21]	2	43	0
Genetic Information Processing	Transcription	03040 Spliceosome [PATH:ko03040]	PLRG1, PRL1, PRP46; pleiotropic regulator 1	26	15	3
Genetic Information Processing	Replication and repair	03030 DNA replication [PATH:ko03030]	POLA1; DNA polymerase alpha subunit A [EC:2.7.7.7]	29	40	0
Genetic Information Processing	Replication and repair	03030 DNA replication [PATH:ko03030]	POLD1; DNA polymerase delta subunit 1 [EC:2.7.7.7]	107	97	3
Genetic Information Processing	Replication and repair	03030 DNA replication [PATH:ko03030]	POLE1; DNA polymerase epsilon subunit 1 [EC:2.7.7.7]	50	299	0
Genetic Information Processing	Translation	03008 Ribosome biogenesis in eukaryotes [PATH:ko03008]	POP4, RPP29; ribonuclease P protein subunit POP4 [EC:3.1.26.5]	0	27	0
Genetic Information Processing	Translation	03008 Ribosome biogenesis in eukaryotes [PATH:ko03008]	POP5; ribonuclease P/MRP protein subunit POP5 [EC:3.1.26.5]	0	11	0
Environmental Information Processing	Signal transduction	04075 Plant hormone signal transduction [PATH:ko04075]	PP2C; protein phosphatase 2C [EC:3.1.3.16]	18	4	0
Metabolism	Metabolism of cofactors and vitamins	00770 Pantothenate and CoA biosynthesis [PATH:ko00770]	PPCDC, coaC; phosphopantothenoylcysteine decarboxylase [EC:4.1.1.36]	23	48	0
Metabolism	Metabolism of cofactors and vitamins	00770 Pantothenate and CoA biosynthesis [PATH:ko00770]	PPCS, coaB; phosphopantothenate-cysteine ligase [EC:6.3.2.5]	12	22	0
Genetic Information Processing	Transcription	03040 Spliceosome [PATH:ko03040]	PPIE; peptidyl-prolyl isomerase E (cyclophilin E) [EC:5.2.1.8]	6	17	0
Environmental Information Processing	Signal transduction	04020 Calcium signaling pathway [PATH:ko04020]	PPIF; peptidyl-prolyl isomerase F (cyclophilin D) [EC:5.2.1.8]	25	28	0
Genetic Information Processing	Transcription	03040 Spliceosome [PATH:ko03040]	PPIH, CYPH; peptidyl-prolyl isomerase H (cyclophilin H) [EC:5.2.1.8]	6	35	5
Genetic Information Processing	Transcription	03040 Spliceosome [PATH:ko03040]	PPIL1; peptidyl-prolyl cis-trans isomerase-like 1 [EC:5.2.1.8]	21	141	3
Genetic Information Processing	Folding, sorting and degradation	04120 Ubiquitin mediated proteolysis [PATH:ko04120]	PPIL2, CYC4, CHP60; peptidyl-prolyl cis-trans isomerase-like 2 [EC:5.2.1.8]	34	98	0
Metabolism	Metabolism of cofactors and vitamins	00860 Porphyrin and chlorophyll metabolism [PATH:ko00860]	PPOX, hemY; oxygen-dependent protoporphyrinogen oxidase [EC:1.3.3.4]	107	713	1
Cellular Processes	Cell communication	04510 Focal adhesion [PATH:ko04510]	PPP1C; protein phosphatase 1, catalytic subunit [EC:3.1.3.16]	22	66	31
Cellular Processes	Cell communication	04530 Tight junction [PATH:ko04530]	PPP2C; protein phosphatase 2 (formerly 2A), catalytic subunit [EC:3.1.3.16]	62	173	17
Cellular Processes	Cell communication	04530 Tight junction [PATH:ko04530]	PPP2R1; protein phosphatase 2 (formerly 2A), regulatory subunit A	32	17	4
Cellular Processes	Cell communication	04530 Tight junction [PATH:ko04530]	PPP2R2; protein phosphatase 2 (formerly 2A), regulatory subunit B	39	24	6
Environmental Information Processing	Signal transduction	04151 PI3K-Akt signaling pathway [PATH:ko04151]	PPP2R3; protein phosphatase 2 (formerly 2A), regulatory subunit B''	18	22	0
Cellular Processes	Cell growth and death	04113 Meiosis - yeast [PATH:ko04113]	PPP2R5; protein phosphatase 2 (formerly 2A), regulatory subunit B'	43	49	9
Cellular Processes	Cell growth and death	04114 Oocyte meiosis [PATH:ko04114]	PPP3C, CNA; protein phosphatase 3, catalytic subunit [EC:3.1.3.16]	1	29	14
Environmental Information Processing	Signal transduction	04010 MAPK signaling pathway [PATH:ko04010]	PPP5C, PP5; protein phosphatase 5 [EC:3.1.3.16]	24	38	24
Metabolism	Nucleotide metabolism	00230 Purine metabolism [PATH:ko00230]	PPX1; exopolyphosphatase [EC:3.6.1.11]	5987	7251	453
Cellular Processes	Transport and catabolism	04146 Peroxisome [PATH:ko04146]	PRDX1; peroxiredoxin 1 [EC:1.11.1.15]	12	75	0
Cellular Processes	Transport and catabolism	04146 Peroxisome [PATH:ko04146]	PRDX5; peroxiredoxin 5, atypical 2-Cys peroxiredoxin [EC:1.11.1.15]	41	6	0
Metabolism	Amino acid metabolism	00360 Phenylalanine metabolism [PATH:ko00360]	PRDX6; peroxiredoxin 6, 1-Cys peroxiredoxin [EC:1.11.1.7 1.11.1.15 3.1.1.-]	7	12	1
Genetic Information Processing	Replication and repair	03030 DNA replication [PATH:ko03030]	PRI1; DNA primase small subunit [EC:2.7.7.-]	11	9	0
Cellular Processes	Transport and catabolism	04140 Regulation of autophagy [PATH:ko04140]	PRKAA, AMPK; 5'-AMP-activated protein kinase, catalytic alpha subunit [EC:2.7.11.11]	17	95	0
Cellular Processes	Cell growth and death	04210 Apoptosis [PATH:ko04210]	PRKAR; cAMP-dependent protein kinase regulator	7	15	3
Cellular Processes	Cell growth and death	04110 Cell cycle [PATH:ko04110]	PRKDC; DNA-dependent protein kinase catalytic subunit [EC:2.7.11.1]	0	14	0
Cellular Processes	Cell communication	04540 Gap junction [PATH:ko04540]	PRKG; protein kinase, cGMP-dependent [EC:2.7.11.12]	48	6	0
Cellular Processes	Cell growth and death	04111 Cell cycle - yeast [PATH:ko04111]	PRMT5, HSL7; protein arginine N-methyltransferase 5 [EC:2.1.1.125]	16	8	0
Genetic Information Processing	Folding, sorting and degradation	04120 Ubiquitin mediated proteolysis [PATH:ko04120]	PRPF19, PRP19; pre-mRNA-processing factor 19 [EC:6.3.2.19]	21	1	3
Genetic Information Processing	Transcription	03040 Spliceosome [PATH:ko03040]	PRPF31; U4/U6 small nuclear ribonucleoprotein PRP31	16	2	1
Genetic Information Processing	Transcription	03040 Spliceosome [PATH:ko03040]	PRPF38A; pre-mRNA-splicing factor 38A	9	19	1
Genetic Information Processing	Transcription	03040 Spliceosome [PATH:ko03040]	PRPF4, PRP4; U4/U6 small nuclear ribonucleoprotein PRP4	12	6	4
Genetic Information Processing	Transcription	03040 Spliceosome [PATH:ko03040]	PRPF40, PRP40; pre-mRNA-processing factor 40	21	7	0
Genetic Information Processing	Transcription	03040 Spliceosome [PATH:ko03040]	PRPF6, PRP6; pre-mRNA-processing factor 6	49	21	0
Genetic Information Processing	Transcription	03040 Spliceosome [PATH:ko03040]	PRPF8, PRP8; pre-mRNA-processing factor 8	225	111	34
Metabolism	Carbohydrate metabolism	00030 Pentose phosphate pathway [PATH:ko00030]	PRPS, prsA; ribose-phosphate pyrophosphokinase [EC:2.7.6.1]	10146	13833	276
Environmental Information Processing	Signaling molecules and interaction	04080 Neuroactive ligand-receptor interaction [PATH:ko04080]	PRSS; trypsin [EC:3.4.21.4]	5	17	5
Environmental Information Processing	Signal transduction	04310 Wnt signaling pathway [PATH:ko04310]	PSEN1, PS1; presenilin 1 [EC:3.4.23.-]	12	1	0
Genetic Information Processing	Folding, sorting and degradation	03050 Proteasome [PATH:ko03050]	PSMA1; 20S proteasome subunit alpha 6 [EC:3.4.25.1]	39	12	0
Genetic Information Processing	Folding, sorting and degradation	03050 Proteasome [PATH:ko03050]	PSMA2; 20S proteasome subunit alpha 2 [EC:3.4.25.1]	37	6	6
Genetic Information Processing	Folding, sorting and degradation	03050 Proteasome [PATH:ko03050]	PSMA3; 20S proteasome subunit alpha 7 [EC:3.4.25.1]	18	6	0
Genetic Information Processing	Folding, sorting and degradation	03050 Proteasome [PATH:ko03050]	PSMA4; 20S proteasome subunit alpha 3 [EC:3.4.25.1]	14	8	0
Genetic Information Processing	Folding, sorting and degradation	03050 Proteasome [PATH:ko03050]	PSMA5; 20S proteasome subunit alpha 5 [EC:3.4.25.1]	27	9	0
Genetic Information Processing	Folding, sorting and degradation	03050 Proteasome [PATH:ko03050]	PSMA7; 20S proteasome subunit alpha 4 [EC:3.4.25.1]	15	21	3
Genetic Information Processing	Folding, sorting and degradation	03050 Proteasome [PATH:ko03050]	PSMB1; 20S proteasome subunit beta 6 [EC:3.4.25.1]	13	13	0
Genetic Information Processing	Folding, sorting and degradation	03050 Proteasome [PATH:ko03050]	PSMB2; 20S proteasome subunit beta 4 [EC:3.4.25.1]	17	2	0
Genetic Information Processing	Folding, sorting and degradation	03050 Proteasome [PATH:ko03050]	PSMB3; 20S proteasome subunit beta 3 [EC:3.4.25.1]	39	7	0
Genetic Information Processing	Folding, sorting and degradation	03050 Proteasome [PATH:ko03050]	PSMB4; 20S proteasome subunit beta 7 [EC:3.4.25.1]	29	14	2
Genetic Information Processing	Folding, sorting and degradation	03050 Proteasome [PATH:ko03050]	PSMB5; 20S proteasome subunit beta 5 [EC:3.4.25.1]	10	37	5
Genetic Information Processing	Folding, sorting and degradation	03050 Proteasome [PATH:ko03050]	PSMB6; 20S proteasome subunit beta 1 [EC:3.4.25.1]	33	8	0
Genetic Information Processing	Folding, sorting and degradation	03050 Proteasome [PATH:ko03050]	PSMB7; 20S proteasome subunit beta 2 [EC:3.4.25.1]	26	16	0
Genetic Information Processing	Folding, sorting and degradation	03050 Proteasome [PATH:ko03050]	PSMC1, RPT2; 26S proteasome regulatory subunit T2	35	72	1
Genetic Information Processing	Folding, sorting and degradation	03050 Proteasome [PATH:ko03050]	PSMC2, RPT1; 26S proteasome regulatory subunit T1	29	82	14
Genetic Information Processing	Folding, sorting and degradation	03050 Proteasome [PATH:ko03050]	PSMC3, RPT5; 26S proteasome regulatory subunit T5	75	51	2
Genetic Information Processing	Folding, sorting and degradation	03050 Proteasome [PATH:ko03050]	PSMC4, RPT3; 26S proteasome regulatory subunit T3	27	47	6
Genetic Information Processing	Folding, sorting and degradation	03050 Proteasome [PATH:ko03050]	PSMC5, RPT6; 26S proteasome regulatory subunit T6	36	58	36
Genetic Information Processing	Folding, sorting and degradation	03050 Proteasome [PATH:ko03050]	PSMC6, RPT4; 26S proteasome regulatory subunit T4	35	61	1
Genetic Information Processing	Folding, sorting and degradation	03050 Proteasome [PATH:ko03050]	PSMD1, RPN2; 26S proteasome regulatory subunit N2	19	18	1
Genetic Information Processing	Folding, sorting and degradation	03050 Proteasome [PATH:ko03050]	PSMD11, RPN6; 26S proteasome regulatory subunit N6	11	7	0
Genetic Information Processing	Folding, sorting and degradation	03050 Proteasome [PATH:ko03050]	PSMD12, RPN5; 26S proteasome regulatory subunit N5	14	3	1
Genetic Information Processing	Folding, sorting and degradation	03050 Proteasome [PATH:ko03050]	PSMD13, RPN9; 26S proteasome regulatory subunit N9	12	4	5
Genetic Information Processing	Folding, sorting and degradation	03050 Proteasome [PATH:ko03050]	PSMD14, RPN11, POH1; 26S proteasome regulatory subunit N11	25	43	0
Genetic Information Processing	Folding, sorting and degradation	03050 Proteasome [PATH:ko03050]	PSMD2, RPN1; 26S proteasome regulatory subunit N1	58	8	3
Genetic Information Processing	Folding, sorting and degradation	03050 Proteasome [PATH:ko03050]	PSMD4, RPN10; 26S proteasome regulatory subunit N10	14	11	0
Genetic Information Processing	Folding, sorting and degradation	03050 Proteasome [PATH:ko03050]	PSMD7, RPN8; 26S proteasome regulatory subunit N8	18	8	0
Cellular Processes	Cell communication	04510 Focal adhesion [PATH:ko04510]	PTEN; phosphatidylinositol-3,4,5-trisphosphate 3-phosphatase and dual-specificity protein phosphatase PTEN [EC:3.1.3.16 3.1.3.48 3.1.3.67]	1	31	0
Environmental Information Processing	Membrane transport	02060 Phosphotransferase system (PTS) [PATH:ko02060]	PTS-Aga-EIIB, agaV; PTS system, N-acetylgalactosamine-specific IIB component [EC:2.7.1.69]	2	34	0
Environmental Information Processing	Membrane transport	02060 Phosphotransferase system (PTS) [PATH:ko02060]	PTS-Aga-EIIC, agaW; PTS system, N-acetylgalactosamine-specific IIC component	5	50	0
Environmental Information Processing	Membrane transport	02060 Phosphotransferase system (PTS) [PATH:ko02060]	PTS-Aga-EIID, agaE; PTS system, N-acetylgalactosamine-specific IID component	2	42	0
Environmental Information Processing	Membrane transport	02060 Phosphotransferase system (PTS) [PATH:ko02060]	PTS-Arb-EIIB, glvB; PTS system, arbutin-like IIB component [EC:2.7.1.69]	233	341	0
Environmental Information Processing	Membrane transport	02060 Phosphotransferase system (PTS) [PATH:ko02060]	PTS-Asc-EIIB, ascF; PTS system, arbutin-, cellobiose-, and salicin-specific IIB component [EC:2.7.1.69]	151	62	0
Environmental Information Processing	Membrane transport	02060 Phosphotransferase system (PTS) [PATH:ko02060]	PTS-Asc-EIIC, ascF; PTS system, arbutin-, cellobiose-, and salicin-specific IIC component	299	9	1
Environmental Information Processing	Membrane transport	02060 Phosphotransferase system (PTS) [PATH:ko02060]	PTS-Bgl-EIIA, bglF; PTS system, beta-glucosides-specific IIA component [EC:2.7.1.69]	728	197	1
Environmental Information Processing	Membrane transport	02060 Phosphotransferase system (PTS) [PATH:ko02060]	PTS-Bgl-EIIB, bglF; PTS system, beta-glucosides-specific IIB component [EC:2.7.1.69]	340	316	0
Environmental Information Processing	Membrane transport	02060 Phosphotransferase system (PTS) [PATH:ko02060]	PTS-Cel-EIIA, celC; PTS system, cellobiose-specific IIA component [EC:2.7.1.69]	154	245	2
Environmental Information Processing	Membrane transport	02060 Phosphotransferase system (PTS) [PATH:ko02060]	PTS-Cel-EIIB, celA; PTS system, cellobiose-specific IIB component [EC:2.7.1.69]	273	244	1
Environmental Information Processing	Membrane transport	02060 Phosphotransferase system (PTS) [PATH:ko02060]	PTS-Cel-EIIC, celB; PTS system, cellobiose-specific IIC component	1485	1099	6
Environmental Information Processing	Membrane transport	02060 Phosphotransferase system (PTS) [PATH:ko02060]	PTS-Dgl-EIIA, gamP; PTS system, D-glucosamine-specific IIA component [EC:2.7.1.69]	6	98	0
Environmental Information Processing	Membrane transport	02060 Phosphotransferase system (PTS) [PATH:ko02060]	PTS-Dgl-EIIB, gamP; PTS system, D-glucosamine-specific IIB component [EC:2.7.1.69]	32	97	5
Environmental Information Processing	Membrane transport	02060 Phosphotransferase system (PTS) [PATH:ko02060]	PTS-EI.PTSP, ptsP; phosphotransferase system, enzyme I, PtsP [EC:2.7.3.9]	8551	3836	55
Environmental Information Processing	Membrane transport	02060 Phosphotransferase system (PTS) [PATH:ko02060]	PTS-Fru-EIIA, fruB; PTS system, fructose-specific IIA component [EC:2.7.1.69]	6953	1863	7
Environmental Information Processing	Membrane transport	02060 Phosphotransferase system (PTS) [PATH:ko02060]	PTS-Fru-EIIB, fruA; PTS system, fructose-specific IIB component [EC:2.7.1.69]	1243	636	16
Environmental Information Processing	Membrane transport	02060 Phosphotransferase system (PTS) [PATH:ko02060]	PTS-Fru-EIIC, fruA; PTS system, fructose-specific IIC component	2321	902	0
Environmental Information Processing	Membrane transport	02060 Phosphotransferase system (PTS) [PATH:ko02060]	PTS-Fru1-EIID, levG; PTS system, fructose-specific IID component	0	12	0
Environmental Information Processing	Membrane transport	02060 Phosphotransferase system (PTS) [PATH:ko02060]	PTS-Gam-EIIB, agaB; PTS system, galactosamine-specific IIB component [EC:2.7.1.69]	0	13	0
Environmental Information Processing	Membrane transport	02060 Phosphotransferase system (PTS) [PATH:ko02060]	PTS-Gat-EIIA, gatA; PTS system, galactitol-specific IIA component [EC:2.7.1.69]	77	53	0
Environmental Information Processing	Membrane transport	02060 Phosphotransferase system (PTS) [PATH:ko02060]	PTS-Gat-EIIB, gatB; PTS system, galactitol-specific IIB component [EC:2.7.1.69]	121	32	0
Environmental Information Processing	Membrane transport	02060 Phosphotransferase system (PTS) [PATH:ko02060]	PTS-Gat-EIIC, gatC; PTS system, galactitol-specific IIC component	298	292	0
Environmental Information Processing	Membrane transport	02060 Phosphotransferase system (PTS) [PATH:ko02060]	PTS-Glc-EIIA, crr; PTS system, glucose-specific IIA component [EC:2.7.1.69]	975	352	1
Environmental Information Processing	Membrane transport	02060 Phosphotransferase system (PTS) [PATH:ko02060]	PTS-Glc-EIIB, ptsG; PTS system, glucose-specific IIB component [EC:2.7.1.69]	2811	1053	5
Environmental Information Processing	Membrane transport	02060 Phosphotransferase system (PTS) [PATH:ko02060]	PTS-Gut-EIIA, srlB; PTS system, glucitol/sorbitol-specific IIA component [EC:2.7.1.69]	34	49	0
Environmental Information Processing	Membrane transport	02060 Phosphotransferase system (PTS) [PATH:ko02060]	PTS-Gut-EIIB, srlE; PTS system, glucitol/sorbitol-specific IIB component [EC:2.7.1.69]	100	199	0
Environmental Information Processing	Membrane transport	02060 Phosphotransferase system (PTS) [PATH:ko02060]	PTS-Gut-EIIC, srlA; PTS system, glucitol/sorbitol-specific IIC component	170	194	0
Environmental Information Processing	Membrane transport	02060 Phosphotransferase system (PTS) [PATH:ko02060]	PTS-HPR.FRUB, fruB, fpr; phosphocarrier protein FPr	2540	543	0
Environmental Information Processing	Membrane transport	02060 Phosphotransferase system (PTS) [PATH:ko02060]	PTS-HPR.PTSH, ptsH; phosphocarrier protein HPr	975	211	0
Environmental Information Processing	Membrane transport	02060 Phosphotransferase system (PTS) [PATH:ko02060]	PTS-HPR.PTSO, ptsO, npr; phosphocarrier protein NPr	1019	229	0
Environmental Information Processing	Membrane transport	02060 Phosphotransferase system (PTS) [PATH:ko02060]	PTS-Lac-EIIA, lacF; PTS system, lactose-specific IIA component [EC:2.7.1.69]	3	11	0
Environmental Information Processing	Membrane transport	02060 Phosphotransferase system (PTS) [PATH:ko02060]	PTS-Lac-EIIB, lacE; PTS system, lactose-specific IIB component [EC:2.7.1.69]	0	36	0
Environmental Information Processing	Membrane transport	02060 Phosphotransferase system (PTS) [PATH:ko02060]	PTS-Lac-EIIC, lacE; PTS system, lactose-specific IIC component	0	23	0
Environmental Information Processing	Membrane transport	02060 Phosphotransferase system (PTS) [PATH:ko02060]	PTS-Mal-EIIB, malX; PTS system, maltose and glucose-specific IIB component [EC:2.7.1.69]	377	67	0
Environmental Information Processing	Membrane transport	02060 Phosphotransferase system (PTS) [PATH:ko02060]	PTS-Mal-EIIC, malX; PTS system, maltose and glucose-specific IIC component	548	59	0
Environmental Information Processing	Membrane transport	02060 Phosphotransferase system (PTS) [PATH:ko02060]	PTS-Man-EIIA, manX; PTS system, mannose-specific IIA component [EC:2.7.1.69]	348	290	6
Environmental Information Processing	Membrane transport	02060 Phosphotransferase system (PTS) [PATH:ko02060]	PTS-Man-EIIB, manX; PTS system, mannose-specific IIB component [EC:2.7.1.69]	47	157	0
Environmental Information Processing	Membrane transport	02060 Phosphotransferase system (PTS) [PATH:ko02060]	PTS-Man-EIIC, manY; PTS system, mannose-specific IIC component	217	213	13
Environmental Information Processing	Membrane transport	02060 Phosphotransferase system (PTS) [PATH:ko02060]	PTS-Man-EIID, manZ; PTS system, mannose-specific IID component	203	159	0
Environmental Information Processing	Membrane transport	02060 Phosphotransferase system (PTS) [PATH:ko02060]	PTS-Mng-EIIA, mngA, hrsA; PTS system, 2-O-A-mannosyl-D-glycerate-specific IIA component [EC:2.7.1.69]	1	22	0
Environmental Information Processing	Membrane transport	02060 Phosphotransferase system (PTS) [PATH:ko02060]	PTS-Mng-EIIC, mngA, hrsA; PTS system, 2-O-A-mannosyl-D-glycerate-specific IIC component	0	15	0
Environmental Information Processing	Membrane transport	02060 Phosphotransferase system (PTS) [PATH:ko02060]	PTS-Mtl-EIIA, mtlA; PTS system, mannitol-specific IIA component [EC:2.7.1.69]	460	261	5
Environmental Information Processing	Membrane transport	02060 Phosphotransferase system (PTS) [PATH:ko02060]	PTS-Mtl-EIIB, mtlA; PTS system, mannitol-specific IIB component [EC:2.7.1.69]	414	349	0
Environmental Information Processing	Membrane transport	02060 Phosphotransferase system (PTS) [PATH:ko02060]	PTS-Mtl-EIIC, mtlA; PTS system, mannitol-specific IIC component	18	8	0
Environmental Information Processing	Membrane transport	02060 Phosphotransferase system (PTS) [PATH:ko02060]	PTS-Mur-EIIB, murP; PTS system, N-acetylmuramic acid-specific IIB component [EC:2.7.1.69]	1	15	0
Environmental Information Processing	Membrane transport	02060 Phosphotransferase system (PTS) [PATH:ko02060]	PTS-Mur-EIIC, murP; PTS system, N-acetylmuramic acid-specific IIC component	0	12	1
Environmental Information Processing	Membrane transport	02060 Phosphotransferase system (PTS) [PATH:ko02060]	PTS-Nag-EIIA, nagE; PTS system, N-acetylglucosamine-specific IIA component [EC:2.7.1.69]	51	26	0
Environmental Information Processing	Membrane transport	02060 Phosphotransferase system (PTS) [PATH:ko02060]	PTS-Nag-EIIB, nagE; PTS system, N-acetylglucosamine-specific IIB component [EC:2.7.1.69]	1225	457	1
Environmental Information Processing	Membrane transport	02060 Phosphotransferase system (PTS) [PATH:ko02060]	PTS-Nag-EIIC, nagE; PTS system, N-acetylglucosamine-specific IIC component	938	199	3
Environmental Information Processing	Membrane transport	02060 Phosphotransferase system (PTS) [PATH:ko02060]	PTS-Ntr-EIIA, ptsN; PTS system, nitrogen regulatory IIA component [EC:2.7.1.69]	2291	1829	0
Environmental Information Processing	Membrane transport	02060 Phosphotransferase system (PTS) [PATH:ko02060]	PTS-Scr-EIIA, scrA; PTS system, sucrose-specific IIA component [EC:2.7.1.69]	0	22	0
Environmental Information Processing	Membrane transport	02060 Phosphotransferase system (PTS) [PATH:ko02060]	PTS-Scr-EIIB, scrA; PTS system, sucrose-specific IIB component [EC:2.7.1.69]	242	401	2
Environmental Information Processing	Membrane transport	02060 Phosphotransferase system (PTS) [PATH:ko02060]	PTS-Scr-EIIC, scrA; PTS system, sucrose-specific IIC component	379	211	0
Environmental Information Processing	Membrane transport	02060 Phosphotransferase system (PTS) [PATH:ko02060]	PTS-Tre-EIIA, treP; PTS system, trehalose-specific IIA component [EC:2.7.1.69]	0	12	0
Environmental Information Processing	Membrane transport	02060 Phosphotransferase system (PTS) [PATH:ko02060]	PTS-Tre-EIIB, treB; PTS system, trehalose-specific IIB component [EC:2.7.1.69]	87	213	0
Environmental Information Processing	Membrane transport	02060 Phosphotransferase system (PTS) [PATH:ko02060]	PTS-Tre-EIIC, treB; PTS system, trehalose-specific IIC component	2956	283	0
Environmental Information Processing	Membrane transport	02060 Phosphotransferase system (PTS) [PATH:ko02060]	PTS-Ula-EIIA, ulaC, sgaA; PTS system, ascorbate-specific IIA component [EC:2.7.1.69]	754	733	0
Environmental Information Processing	Membrane transport	02060 Phosphotransferase system (PTS) [PATH:ko02060]	PTS-Ula-EIIB, ulaB, sgaB; PTS system, ascorbate-specific IIB component [EC:2.7.1.69]	294	125	17
Environmental Information Processing	Membrane transport	02060 Phosphotransferase system (PTS) [PATH:ko02060]	PTS-Ula-EIIC, ulaA, sgaT; PTS system, ascorbate-specific IIC component	1267	392	1
Genetic Information Processing	Translation	00970 Aminoacyl-tRNA biosynthesis [PATH:ko00970]	QARS, glnS; glutaminyl-tRNA synthetase [EC:6.1.1.18]	12289	21961	3
Cellular Processes	Transport and catabolism	04144 Endocytosis [PATH:ko04144]	RAB11A; Ras-related protein Rab-11A	0	11	1
Cellular Processes	Transport and catabolism	04144 Endocytosis [PATH:ko04144]	RAB11B; Ras-related protein Rab-11B	5	4	32
Cellular Processes	Transport and catabolism	04144 Endocytosis [PATH:ko04144]	RAB5B; Ras-related protein Rab-5B	1	14	0
Cellular Processes	Transport and catabolism	04144 Endocytosis [PATH:ko04144]	RAB5C; Ras-related protein Rab-5C	4	19	1
Cellular Processes	Transport and catabolism	04144 Endocytosis [PATH:ko04144]	RAB7A; Ras-related protein Rab-7A	8	21	0
Organismal Systems	Digestive system	04972 Pancreatic secretion [PATH:ko04972]	RAB8A, MEL; Ras-related protein Rab-8A	3	20	11
Cellular Processes	Cell communication	04510 Focal adhesion [PATH:ko04510]	RAC1; Ras-related C3 botulinum toxin substrate 1	0	51	3
Genetic Information Processing	Replication and repair	03440 Homologous recombination [PATH:ko03440]	RAD50; DNA repair protein RAD50 [EC:3.6.-.-]	18	6	0
Genetic Information Processing	Replication and repair	03440 Homologous recombination [PATH:ko03440]	RAD51; DNA repair protein RAD51	27	21	1
Genetic Information Processing	Replication and repair	03440 Homologous recombination [PATH:ko03440]	RAD52; DNA repair and recombination protein RAD52	0	100	0
Genetic Information Processing	Replication and repair	03440 Homologous recombination [PATH:ko03440]	RAD54B; DNA repair and recombination protein RAD54B [EC:3.6.4.-]	11	2	7
Genetic Information Processing	Replication and repair	03440 Homologous recombination [PATH:ko03440]	RAD54L, RAD54; DNA repair and recombination protein RAD54 and RAD54-like protein [EC:3.6.4.-]	23	16	3
Genetic Information Processing	Translation	03013 RNA transport [PATH:ko03013]	RAE1; mRNA export factor	39	4	0
Genetic Information Processing	Translation	03008 Ribosome biogenesis in eukaryotes [PATH:ko03008]	RAN; GTP-binding nuclear protein Ran	18	9	25
Genetic Information Processing	Translation	03013 RNA transport [PATH:ko03013]	RANGAP1; Ran GTPase-activating protein 1	11	5	0
Environmental Information Processing	Signal transduction	04150 mTOR signaling pathway [PATH:ko04150]	RAPTOR; regulatory associated protein of mTOR	31	26	35
Genetic Information Processing	Translation	00970 Aminoacyl-tRNA biosynthesis [PATH:ko00970]	RARS, argS; arginyl-tRNA synthetase [EC:6.1.1.19]	16116	21774	478
Genetic Information Processing	Transcription	03040 Spliceosome [PATH:ko03040]	RBM22, SLT11; pre-mRNA-splicing factor RBM22/SLT11	14	0	0
Genetic Information Processing	Transcription	03040 Spliceosome [PATH:ko03040]	RBM25, S164; RNA-binding protein 25	1	2	11
Cellular Processes	Cell growth and death	04110 Cell cycle [PATH:ko04110]	RBX1, ROC1; RING-box protein 1	20	0	0
Genetic Information Processing	Folding, sorting and degradation	03018 RNA degradation [PATH:ko03018]	RCD1, CNOT9, CAF40; CCR4-NOT transcription complex subunit 9	30	9	0
Metabolism	Metabolism of cofactors and vitamins	00830 Retinol metabolism [PATH:ko00830]	RDH11; retinol dehydrogenase 11 [EC:1.1.1.-]	1	31	0
Metabolism	Metabolism of cofactors and vitamins	00830 Retinol metabolism [PATH:ko00830]	RDH12; retinol dehydrogenase 12 [EC:1.1.1.-]	4	12	11
Metabolism	Biosynthesis of other secondary metabolites	00940 Phenylpropanoid biosynthesis [PATH:ko00940]	REF1; coniferyl-aldehyde dehydrogenase [EC:1.2.1.68]	29	4	0
Metabolism	Carbohydrate metabolism	00520 Amino sugar and nucleotide sugar metabolism [PATH:ko00520]	RENBP; N-acylglucosamine 2-epimerase [EC:5.1.3.8]	309	969	1
Metabolism	Metabolism of cofactors and vitamins	00830 Retinol metabolism [PATH:ko00830]	RETSAT; all-trans-retinol 13,14-reductase [EC:1.3.99.23]	65	617	168
Genetic Information Processing	Replication and repair	03030 DNA replication [PATH:ko03030]	RFA1, RPA1, rpa; replication factor A1	10	339	1
Genetic Information Processing	Replication and repair	03030 DNA replication [PATH:ko03030]	RFC1; replication factor C subunit 1	17	24	3
Genetic Information Processing	Replication and repair	03030 DNA replication [PATH:ko03030]	RFC2_4; replication factor C subunit 2/4	57	88	2
Genetic Information Processing	Replication and repair	03030 DNA replication [PATH:ko03030]	RFC3_5; replication factor C subunit 3/5	63	74	11
Metabolism	Metabolism of cofactors and vitamins	00740 Riboflavin metabolism [PATH:ko00740]	RFK, FMN1; riboflavin kinase [EC:2.7.1.26]	18	8	0
Metabolism	Carbohydrate metabolism	00520 Amino sugar and nucleotide sugar metabolism [PATH:ko00520]	RHM; UDP-glucose 4,6-dehydratase [EC:4.2.1.76]	21	9	0
Cellular Processes	Cell growth and death	04113 Meiosis - yeast [PATH:ko04113]	RIM15; serine/threonine-protein kinase RIM15 [EC:2.7.11.1]	3	15	0
Genetic Information Processing	Replication and repair	03030 DNA replication [PATH:ko03030]	RNASEH2A; ribonuclease H2 subunit A [EC:3.1.26.4]	2	13	0
Genetic Information Processing	Translation	03010 Ribosome [PATH:ko03010]	RP-L1, rplA; large subunit ribosomal protein L1	5886	10107	320
Genetic Information Processing	Translation	03010 Ribosome [PATH:ko03010]	RP-L10, rplJ; large subunit ribosomal protein L10	4287	5827	206
Genetic Information Processing	Translation	03010 Ribosome [PATH:ko03010]	RP-L10Ae, RPL10A; large subunit ribosomal protein L10Ae	25	15	1
Genetic Information Processing	Translation	03010 Ribosome [PATH:ko03010]	RP-L10e, RPL10; large subunit ribosomal protein L10e	24	209	6
Genetic Information Processing	Translation	03010 Ribosome [PATH:ko03010]	RP-L11, rplK; large subunit ribosomal protein L11	3518	6121	20
Genetic Information Processing	Translation	03010 Ribosome [PATH:ko03010]	RP-L11e, RPL11; large subunit ribosomal protein L11e	10	42	3
Genetic Information Processing	Translation	03010 Ribosome [PATH:ko03010]	RP-L12, rpl12; large subunit ribosomal protein L12	0	75	0
Genetic Information Processing	Translation	03010 Ribosome [PATH:ko03010]	RP-L12e, RPL12; large subunit ribosomal protein L12e	15	11	16
Genetic Information Processing	Translation	03010 Ribosome [PATH:ko03010]	RP-L13, rplM; large subunit ribosomal protein L13	4167	6535	219
Genetic Information Processing	Translation	03010 Ribosome [PATH:ko03010]	RP-L13Ae, RPL13A; large subunit ribosomal protein L13Ae	12	43	1
Genetic Information Processing	Translation	03010 Ribosome [PATH:ko03010]	RP-L14, rplN; large subunit ribosomal protein L14	3103	5125	133
Genetic Information Processing	Translation	03010 Ribosome [PATH:ko03010]	RP-L15, rplO; large subunit ribosomal protein L15	3648	5814	81
Genetic Information Processing	Translation	03010 Ribosome [PATH:ko03010]	RP-L15e, RPL15; large subunit ribosomal protein L15e	25	286	0
Genetic Information Processing	Translation	03010 Ribosome [PATH:ko03010]	RP-L16, rplP; large subunit ribosomal protein L16	3872	5503	245
Genetic Information Processing	Translation	03010 Ribosome [PATH:ko03010]	RP-L17, rplQ; large subunit ribosomal protein L17	3417	4996	134
Genetic Information Processing	Translation	03010 Ribosome [PATH:ko03010]	RP-L18, rplR; large subunit ribosomal protein L18	3080	5035	24
Genetic Information Processing	Translation	03010 Ribosome [PATH:ko03010]	RP-L18Ae, RPL18A; large subunit ribosomal protein L18Ae	16	22	0
Genetic Information Processing	Translation	03010 Ribosome [PATH:ko03010]	RP-L18e, RPL18; large subunit ribosomal protein L18e	23	120	20
Genetic Information Processing	Translation	03010 Ribosome [PATH:ko03010]	RP-L19, rplS; large subunit ribosomal protein L19	3140	4690	31
Genetic Information Processing	Translation	03010 Ribosome [PATH:ko03010]	RP-L19e, RPL19; large subunit ribosomal protein L19e	19	104	3
Genetic Information Processing	Translation	03010 Ribosome [PATH:ko03010]	RP-L2, rplB; large subunit ribosomal protein L2	7417	11466	222
Genetic Information Processing	Translation	03010 Ribosome [PATH:ko03010]	RP-L20, rplT; large subunit ribosomal protein L20	2863	4381	40
Genetic Information Processing	Translation	03010 Ribosome [PATH:ko03010]	RP-L21, rplU; large subunit ribosomal protein L21	2735	4127	2
Genetic Information Processing	Translation	03010 Ribosome [PATH:ko03010]	RP-L21e, RPL21; large subunit ribosomal protein L21e	16	97	3
Genetic Information Processing	Translation	03010 Ribosome [PATH:ko03010]	RP-L22, rplV; large subunit ribosomal protein L22	2809	4693	34
Genetic Information Processing	Translation	03010 Ribosome [PATH:ko03010]	RP-L22e, RPL22; large subunit ribosomal protein L22e	19	5	0
Genetic Information Processing	Translation	03010 Ribosome [PATH:ko03010]	RP-L23, rplW; large subunit ribosomal protein L23	2547	3762	76
Genetic Information Processing	Translation	03010 Ribosome [PATH:ko03010]	RP-L23Ae, RPL23A; large subunit ribosomal protein L23Ae	12	12	0
Genetic Information Processing	Translation	03010 Ribosome [PATH:ko03010]	RP-L23e, RPL23; large subunit ribosomal protein L23e	28	23	16
Genetic Information Processing	Translation	03010 Ribosome [PATH:ko03010]	RP-L24, rplX; large subunit ribosomal protein L24	2755	3618	56
Genetic Information Processing	Translation	03010 Ribosome [PATH:ko03010]	RP-L24e, RPL24; large subunit ribosomal protein L24e	12	48	0
Genetic Information Processing	Translation	03010 Ribosome [PATH:ko03010]	RP-L25, rplY; large subunit ribosomal protein L25	3052	5357	3
Genetic Information Processing	Translation	03010 Ribosome [PATH:ko03010]	RP-L27, rpmA; large subunit ribosomal protein L27	2180	3575	13
Genetic Information Processing	Translation	03010 Ribosome [PATH:ko03010]	RP-L27Ae, RPL27A; large subunit ribosomal protein L27Ae	16	41	1
Genetic Information Processing	Translation	03010 Ribosome [PATH:ko03010]	RP-L27e, RPL27; large subunit ribosomal protein L27e	12	2	0
Genetic Information Processing	Translation	03010 Ribosome [PATH:ko03010]	RP-L28, rpmB; large subunit ribosomal protein L28	2260	2357	23
Genetic Information Processing	Translation	03010 Ribosome [PATH:ko03010]	RP-L29, rpmC; large subunit ribosomal protein L29	1519	2052	6
Genetic Information Processing	Translation	03010 Ribosome [PATH:ko03010]	RP-L3, rplC; large subunit ribosomal protein L3	5531	8185	55
Genetic Information Processing	Translation	03010 Ribosome [PATH:ko03010]	RP-L30, rpmD; large subunit ribosomal protein L30	1194	1719	9
Genetic Information Processing	Translation	03010 Ribosome [PATH:ko03010]	RP-L30e, RPL30; large subunit ribosomal protein L30e	10	86	0
Genetic Information Processing	Translation	03010 Ribosome [PATH:ko03010]	RP-L31, rpmE; large subunit ribosomal protein L31	2022	3002	25
Genetic Information Processing	Translation	03010 Ribosome [PATH:ko03010]	RP-L31e, RPL31; large subunit ribosomal protein L31e	13	65	0
Genetic Information Processing	Translation	03010 Ribosome [PATH:ko03010]	RP-L32, rpmF; large subunit ribosomal protein L32	1190	1725	28
Genetic Information Processing	Translation	03010 Ribosome [PATH:ko03010]	RP-L32e, RPL32; large subunit ribosomal protein L32e	11	96	0
Genetic Information Processing	Translation	03010 Ribosome [PATH:ko03010]	RP-L33, rpmG; large subunit ribosomal protein L33	1389	1802	25
Genetic Information Processing	Translation	03010 Ribosome [PATH:ko03010]	RP-L34, rpmH; large subunit ribosomal protein L34	1000	1397	6
Genetic Information Processing	Translation	03010 Ribosome [PATH:ko03010]	RP-L35, rpmI; large subunit ribosomal protein L35	1473	1907	35
Genetic Information Processing	Translation	03010 Ribosome [PATH:ko03010]	RP-L36, rpmJ; large subunit ribosomal protein L36	583	528	5
Genetic Information Processing	Translation	03010 Ribosome [PATH:ko03010]	RP-L37Ae, RPL37A; large subunit ribosomal protein L37Ae	6	58	0
Genetic Information Processing	Translation	03010 Ribosome [PATH:ko03010]	RP-L39e, RPL39; large subunit ribosomal protein L39e	2	11	0
Genetic Information Processing	Translation	03010 Ribosome [PATH:ko03010]	RP-L3e, RPL3; large subunit ribosomal protein L3e	40	65	13
Genetic Information Processing	Translation	03010 Ribosome [PATH:ko03010]	RP-L4, rplD; large subunit ribosomal protein L4	4692	7071	89
Genetic Information Processing	Translation	03010 Ribosome [PATH:ko03010]	RP-L40e, RPL40; large subunit ribosomal protein L40e	12	48	1
Genetic Information Processing	Translation	03010 Ribosome [PATH:ko03010]	RP-L44e, RPL44; large subunit ribosomal protein L44e	8	51	0
Genetic Information Processing	Translation	03010 Ribosome [PATH:ko03010]	RP-L4e, RPL4; large subunit ribosomal protein L4e	34	250	0
Genetic Information Processing	Translation	03010 Ribosome [PATH:ko03010]	RP-L5, rplE; large subunit ribosomal protein L5	4792	7823	291
Genetic Information Processing	Translation	03010 Ribosome [PATH:ko03010]	RP-L5e, RPL5; large subunit ribosomal protein L5e	38	41	1
Genetic Information Processing	Translation	03010 Ribosome [PATH:ko03010]	RP-L6, rplF; large subunit ribosomal protein L6	4987	7345	186
Genetic Information Processing	Translation	03010 Ribosome [PATH:ko03010]	RP-L6e, RPL6; large subunit ribosomal protein L6e	11	11	0
Genetic Information Processing	Translation	03010 Ribosome [PATH:ko03010]	RP-L7, rplL; large subunit ribosomal protein L7/L12	3362	5647	87
Genetic Information Processing	Translation	03010 Ribosome [PATH:ko03010]	RP-L7Ae, RPL7A; large subunit ribosomal protein L7Ae	39	169	0
Genetic Information Processing	Translation	03010 Ribosome [PATH:ko03010]	RP-L7e, RPL7; large subunit ribosomal protein L7e	15	40	6
Genetic Information Processing	Translation	03010 Ribosome [PATH:ko03010]	RP-L8e, RPL8; large subunit ribosomal protein L8e	37	47	0
Genetic Information Processing	Translation	03010 Ribosome [PATH:ko03010]	RP-L9, rplI; large subunit ribosomal protein L9	3793	5029	65
Genetic Information Processing	Translation	03010 Ribosome [PATH:ko03010]	RP-L9e, RPL9; large subunit ribosomal protein L9e	6	37	0
Genetic Information Processing	Translation	03010 Ribosome [PATH:ko03010]	RP-LP0, RPLP0; large subunit ribosomal protein LP0	15	10	0
Genetic Information Processing	Translation	03010 Ribosome [PATH:ko03010]	RP-LX, rplX; large subunit ribosomal protein LX	0	25	0
Genetic Information Processing	Translation	03010 Ribosome [PATH:ko03010]	RP-S10, rpsJ; small subunit ribosomal protein S10	2403	4209	0
Genetic Information Processing	Translation	03010 Ribosome [PATH:ko03010]	RP-S10e, RPS10; small subunit ribosomal protein S10e	8	15	0
Genetic Information Processing	Translation	03010 Ribosome [PATH:ko03010]	RP-S11, rpsK; small subunit ribosomal protein S11	3096	5062	89
Genetic Information Processing	Translation	03010 Ribosome [PATH:ko03010]	RP-S11e, RPS11; small subunit ribosomal protein S11e	3	30	5
Genetic Information Processing	Translation	03010 Ribosome [PATH:ko03010]	RP-S12, rpsL; small subunit ribosomal protein S12	2849	4882	40
Genetic Information Processing	Translation	03010 Ribosome [PATH:ko03010]	RP-S13, rpsM; small subunit ribosomal protein S13	3006	5223	41
Genetic Information Processing	Translation	03010 Ribosome [PATH:ko03010]	RP-S13e, RPS13; small subunit ribosomal protein S13e	11	23	0
Genetic Information Processing	Translation	03010 Ribosome [PATH:ko03010]	RP-S14, rpsN; small subunit ribosomal protein S14	2127	2664	88
Genetic Information Processing	Translation	03010 Ribosome [PATH:ko03010]	RP-S14e, RPS14; small subunit ribosomal protein S14e	9	36	0
Genetic Information Processing	Translation	03010 Ribosome [PATH:ko03010]	RP-S15, rpsO; small subunit ribosomal protein S15	2385	3275	11
Genetic Information Processing	Translation	03010 Ribosome [PATH:ko03010]	RP-S15Ae, RPS15A; small subunit ribosomal protein S15Ae	23	25	9
Genetic Information Processing	Translation	03010 Ribosome [PATH:ko03010]	RP-S15e, RPS15; small subunit ribosomal protein S15e	8	24	0
Genetic Information Processing	Translation	03010 Ribosome [PATH:ko03010]	RP-S16, rpsP; small subunit ribosomal protein S16	2625	3965	30
Genetic Information Processing	Translation	03010 Ribosome [PATH:ko03010]	RP-S16e, RPS16; small subunit ribosomal protein S16e	14	15	0
Genetic Information Processing	Translation	03010 Ribosome [PATH:ko03010]	RP-S17, rpsQ; small subunit ribosomal protein S17	2184	3364	9
Genetic Information Processing	Translation	03010 Ribosome [PATH:ko03010]	RP-S17e, RPS17; small subunit ribosomal protein S17e	10	64	0
Genetic Information Processing	Translation	03010 Ribosome [PATH:ko03010]	RP-S18, rpsR; small subunit ribosomal protein S18	1928	3028	34
Genetic Information Processing	Translation	03010 Ribosome [PATH:ko03010]	RP-S18e, RPS18; small subunit ribosomal protein S18e	15	24	0
Genetic Information Processing	Translation	03010 Ribosome [PATH:ko03010]	RP-S19, rpsS; small subunit ribosomal protein S19	2616	3927	238
Genetic Information Processing	Translation	03010 Ribosome [PATH:ko03010]	RP-S19e, RPS19; small subunit ribosomal protein S19e	4	131	0
Genetic Information Processing	Translation	03010 Ribosome [PATH:ko03010]	RP-S2, rpsB; small subunit ribosomal protein S2	5888	10070	434
Genetic Information Processing	Translation	03010 Ribosome [PATH:ko03010]	RP-S20, rpsT; small subunit ribosomal protein S20	2225	2696	8
Genetic Information Processing	Translation	03010 Ribosome [PATH:ko03010]	RP-S20e, RPS20; small subunit ribosomal protein S20e	13	13	0
Genetic Information Processing	Translation	03010 Ribosome [PATH:ko03010]	RP-S21, rpsU; small subunit ribosomal protein S21	1260	2288	54
Genetic Information Processing	Translation	03010 Ribosome [PATH:ko03010]	RP-S23e, RPS23; small subunit ribosomal protein S23e	28	43	0
Genetic Information Processing	Translation	03010 Ribosome [PATH:ko03010]	RP-S24e, RPS24; small subunit ribosomal protein S24e	10	43	0
Genetic Information Processing	Translation	03010 Ribosome [PATH:ko03010]	RP-S25e, RPS25; small subunit ribosomal protein S25e	13	1	1
Genetic Information Processing	Translation	03010 Ribosome [PATH:ko03010]	RP-S26e, RPS26; small subunit ribosomal protein S26e	13	2	0
Genetic Information Processing	Translation	03010 Ribosome [PATH:ko03010]	RP-S27Ae, RPS27A; small subunit ribosomal protein S27Ae	29	77	17
Genetic Information Processing	Translation	03010 Ribosome [PATH:ko03010]	RP-S27e, RPS27; small subunit ribosomal protein S27e	6	55	0
Genetic Information Processing	Translation	03010 Ribosome [PATH:ko03010]	RP-S28e, RPS28; small subunit ribosomal protein S28e	1	116	0
Genetic Information Processing	Translation	03010 Ribosome [PATH:ko03010]	RP-S2e, RPS2; small subunit ribosomal protein S2e	17	21	5
Genetic Information Processing	Translation	03010 Ribosome [PATH:ko03010]	RP-S3, rpsC; small subunit ribosomal protein S3	6112	9463	454
Genetic Information Processing	Translation	03010 Ribosome [PATH:ko03010]	RP-S30e, RPS30; small subunit ribosomal protein S30e	5	11	1
Genetic Information Processing	Translation	03010 Ribosome [PATH:ko03010]	RP-S3Ae, RPS3A; small subunit ribosomal protein S3Ae	21	225	6
Genetic Information Processing	Translation	03010 Ribosome [PATH:ko03010]	RP-S3e, RPS3; small subunit ribosomal protein S3e	23	22	7
Genetic Information Processing	Translation	03010 Ribosome [PATH:ko03010]	RP-S4, rpsD; small subunit ribosomal protein S4	4988	8421	163
Genetic Information Processing	Translation	03010 Ribosome [PATH:ko03010]	RP-S4e, RPS4; small subunit ribosomal protein S4e	33	193	13
Genetic Information Processing	Translation	03010 Ribosome [PATH:ko03010]	RP-S5, rpsE; small subunit ribosomal protein S5	4303	7455	82
Genetic Information Processing	Translation	03010 Ribosome [PATH:ko03010]	RP-S5e, RPS5; small subunit ribosomal protein S5e	9	49	10
Genetic Information Processing	Translation	03010 Ribosome [PATH:ko03010]	RP-S6, rpsF; small subunit ribosomal protein S6	2887	3770	51
Environmental Information Processing	Signal transduction	04066 HIF-1 signaling pathway [PATH:ko04066]	RP-S6e, RPS6; small subunit ribosomal protein S6e	23	116	0
Genetic Information Processing	Translation	03010 Ribosome [PATH:ko03010]	RP-S7, rpsG; small subunit ribosomal protein S7	4297	7005	94
Genetic Information Processing	Translation	03010 Ribosome [PATH:ko03010]	RP-S7e, RPS7; small subunit ribosomal protein S7e	18	3	6
Genetic Information Processing	Translation	03010 Ribosome [PATH:ko03010]	RP-S8, rpsH; small subunit ribosomal protein S8	3642	5531	121
Genetic Information Processing	Translation	03010 Ribosome [PATH:ko03010]	RP-S8e, RPS8; small subunit ribosomal protein S8e	32	120	1
Genetic Information Processing	Translation	03010 Ribosome [PATH:ko03010]	RP-S9, rpsI; small subunit ribosomal protein S9	3790	5640	276
Genetic Information Processing	Translation	03010 Ribosome [PATH:ko03010]	RP-S9e, RPS9; small subunit ribosomal protein S9e	11	21	0
Genetic Information Processing	Translation	03010 Ribosome [PATH:ko03010]	RP-SAe, RPS0; small subunit ribosomal protein SAe	18	32	9
Genetic Information Processing	Transcription	03020 RNA polymerase [PATH:ko03020]	RPA1, POLR1A; DNA-directed RNA polymerase I subunit RPA1 [EC:2.7.7.6]	74	70	0
Genetic Information Processing	Transcription	03020 RNA polymerase [PATH:ko03020]	RPA2, POLR1B; DNA-directed RNA polymerase I subunit RPA2 [EC:2.7.7.6]	28	61	0
Genetic Information Processing	Transcription	03020 RNA polymerase [PATH:ko03020]	RPB1, POLR2A; DNA-directed RNA polymerase II subunit RPB1 [EC:2.7.7.6]	118	134	11
Genetic Information Processing	Transcription	03020 RNA polymerase [PATH:ko03020]	RPB2, POLR2B; DNA-directed RNA polymerase II subunit RPB2 [EC:2.7.7.6]	108	130	0
Genetic Information Processing	Transcription	03020 RNA polymerase [PATH:ko03020]	RPB3, POLR2C; DNA-directed RNA polymerase II subunit RPB3	16	11	0
Genetic Information Processing	Transcription	03020 RNA polymerase [PATH:ko03020]	RPC1, POLR3A; DNA-directed RNA polymerase III subunit RPC1 [EC:2.7.7.6]	65	90	0
Genetic Information Processing	Transcription	03020 RNA polymerase [PATH:ko03020]	RPC2, POLR3B; DNA-directed RNA polymerase III subunit RPC2 [EC:2.7.7.6]	68	120	23
Genetic Information Processing	Transcription	03020 RNA polymerase [PATH:ko03020]	RPC40, POLR1C; DNA-directed RNA polymerases I and III subunit RPAC1	13	16	0
Genetic Information Processing	Translation	03008 Ribosome biogenesis in eukaryotes [PATH:ko03008]	RPP1, RPP30; ribonuclease P/MRP protein subunit RPP1 [EC:3.1.26.5]	0	32	2
Genetic Information Processing	Translation	03013 RNA transport [PATH:ko03013]	RPR2, RPP21; ribonuclease P protein subunit RPR2 [EC:3.1.26.5]	2	24	0
Cellular Processes	Cell growth and death	04114 Oocyte meiosis [PATH:ko04114]	RPS6KA, RSK2; p90 ribosomal S6 kinase [EC:2.7.11.1]	2	19	0
Environmental Information Processing	Signal transduction	04012 ErbB signaling pathway [PATH:ko04012]	RPS6KB; p70 ribosomal S6 kinase [EC:2.7.11.1]	13	17	0
Metabolism	Metabolism of other amino acids	00480 Glutathione metabolism [PATH:ko00480]	RRM1; ribonucleoside-diphosphate reductase subunit M1 [EC:1.17.4.1]	434	1090	30
Cellular Processes	Cell growth and death	04115 p53 signaling pathway [PATH:ko04115]	RRM2; ribonucleoside-diphosphate reductase subunit M2 [EC:1.17.4.1]	187	612	10
Genetic Information Processing	Folding, sorting and degradation	03018 RNA degradation [PATH:ko03018]	RRP4, EXOSC2; exosome complex component RRP4	4	91	5
Genetic Information Processing	Folding, sorting and degradation	03018 RNA degradation [PATH:ko03018]	RRP41, EXOSC4, SKI6; exosome complex component RRP41	13	123	2
Genetic Information Processing	Folding, sorting and degradation	03018 RNA degradation [PATH:ko03018]	RRP42, EXOSC7; exosome complex component RRP42	5	120	0
Genetic Information Processing	Folding, sorting and degradation	03018 RNA degradation [PATH:ko03018]	RRP6, EXOSC10; exosome complex exonuclease RRP6 [EC:3.1.13.-]	5	21	5
Environmental Information Processing	Signal transduction	04310 Wnt signaling pathway [PATH:ko04310]	RUVBL1, RVB1, INO80H; RuvB-like protein 1 (pontin 52)	64	66	4
Genetic Information Processing	Folding, sorting and degradation	04141 Protein processing in endoplasmic reticulum [PATH:ko04141]	SAR1; GTP-binding protein SAR1 [EC:3.6.5.-]	9	62	4
Metabolism	Amino acid metabolism	00260 Glycine, serine and threonine metabolism [PATH:ko00260]	SARDH; sarcosine dehydrogenase [EC:1.5.8.3]	875	84	0
Genetic Information Processing	Translation	00970 Aminoacyl-tRNA biosynthesis [PATH:ko00970]	SARS, serS; seryl-tRNA synthetase [EC:6.1.1.11]	11475	17640	464
Metabolism	Lipid metabolism	00100 Steroid biosynthesis [PATH:ko00100]	SC5DL, ERG3; lathosterol oxidase [EC:1.14.21.6]	41	24	0
Metabolism	Lipid metabolism	01040 Biosynthesis of unsaturated fatty acids [PATH:ko01040]	SCD, desC; stearoyl-CoA desaturase (delta-9 desaturase) [EC:1.14.19.1]	5167	1974	26
Genetic Information Processing	Folding, sorting and degradation	04141 Protein processing in endoplasmic reticulum [PATH:ko04141]	SCJ1; DnaJ-related protein SCJ1	2	21	0
Cellular Processes	Transport and catabolism	04146 Peroxisome [PATH:ko04146]	SCP2, SCPX; sterol carrier protein 2 [EC:2.3.1.176]	11	63	39
Human Diseases	Neurodegenerative diseases	05010 Alzheimer's disease [PATH:ko05010]	SDHA, SDH1; succinate dehydrogenase (ubiquinone) flavoprotein subunit [EC:1.3.5.1]	144	47	9
Human Diseases	Neurodegenerative diseases	05010 Alzheimer's disease [PATH:ko05010]	SDHB, SDH2; succinate dehydrogenase (ubiquinone) iron-sulfur subunit [EC:1.3.5.1]	33	13	0
Genetic Information Processing	Folding, sorting and degradation	03060 Protein export [PATH:ko03060]	SEC11, sipW; signal peptidase, endoplasmic reticulum-type [EC:3.4.-.-]	17	126	1
Genetic Information Processing	Folding, sorting and degradation	04141 Protein processing in endoplasmic reticulum [PATH:ko04141]	SEC13; protein transport protein SEC13	23	3	0
Cellular Processes	Transport and catabolism	04145 Phagosome [PATH:ko04145]	SEC22; vesicle transport protein SEC22	13	0	0
Genetic Information Processing	Folding, sorting and degradation	04141 Protein processing in endoplasmic reticulum [PATH:ko04141]	SEC23; protein transport protein SEC23	37	51	5
Genetic Information Processing	Folding, sorting and degradation	04141 Protein processing in endoplasmic reticulum [PATH:ko04141]	SEC24; protein transport protein SEC24	31	9	6
Genetic Information Processing	Folding, sorting and degradation	04141 Protein processing in endoplasmic reticulum [PATH:ko04141]	SEC31; protein transport protein SEC31	13	12	0
Cellular Processes	Transport and catabolism	04145 Phagosome [PATH:ko04145]	SEC61A; protein transport protein SEC61 subunit alpha	64	30	1
Cellular Processes	Transport and catabolism	04145 Phagosome [PATH:ko04145]	SEC61G, SSS1, secE; protein transport protein SEC61 subunit gamma and related proteins	4	27	2
Genetic Information Processing	Translation	03013 RNA transport [PATH:ko03013]	SEH1; nucleoporin SEH1	40	12	612
Genetic Information Processing	Folding, sorting and degradation	04141 Protein processing in endoplasmic reticulum [PATH:ko04141]	SEL1, SEL1L; SEL1 protein	5	14	0
Genetic Information Processing	Translation	00970 Aminoacyl-tRNA biosynthesis [PATH:ko00970]	SEPSECS; O-phospho-L-seryl-tRNASec:L-selenocysteinyl-tRNA synthase [EC:2.9.1.2]	4	12	2
Human Diseases	Infectious diseases	05146 Amoebiasis [PATH:ko05146]	SERPINB; serpin B	16	758	0
Genetic Information Processing	Transcription	03040 Spliceosome [PATH:ko03040]	SF3A1, SAP114; splicing factor 3A subunit 1	14	6	0
Genetic Information Processing	Transcription	03040 Spliceosome [PATH:ko03040]	SF3A2, SAP62; splicing factor 3A subunit 2	6	14	4
Genetic Information Processing	Transcription	03040 Spliceosome [PATH:ko03040]	SF3B1, SAP155; splicing factor 3B subunit 1	81	51	0
Genetic Information Processing	Transcription	03040 Spliceosome [PATH:ko03040]	SF3B2, SAP145, CUS1; splicing factor 3B subunit 2	11	8	1
Genetic Information Processing	Transcription	03040 Spliceosome [PATH:ko03040]	SF3B3, SAP130, RSE1; splicing factor 3B subunit 3	84	38	5
Genetic Information Processing	Transcription	03040 Spliceosome [PATH:ko03040]	SF3B4, SAP49; splicing factor 3B subunit 4	25	2	0
Human Diseases	Infectious diseases	05111 Vibrio cholerae pathogenic cycle [PATH:ko05111]	SIG2, rpoS; RNA polymerase nonessential primary-like sigma factor	6159	2100	3
Genetic Information Processing	Transcription	03020 RNA polymerase [PATH:ko03020]	SIG3.2, rpoE; RNA polymerase sigma-70 factor, ECF subfamily	4714	3350	135
Genetic Information Processing	Transcription	03020 RNA polymerase [PATH:ko03020]	SIG3.3.1, rpoH; RNA polymerase sigma-32 factor	105	89	12
Genetic Information Processing	Transcription	03020 RNA polymerase [PATH:ko03020]	SIG3.3.2, sigB; RNA polymerase sigma-B factor	5	863	0
Genetic Information Processing	Transcription	03020 RNA polymerase [PATH:ko03020]	SIG3.4; RNA polymerase sporulation-specific sigma factor	86	22	0
Environmental Information Processing	Signal transduction	02020 Two-component system [PATH:ko02020]	SIG54, rpoN; RNA polymerase sigma-54 factor	8726	11576	5
Human Diseases	Cancers	05202 Transcriptional misregulation in cancers [PATH:ko05202]	SIN3A; paired amphipathic helix protein Sin3a	33	6	0
Genetic Information Processing	Folding, sorting and degradation	03018 RNA degradation [PATH:ko03018]	SKI2, SKIV2L; antiviral helicase SKI2 [EC:3.6.4.-]	61	83	0
Genetic Information Processing	Folding, sorting and degradation	03018 RNA degradation [PATH:ko03018]	SKI3, TTC37; superkiller protein 3	25	0	0
Cellular Processes	Cell growth and death	04110 Cell cycle [PATH:ko04110]	SKP1, CBF3D; S-phase kinase-associated protein 1	4	7	18
Organismal Systems	Digestive system	04974 Protein digestion and absorption [PATH:ko04974]	SLC15A1, PEPT1; solute carrier family 15 (oligopeptide transporter), member 1	14	19	31
Organismal Systems	Digestive system	04974 Protein digestion and absorption [PATH:ko04974]	SLC1A1, EAAT3; solute carrier family 1 (neuronal/epithelial high affinity glutamate transporter), member 1	4	12	3
Environmental Information Processing	Signal transduction	04020 Calcium signaling pathway [PATH:ko04020]	SLC25A4S, ANT; solute carrier family 25 (mitochondrial adenine nucleotide translocator), member 4/5/6/31	13	35	23
Organismal Systems	Endocrine system	03320 PPAR signaling pathway [PATH:ko03320]	SLC27A1_4, FATP1, FATP4; solute carrier family 27 (fatty acid transporter), member 1/4 [EC:6.2.1.-]	20	47	10
Cellular Processes	Transport and catabolism	04146 Peroxisome [PATH:ko04146]	SLC27A2, FACVL1, FATP2; solute carrier family 27 (fatty acid transporter), member 2 [EC:6.2.1.- 6.2.1.3]	30	19	0
Organismal Systems	Endocrine system	03320 PPAR signaling pathway [PATH:ko03320]	SLC27A6, FATP6; solute carrier family 27 (fatty acid transporter), member 6	18	19	0
Environmental Information Processing	Signal transduction	02020 Two-component system [PATH:ko02020]	SLN1; osomolarity two-component system, sensor histidine kinase SLN1 [EC:2.7.13.3]	15	154	3
Genetic Information Processing	Transcription	03040 Spliceosome [PATH:ko03040]	SLU7; pre-mRNA-processing factor SLU7	25	3	5
Cellular Processes	Transport and catabolism	04144 Endocytosis [PATH:ko04144]	SMAP; stromal membrane-associated protein	4	23	0
Cellular Processes	Cell growth and death	04110 Cell cycle [PATH:ko04110]	SMC1; structural maintenance of chromosome 1	13	9	2
Cellular Processes	Cell growth and death	04111 Cell cycle - yeast [PATH:ko04111]	SMC2; structural maintenance of chromosome 2	47	49	5
Cellular Processes	Cell growth and death	04110 Cell cycle [PATH:ko04110]	SMC3, CSPG6; structural maintenance of chromosome 3 (chondroitin sulfate proteoglycan 6)	12	7	22
Cellular Processes	Cell growth and death	04111 Cell cycle - yeast [PATH:ko04111]	SMC4; structural maintenance of chromosome 4	42	50	4
Genetic Information Processing	Replication and repair	03410 Base excision repair [PATH:ko03410]	SMUG1; single-strand selective monofunctional uracil DNA glycosylase [EC:3.2.2.-]	184	406	140
Cellular Processes	Cell growth and death	04113 Meiosis - yeast [PATH:ko04113]	SNF1; carbon catabolite-derepressing protein kinase [EC:2.7.11.1]	2	21	0
Cellular Processes	Transport and catabolism	04144 Endocytosis [PATH:ko04144]	SNF8, EAP30; ESCRT-II complex subunit VPS22	11	8	1
Environmental Information Processing	Signal transduction	04075 Plant hormone signal transduction [PATH:ko04075]	SNRK2; serine/threonine-protein kinase SRK2 [EC:2.7.11.1]	62	5	10
Genetic Information Processing	Transcription	03040 Spliceosome [PATH:ko03040]	SNRNP200, BRR2; pre-mRNA-splicing helicase BRR2 [EC:3.6.4.13]	149	85	0
Genetic Information Processing	Transcription	03040 Spliceosome [PATH:ko03040]	SNRP70; U1 small nuclear ribonucleoprotein 70kDa	11	3	0
Genetic Information Processing	Transcription	03040 Spliceosome [PATH:ko03040]	SNRPD2, SMD2; small nuclear ribonucleoprotein D2	11	1	0
Genetic Information Processing	Transcription	03040 Spliceosome [PATH:ko03040]	SNRPD3, SMD3; small nuclear ribonucleoprotein D3	17	3	0
Genetic Information Processing	Transcription	03040 Spliceosome [PATH:ko03040]	SNU13, NHP2L; U4/U6 small nuclear ribonucleoprotein SNU13	14	24	3
Environmental Information Processing	Signal transduction	04330 Notch signaling pathway [PATH:ko04330]	SNW1, SKIIP, SKIP; SNW domain-containing protein 1	14	8	1
Cellular Processes	Transport and catabolism	04146 Peroxisome [PATH:ko04146]	SOD1; superoxide dismutase, Cu-Zn family [EC:1.15.1.1]	194	436	0
Cellular Processes	Transport and catabolism	04146 Peroxisome [PATH:ko04146]	SOD2; superoxide dismutase, Fe-Mn family [EC:1.15.1.1]	6812	9479	213
Cellular Processes	Cell growth and death	04113 Meiosis - yeast [PATH:ko04113]	SPO11; meiotic recombination protein SPO11	28	4	0
Metabolism	Metabolism of terpenoids and polyketides	00900 Terpenoid backbone biosynthesis [PATH:ko00900]	SPS, sds; all-trans-nonaprenyl-diphosphate synthase [EC:2.5.1.84 2.5.1.85]	757	15	1
Metabolism	Lipid metabolism	00561 Glycerolipid metabolism [PATH:ko00561]	SQD2; sulfoquinovosyltransferase [EC:2.4.1.-]	15	4	0
Metabolism	Metabolism of terpenoids and polyketides	00909 Sesquiterpenoid and triterpenoid biosynthesis [PATH:ko00909]	SQLE, ERG1; squalene monooxygenase [EC:1.14.13.132]	23	12	2
Metabolism	Lipid metabolism	00140 Steroid hormone biosynthesis [PATH:ko00140]	SRD5A1; 3-oxo-5-alpha-steroid 4-dehydrogenase 1 [EC:1.3.99.5]	3	244	0
Human Diseases	Cancers	05215 Prostate cancer [PATH:ko05215]	SRD5A2; 3-oxo-5-alpha-steroid 4-dehydrogenase 2 [EC:1.3.99.5]	5	143	0
Genetic Information Processing	Folding, sorting and degradation	03060 Protein export [PATH:ko03060]	SRP19; signal recognition particle subunit SRP19	0	31	0
Environmental Information Processing	Membrane transport	03070 Bacterial secretion system [PATH:ko03070]	SRP54, ffh; signal recognition particle subunit SRP54	11442	15945	461
Genetic Information Processing	Folding, sorting and degradation	03060 Protein export [PATH:ko03060]	SRPR; signal recognition particle receptor subunit alpha	8	15	3
Metabolism	Amino acid metabolism	00260 Glycine, serine and threonine metabolism [PATH:ko00260]	SRR; serine racemase [EC:5.1.1.18]	21	79	0
Environmental Information Processing	Signal transduction	02020 Two-component system [PATH:ko02020]	SSK1; osomolarity two-component system, response regulator SSK1	3	19	0
Cellular Processes	Transport and catabolism	04144 Endocytosis [PATH:ko04144]	STAMBP, AMSH; STAM-binding protein [EC:3.1.2.15]	11	0	0
Human Diseases	Neurodegenerative diseases	05020 Prion diseases [PATH:ko05020]	STIP1; stress-induced-phosphoprotein 1	21	39	0
Environmental Information Processing	Signal transduction	04010 MAPK signaling pathway [PATH:ko04010]	STK3, MST2; serine/threonine kinase 3	2	10	14
Metabolism	Lipid metabolism	00140 Steroid hormone biosynthesis [PATH:ko00140]	STS; steryl-sulfatase [EC:3.1.6.2]	67	28	16
Genetic Information Processing	Folding, sorting and degradation	04141 Protein processing in endoplasmic reticulum [PATH:ko04141]	STT3; dolichyl-diphosphooligosaccharide--protein glycosyltransferase [EC:2.4.99.18]	67	2228	8
Human Diseases	Cancers	05204 Chemical carcinogenesis [PATH:ko05204]	SULT1A; aryl sulfotransferase [EC:2.8.2.1]	21	4	0
Cellular Processes	Transport and catabolism	04142 Lysosome [PATH:ko04142]	SUMF1, FGE; sulfatase modifying factor 1	57	90	0
Genetic Information Processing	Transcription	03040 Spliceosome [PATH:ko03040]	SYF1, XAB2; pre-mRNA-splicing factor SYF1	59	13	2
Genetic Information Processing	Folding, sorting and degradation	04120 Ubiquitin mediated proteolysis [PATH:ko04120]	SYVN1, HRD1; E3 ubiquitin-protein ligase synoviolin [EC:6.3.2.19]	15	7	0
Genetic Information Processing	Translation	00970 Aminoacyl-tRNA biosynthesis [PATH:ko00970]	TARS, thrS; threonyl-tRNA synthetase [EC:6.1.1.3]	20925	29291	93
Metabolism	Amino acid metabolism	00270 Cysteine and methionine metabolism [PATH:ko00270]	TAT; tyrosine aminotransferase [EC:2.6.1.5]	0	11	11
Environmental Information Processing	Signal transduction	04310 Wnt signaling pathway [PATH:ko04310]	TBL1; transducin (beta)-like 1	12	54	0
Genetic Information Processing	Transcription	03022 Basal transcription factors [PATH:ko03022]	TBP, tbp; transcription initiation factor TFIID TATA-box-binding protein	7	303	0
Genetic Information Processing	Transcription	03022 Basal transcription factors [PATH:ko03022]	TFIIB, GTF2B, SUA7, tfb; transcription initiation factor TFIIB	4	424	0
Genetic Information Processing	Transcription	03022 Basal transcription factors [PATH:ko03022]	TFIIE1, GTF2E1, TFA1, tfe; transcription initiation factor TFIIE subunit alpha	1	113	0
Genetic Information Processing	Replication and repair	03420 Nucleotide excision repair [PATH:ko03420]	TFIIH2, GTF2H2, SSL1; transcription initiation factor TFIIH subunit 2	11	9	0
Cellular Processes	Cell communication	04510 Focal adhesion [PATH:ko04510]	THBS; thrombospondin	19	353	83
Metabolism	Metabolism of cofactors and vitamins	00730 Thiamine metabolism [PATH:ko00730]	THI6; thiamine-phosphate diphosphorylase / hydroxyethylthiazole kinase [EC:2.5.1.3 2.7.1.50]	3	27	0
Genetic Information Processing	Transcription	03040 Spliceosome [PATH:ko03040]	THOC2; THO complex subunit 2	7	13	0
Human Diseases	Infectious diseases	05143 African trypanosomiasis [PATH:ko05143]	THOP1; thimet oligopeptidase [EC:3.4.24.15]	27	98	0
Genetic Information Processing	Replication and repair	03440 Homologous recombination [PATH:ko03440]	TOP3; DNA topoisomerase III [EC:5.99.1.2]	24	68	0
Cellular Processes	Cell growth and death	04115 p53 signaling pathway [PATH:ko04115]	TP53I3; tumor protein p53-inducible protein 3 [EC:1.-.-.-]	5	12	0
Metabolism	Carbohydrate metabolism	00010 Glycolysis / Gluconeogenesis [PATH:ko00010]	TPI, tpiA; triosephosphate isomerase (TIM) [EC:5.3.1.1]	6728	9628	84
Genetic Information Processing	Folding, sorting and degradation	04120 Ubiquitin mediated proteolysis [PATH:ko04120]	TRIP12; E3 ubiquitin-protein ligase TRIP12 [EC:6.3.2.19]	15	0	0
Human Diseases	Immune diseases	05322 Systemic lupus erythematosus [PATH:ko05322]	TROVE2, SSA2; 60 kDa SS-A/Ro ribonucleoprotein	128	345	0
Metabolism	Amino acid metabolism	00260 Glycine, serine and threonine metabolism [PATH:ko00260]	TRP; tryptophan synthase [EC:4.2.1.20]	26	85	0
Metabolism	Metabolism of other amino acids	00480 Glutathione metabolism [PATH:ko00480]	TRYP; cytosolic tryparedoxin peroxidase, trypanosomatid typical 2-Cys peroxiredoxin [EC:1.11.1.15]	7	16	0
Genetic Information Processing	Folding, sorting and degradation	04122 Sulfur relay system [PATH:ko04122]	TST, MPST, sseA; thiosulfate/3-mercaptopyruvate sulfurtransferase [EC:2.8.1.1 2.8.1.2]	7096	4123	92
Cellular Processes	Cell communication	04540 Gap junction [PATH:ko04540]	TUBA; tubulin alpha	31	620	37
Cellular Processes	Cell communication	04540 Gap junction [PATH:ko04540]	TUBB; tubulin beta	37	434	60
Genetic Information Processing	Transcription	03040 Spliceosome [PATH:ko03040]	TXNL4A, DIB1; U5 snRNP protein, DIM1 family	20	7	0
Metabolism	Amino acid metabolism	00350 Tyrosine metabolism [PATH:ko00350]	TYR; tyrosinase [EC:1.14.18.1]	31	20	0
Genetic Information Processing	Transcription	03040 Spliceosome [PATH:ko03040]	U2AF1; splicing factor U2AF 35 kDa subunit	13	9	0
Genetic Information Processing	Transcription	03040 Spliceosome [PATH:ko03040]	U2AF2; splicing factor U2AF 65 kDa subunit	24	5	0
Metabolism	Carbohydrate metabolism	00520 Amino sugar and nucleotide sugar metabolism [PATH:ko00520]	UAP1; UDP-N-acetylglucosamine pyrophosphorylase [EC:2.7.7.23]	140	432	11
Genetic Information Processing	Transcription	03040 Spliceosome [PATH:ko03040]	UAP56, BAT1, SUB2; ATP-dependent RNA helicase UAP56/SUB2 [EC:3.6.4.13]	17	20	22
Organismal Systems	Endocrine system	03320 PPAR signaling pathway [PATH:ko03320]	UBC; ubiquitin C	21	103	0
Genetic Information Processing	Folding, sorting and degradation	04120 Ubiquitin mediated proteolysis [PATH:ko04120]	UBE1C, UBA3; ubiquitin-activating enzyme E1 C [EC:6.3.2.19]	28	20	1
Genetic Information Processing	Folding, sorting and degradation	04120 Ubiquitin mediated proteolysis [PATH:ko04120]	UBE2A, UBC2, RAD6A; ubiquitin-conjugating enzyme E2 A [EC:6.3.2.19]	8	71	8
Genetic Information Processing	Folding, sorting and degradation	04120 Ubiquitin mediated proteolysis [PATH:ko04120]	UBE2B, RAD6B; ubiquitin-conjugating enzyme E2 B [EC:6.3.2.19]	0	30	1
Genetic Information Processing	Folding, sorting and degradation	04120 Ubiquitin mediated proteolysis [PATH:ko04120]	UBE2D_E, UBC4, UBC5; ubiquitin-conjugating enzyme E2 D/E [EC:6.3.2.19]	42	42	0
Genetic Information Processing	Folding, sorting and degradation	04120 Ubiquitin mediated proteolysis [PATH:ko04120]	UBE2G1, UBC7; ubiquitin-conjugating enzyme E2 G1 [EC:6.3.2.19]	14	35	0
Environmental Information Processing	Signal transduction	04064 NF-kappa B signaling pathway [PATH:ko04064]	UBE2I, UBC9; ubiquitin-conjugating enzyme E2 I [EC:6.3.2.19]	10	11	0
Genetic Information Processing	Folding, sorting and degradation	04120 Ubiquitin mediated proteolysis [PATH:ko04120]	UBE2J1, NCUBE1, UBC6; ubiquitin-conjugating enzyme E2 J1 [EC:6.3.2.19]	6	17	4
Genetic Information Processing	Folding, sorting and degradation	04120 Ubiquitin mediated proteolysis [PATH:ko04120]	UBE2J2, NCUBE2, UBC6; ubiquitin-conjugating enzyme E2 J2 [EC:6.3.2.19]	5	16	0
Genetic Information Processing	Folding, sorting and degradation	04120 Ubiquitin mediated proteolysis [PATH:ko04120]	UBE2N, BLU, UBC13; ubiquitin-conjugating enzyme E2 N [EC:6.3.2.19]	16	10	0
Genetic Information Processing	Folding, sorting and degradation	04120 Ubiquitin mediated proteolysis [PATH:ko04120]	UBE3C; ubiquitin-protein ligase E3 C [EC:6.3.2.19]	12	2	0
Genetic Information Processing	Folding, sorting and degradation	04120 Ubiquitin mediated proteolysis [PATH:ko04120]	UBLE1B, SAE2, UBA2; ubiquitin-like 1-activating enzyme E1 B [EC:6.3.2.19]	12	20	0
Genetic Information Processing	Folding, sorting and degradation	04141 Protein processing in endoplasmic reticulum [PATH:ko04141]	UFD1; ubiquitin fusion degradation protein 1	12	2	0
Metabolism	Lipid metabolism	00600 Sphingolipid metabolism [PATH:ko00600]	UGCG; ceramide glucosyltransferase [EC:2.4.1.80]	81	81	0
Metabolism	Carbohydrate metabolism	00040 Pentose and glucuronate interconversions [PATH:ko00040]	UGDH, ugd; UDPglucose 6-dehydrogenase [EC:1.1.1.22]	10892	16197	178
Metabolism	Carbohydrate metabolism	00040 Pentose and glucuronate interconversions [PATH:ko00040]	UGP2, galU, galF; UTP--glucose-1-phosphate uridylyltransferase [EC:2.7.7.9]	5061	5985	112
Cellular Processes	Transport and catabolism	04140 Regulation of autophagy [PATH:ko04140]	ULK, ATG1; unc51-like kinase [EC:2.7.11.1]	9	13	1
Metabolism	Nucleotide metabolism	00240 Pyrimidine metabolism [PATH:ko00240]	UMPS; uridine monophosphate synthetase [EC:2.4.2.10 4.1.1.23]	1012	605	14
Genetic Information Processing	Replication and repair	03410 Base excision repair [PATH:ko03410]	UNG, UDG; uracil-DNA glycosylase [EC:3.2.2.27]	4729	6874	34
Genetic Information Processing	Translation	03013 RNA transport [PATH:ko03013]	UPF1, RENT1; regulator of nonsense transcripts 1 [EC:3.6.4.-]	30	31	0
Genetic Information Processing	Translation	03013 RNA transport [PATH:ko03013]	UPF2, RENT2; regulator of nonsense transcripts 2	13	17	3
Environmental Information Processing	Signal transduction	02020 Two-component system [PATH:ko02020]	UQCRFS1, RIP1, petA; ubiquinol-cytochrome c reductase iron-sulfur subunit [EC:1.10.2.2]	2557	3553	7
Metabolism	Amino acid metabolism	00250 Alanine, aspartate and glutamate metabolism [PATH:ko00250]	URA2; carbamoyl-phosphate synthase / aspartate carbamoyltransferase [EC:6.3.5.5 2.1.3.2]	8	241	0
Metabolism	Nucleotide metabolism	00240 Pyrimidine metabolism [PATH:ko00240]	URA4, pyrC; dihydroorotase [EC:3.5.2.3]	17761	19616	399
Metabolism	Amino acid metabolism	00330 Arginine and proline metabolism [PATH:ko00330]	URE; urease [EC:3.5.1.5]	15	18	0
Cellular Processes	Transport and catabolism	04144 Endocytosis [PATH:ko04144]	USP8, UBP5; ubiquitin carboxyl-terminal hydrolase 8 [EC:3.1.2.15]	12	2	0
Metabolism	Carbohydrate metabolism	00040 Pentose and glucuronate interconversions [PATH:ko00040]	USP; UDP-sugar pyrophosphorylase [EC:2.7.7.64]	31	12	0
Metabolism	Carbohydrate metabolism	00500 Starch and sucrose metabolism [PATH:ko00500]	UXS1; UDP-glucuronate decarboxylase [EC:4.1.1.35]	11	20	0
Genetic Information Processing	Translation	00970 Aminoacyl-tRNA biosynthesis [PATH:ko00970]	VARS, valS; valyl-tRNA synthetase [EC:6.1.1.9]	32792	38178	785
Genetic Information Processing	Folding, sorting and degradation	04141 Protein processing in endoplasmic reticulum [PATH:ko04141]	VCP, CDC48; transitional endoplasmic reticulum ATPase	238	2763	42
Cellular Processes	Transport and catabolism	04144 Endocytosis [PATH:ko04144]	VPS4; vacuolar protein-sorting-associated protein 4	28	155	0
Metabolism	Carbohydrate metabolism	00053 Ascorbate and aldarate metabolism [PATH:ko00053]	VTC2_5; GDP-L-galactose phosphorylase [EC:2.7.7.69]	12	0	0
Metabolism	Metabolism of cofactors and vitamins	00130 Ubiquinone and other terpenoid-quinone biosynthesis [PATH:ko00130]	VTE1, SXD1; tocopherol cyclase	18	4	0
Metabolism	Metabolism of cofactors and vitamins	00130 Ubiquinone and other terpenoid-quinone biosynthesis [PATH:ko00130]	VTE3, APG1; MPBQ/MSBQ methyltransferase	12	0	0
Genetic Information Processing	Translation	00970 Aminoacyl-tRNA biosynthesis [PATH:ko00970]	WARS, trpS; tryptophanyl-tRNA synthetase [EC:6.1.1.2]	14047	15887	180
Cellular Processes	Transport and catabolism	04146 Peroxisome [PATH:ko04146]	XDH; xanthine dehydrogenase/oxidase [EC:1.17.1.4 1.17.3.2]	65	154	20
Genetic Information Processing	Translation	03008 Ribosome biogenesis in eukaryotes [PATH:ko03008]	XPO1, CRM1; exportin-1	59	22	39
Genetic Information Processing	Folding, sorting and degradation	03018 RNA degradation [PATH:ko03018]	XRN1, SEP1, KEM1; 5'-3' exoribonuclease 1 [EC:3.1.13.-]	25	13	3
Genetic Information Processing	Folding, sorting and degradation	03018 RNA degradation [PATH:ko03018]	XRN2, RAT1; 5'-3' exoribonuclease 2 [EC:3.1.13.-]	55	122	0
Genetic Information Processing	Translation	00970 Aminoacyl-tRNA biosynthesis [PATH:ko00970]	YARS, tyrS; tyrosyl-tRNA synthetase [EC:6.1.1.1]	12700	16616	77
Cellular Processes	Cell growth and death	04111 Cell cycle - yeast [PATH:ko04111]	YCG1, CAPG; condensin complex subunit 3	12	2	0
Cellular Processes	Cell growth and death	04111 Cell cycle - yeast [PATH:ko04111]	YCS4, CNAP1, CAPD2; condensin complex subunit 1	1	13	8
Cellular Processes	Cell growth and death	04110 Cell cycle [PATH:ko04110]	YWHAE; 14-3-3 protein epsilon	18	46	6
Metabolism	Metabolism of terpenoids and polyketides	00906 Carotenoid biosynthesis [PATH:ko00906]	ZDS, crtQ; zeta-carotene desaturase [EC:1.3.5.6]	1190	18	0
Metabolism	Metabolism of terpenoids and polyketides	00906 Carotenoid biosynthesis [PATH:ko00906]	ZEP, ABA1; zeaxanthin epoxidase [EC:1.14.13.90]	21	36	0
Environmental Information Processing	Membrane transport	02010 ABC transporters [PATH:ko02010]	aapJ, bztA; general L-amino acid transport system substrate-binding protein	5079	1903	0
Environmental Information Processing	Membrane transport	02010 ABC transporters [PATH:ko02010]	aapM, bztC; general L-amino acid transport system permease protein	4332	1887	8
Environmental Information Processing	Membrane transport	02010 ABC transporters [PATH:ko02010]	aapP, bztD; general L-amino acid transport system ATP-binding protein [EC:3.6.3.-]	3954	2087	70
Environmental Information Processing	Membrane transport	02010 ABC transporters [PATH:ko02010]	aapQ, bztB; general L-amino acid transport system permease protein	4553	1617	19
Metabolism	Lipid metabolism	00071 Fatty acid metabolism [PATH:ko00071]	aas; acyl-[acyl-carrier-protein]-phospholipid O-acyltransferase / long-chain-fatty-acid--[acyl-carrier-protein] ligase [EC:2.3.1.40 6.2.1.20]	1220	6008	0
Metabolism	Xenobiotics biodegradation and metabolism	00627 Aminobenzoate degradation [PATH:ko00627]	abmG; 2-aminobenzoate-CoA ligase [EC:6.2.1.32]	1658	1140	53
Metabolism	Carbohydrate metabolism	00620 Pyruvate metabolism [PATH:ko00620]	accA; acetyl-CoA carboxylase carboxyl transferase subunit alpha [EC:6.4.1.2]	4959	8997	209
Metabolism	Carbohydrate metabolism	00620 Pyruvate metabolism [PATH:ko00620]	accB, bccP; acetyl-CoA carboxylase biotin carboxyl carrier protein	3305	3363	9
Metabolism	Carbohydrate metabolism	00620 Pyruvate metabolism [PATH:ko00620]	accC; acetyl-CoA carboxylase, biotin carboxylase subunit [EC:6.4.1.2 6.3.4.14]	9712	14558	610
Metabolism	Carbohydrate metabolism	00620 Pyruvate metabolism [PATH:ko00620]	accD; acetyl-CoA carboxylase carboxyl transferase subunit beta [EC:6.4.1.2]	5125	7732	420
Metabolism	Carbohydrate metabolism	00010 Glycolysis / Gluconeogenesis [PATH:ko00010]	aceE; pyruvate dehydrogenase E1 component [EC:1.2.4.1]	22698	13677	546
Human Diseases	Infectious diseases	05111 Vibrio cholerae pathogenic cycle [PATH:ko05111]	acfC; accessory colonization factor AcfC	19	46	0
Human Diseases	Infectious diseases	05111 Vibrio cholerae pathogenic cycle [PATH:ko05111]	acfD; accessory colonization factor AcfD	0	23	0
Metabolism	Carbohydrate metabolism	00620 Pyruvate metabolism [PATH:ko00620]	ackA; acetate kinase [EC:2.7.2.1]	4372	16799	186
Metabolism	Carbohydrate metabolism	00020 Citrate cycle (TCA cycle) [PATH:ko00020]	acnB; aconitate hydratase 2 / 2-methylisocitrate dehydratase [EC:4.2.1.3 4.2.1.99]	14481	16576	269
Metabolism	Metabolism of cofactors and vitamins	00770 Pantothenate and CoA biosynthesis [PATH:ko00770]	acpH; acyl carrier protein phosphodiesterase [EC:3.1.4.14]	182	10	2
Metabolism	Metabolism of cofactors and vitamins	00770 Pantothenate and CoA biosynthesis [PATH:ko00770]	acpS; holo-[acyl-carrier protein] synthase [EC:2.7.8.7]	1891	1845	82
Metabolism	Carbohydrate metabolism	00620 Pyruvate metabolism [PATH:ko00620]	acyP; acylphosphatase [EC:3.6.1.7]	1423	759	10
Genetic Information Processing	Replication and repair	03410 Base excision repair [PATH:ko03410]	ada-alkA; AraC family transcriptional regulator, regulatory protein of adaptative response / DNA-3-methyladenine glycosylase II [EC:3.2.2.21]	5514	1283	258
Metabolism	Nucleotide metabolism	00230 Purine metabolism [PATH:ko00230]	ade; adenine deaminase [EC:3.5.4.2]	1313	4320	46
Metabolism	Amino acid metabolism	00350 Tyrosine metabolism [PATH:ko00350]	adhE; acetaldehyde dehydrogenase / alcohol dehydrogenase [EC:1.2.1.10 1.1.1.1]	5097	3548	97
Metabolism	Amino acid metabolism	00350 Tyrosine metabolism [PATH:ko00350]	adhP; alcohol dehydrogenase, propanol-preferring [EC:1.1.1.1]	975	1403	14
Cellular Processes	Cell motility	02030 Bacterial chemotaxis [PATH:ko02030]	aer; aerotaxis receptor	5219	9197	16
Environmental Information Processing	Membrane transport	02010 ABC transporters [PATH:ko02010]	afuA, fbpA; iron(III) transport system substrate-binding protein	14274	6848	111
Environmental Information Processing	Membrane transport	02010 ABC transporters [PATH:ko02010]	afuB, fbpB; iron(III) transport system permease protein	19448	9290	1704
Environmental Information Processing	Membrane transport	02010 ABC transporters [PATH:ko02010]	afuC, fbpC; iron(III) transport system ATP-binding protein [EC:3.6.3.30]	10180	5883	226
Environmental Information Processing	Membrane transport	02010 ABC transporters [PATH:ko02010]	aglE; alpha-glucoside transport system substrate-binding protein	704	311	15
Environmental Information Processing	Membrane transport	02010 ABC transporters [PATH:ko02010]	aglF; alpha-glucoside transport system permease protein	525	262	7
Environmental Information Processing	Membrane transport	02010 ABC transporters [PATH:ko02010]	aglG; alpha-glucoside transport system permease protein	679	238	20
Environmental Information Processing	Membrane transport	02010 ABC transporters [PATH:ko02010]	aglK; alpha-glucoside transport system ATP-binding protein	137	85	0
Metabolism	Carbohydrate metabolism	00010 Glycolysis / Gluconeogenesis [PATH:ko00010]	agp; glucose-1-phosphatase [EC:3.1.3.10]	160	44	0
Metabolism	Amino acid metabolism	00330 Arginine and proline metabolism [PATH:ko00330]	aguB; N-carbamoylputrescine amidase [EC:3.5.1.53]	2155	3787	16
Metabolism	Amino acid metabolism	00250 Alanine, aspartate and glutamate metabolism [PATH:ko00250]	alaA; alanine-synthesizing transaminase [EC:2.6.1.66 2.6.1.2]	8111	4682	240
Metabolism	Amino acid metabolism	00250 Alanine, aspartate and glutamate metabolism [PATH:ko00250]	ald; alanine dehydrogenase [EC:1.4.1.1]	5616	6425	53
Metabolism	Carbohydrate metabolism	00620 Pyruvate metabolism [PATH:ko00620]	aldA; lactaldehyde dehydrogenase / glycolaldehyde dehydrogenase [EC:1.2.1.22 1.2.1.21]	1271	480	0
Environmental Information Processing	Signal transduction	02020 Two-component system [PATH:ko02020]	algB; two-component system, NtrC family, response regulator AlgB	3108	998	0
Environmental Information Processing	Signal transduction	02020 Two-component system [PATH:ko02020]	algD; GDP-mannose 6-dehydrogenase [EC:1.1.1.132]	1310	823	15
Metabolism	Carbohydrate metabolism	00051 Fructose and mannose metabolism [PATH:ko00051]	algL; poly(beta-D-mannuronate) lyase [EC:4.2.2.3]	894	317	0
Environmental Information Processing	Signal transduction	02020 Two-component system [PATH:ko02020]	algR; two-component system, LytT family, response regulator AlgR	2138	1672	36
Environmental Information Processing	Signal transduction	02020 Two-component system [PATH:ko02020]	algZ; two-component system, LytT family, sensor histidine kinase AlgZ [EC:2.7.13.3]	106	1528	50
Metabolism	Xenobiotics biodegradation and metabolism	00362 Benzoate degradation [PATH:ko00362]	aliA; cyclohexanecarboxylate-CoA ligase [EC:6.2.1.-]	248	374	0
Metabolism	Xenobiotics biodegradation and metabolism	00362 Benzoate degradation [PATH:ko00362]	aliB; cyclohexanecarboxyl-CoA dehydrogenase [EC:1.3.99.-]	210	287	2
Genetic Information Processing	Replication and repair	03410 Base excision repair [PATH:ko03410]	alkA; DNA-3-methyladenine glycosylase II [EC:3.2.2.21]	1162	1157	42
Metabolism	Nucleotide metabolism	00230 Purine metabolism [PATH:ko00230]	allA; ureidoglycolate hydrolase [EC:3.5.3.19]	1008	283	15
Metabolism	Nucleotide metabolism	00230 Purine metabolism [PATH:ko00230]	allC; allantoate deiminase [EC:3.5.3.9]	121	25	4
Metabolism	Nucleotide metabolism	00230 Purine metabolism [PATH:ko00230]	allD; ureidoglycolate dehydrogenase [EC:1.1.1.154]	76	7	2
Environmental Information Processing	Membrane transport	02010 ABC transporters [PATH:ko02010]	alsA; D-allose transport system ATP-binding protein [EC:3.6.3.17]	39	66	0
Environmental Information Processing	Membrane transport	02010 ABC transporters [PATH:ko02010]	alsB; D-allose transport system substrate-binding protein	32	21	0
Environmental Information Processing	Membrane transport	02010 ABC transporters [PATH:ko02010]	alsC; D-allose transport system permease protein	0	21	0
Metabolism	Nucleotide metabolism	00230 Purine metabolism [PATH:ko00230]	amn; AMP nucleosidase [EC:3.2.2.4]	4629	3845	0
Metabolism	Xenobiotics biodegradation and metabolism	00627 Aminobenzoate degradation [PATH:ko00627]	antA; anthranilate 1,2-dioxygenase (deaminating, decarboxylating) large subunit [EC:1.14.12.1]	400	277	0
Metabolism	Xenobiotics biodegradation and metabolism	00627 Aminobenzoate degradation [PATH:ko00627]	antB; anthranilate 1,2-dioxygenase (deaminating, decarboxylating) small subunit [EC:1.14.12.1]	136	116	0
Metabolism	Xenobiotics biodegradation and metabolism	00627 Aminobenzoate degradation [PATH:ko00627]	antC; anthranilate dioxygenase reductase	217	115	8
Environmental Information Processing	Membrane transport	02010 ABC transporters [PATH:ko02010]	aotJ; arginine/ornithine transport system substrate-binding protein	2559	585	0
Environmental Information Processing	Membrane transport	02010 ABC transporters [PATH:ko02010]	aotM; arginine/ornithine transport system permease protein	2003	458	0
Environmental Information Processing	Membrane transport	02010 ABC transporters [PATH:ko02010]	aotP; arginine/ornithine transport system ATP-binding protein [EC:3.6.3.-]	1899	458	0
Environmental Information Processing	Membrane transport	02010 ABC transporters [PATH:ko02010]	aotQ; arginine/ornithine transport system permease protein	1836	492	0
Metabolism	Nucleotide metabolism	00230 Purine metabolism [PATH:ko00230]	apaH; bis(5'-nucleosyl)-tetraphosphatase (symmetrical) [EC:3.6.1.41]	5082	3343	27
Metabolism	Energy metabolism	00196 Photosynthesis - antenna proteins [PATH:ko00196]	apcB; allophycocyanin beta subunit	475	3	0
Metabolism	Energy metabolism	00196 Photosynthesis - antenna proteins [PATH:ko00196]	apcC; phycobilisome core linker protein	310	0	12
Metabolism	Energy metabolism	00196 Photosynthesis - antenna proteins [PATH:ko00196]	apcD; allophycocyanin-B	473	0	0
Metabolism	Energy metabolism	00196 Photosynthesis - antenna proteins [PATH:ko00196]	apcE; phycobilisome core-membrane linker protein	1741	10	143
Metabolism	Energy metabolism	00196 Photosynthesis - antenna proteins [PATH:ko00196]	apcF; phycobilisome core component	413	4	0
Metabolism	Metabolism of cofactors and vitamins	00740 Riboflavin metabolism [PATH:ko00740]	aphA; acid phosphatase (class B) [EC:3.1.3.2]	192	42	0
Human Diseases	Infectious diseases	05111 Vibrio cholerae pathogenic cycle [PATH:ko05111]	aphB; LysR family transcriptional regulator, transcriptional activator AphB	2008	269	0
Metabolism	Carbohydrate metabolism	00562 Inositol phosphate metabolism [PATH:ko00562]	appA; 4-phytase / acid phosphatase [EC:3.1.3.26 3.1.3.2]	505	58	0
Metabolism	Energy metabolism	00920 Sulfur metabolism [PATH:ko00920]	aprA; adenylylsulfate reductase, subunit A [EC:1.8.99.2]	34	180	2
Metabolism	Energy metabolism	00920 Sulfur metabolism [PATH:ko00920]	aprB; adenylylsulfate reductase, subunit B [EC:1.8.99.2]	4	48	1
Metabolism	Carbohydrate metabolism	00040 Pentose and glucuronate interconversions [PATH:ko00040]	araA; L-arabinose isomerase [EC:5.3.1.4]	2444	3894	23
Metabolism	Carbohydrate metabolism	00040 Pentose and glucuronate interconversions [PATH:ko00040]	araB; L-ribulokinase [EC:2.7.1.16]	2721	4491	0
Metabolism	Carbohydrate metabolism	00040 Pentose and glucuronate interconversions [PATH:ko00040]	araD; L-ribulose-5-phosphate 4-epimerase [EC:5.1.3.4]	944	894	2
Environmental Information Processing	Membrane transport	02010 ABC transporters [PATH:ko02010]	araF; L-arabinose transport system substrate-binding protein	2198	475	4
Environmental Information Processing	Membrane transport	02010 ABC transporters [PATH:ko02010]	araG; L-arabinose transport system ATP-binding protein [EC:3.6.3.17]	3899	889	0
Environmental Information Processing	Membrane transport	02010 ABC transporters [PATH:ko02010]	araH; L-arabinose transport system permease protein	2055	424	9
Environmental Information Processing	Signal transduction	02020 Two-component system [PATH:ko02020]	arcA; two-component system, OmpR family, aerobic respiration control protein ArcA	1238	399	0
Environmental Information Processing	Signal transduction	02020 Two-component system [PATH:ko02020]	arcB; two-component system, OmpR family, aerobic respiration control sensor histidine kinase ArcB [EC:2.7.13.3]	549	590	0
Metabolism	Amino acid metabolism	00330 Arginine and proline metabolism [PATH:ko00330]	arcC; carbamate kinase [EC:2.7.2.2]	2382	3124	3
Metabolism	Amino acid metabolism	00330 Arginine and proline metabolism [PATH:ko00330]	argA; amino-acid N-acetyltransferase [EC:2.3.1.1]	9798	6366	55
Metabolism	Amino acid metabolism	00330 Arginine and proline metabolism [PATH:ko00330]	argB; acetylglutamate kinase [EC:2.7.2.8]	7148	9167	295
Metabolism	Amino acid metabolism	00330 Arginine and proline metabolism [PATH:ko00330]	argC; N-acetyl-gamma-glutamyl-phosphate reductase [EC:1.2.1.38]	10236	10638	264
Metabolism	Amino acid metabolism	00300 Lysine biosynthesis [PATH:ko00300]	argD; acetylornithine/N-succinyldiaminopimelate aminotransferase [EC:2.6.1.11 2.6.1.17]	11335	4975	53
Metabolism	Amino acid metabolism	00300 Lysine biosynthesis [PATH:ko00300]	argE1, lysK; LysW-gamma-L-lysine carboxypeptidase	23	29	0
Metabolism	Amino acid metabolism	00330 Arginine and proline metabolism [PATH:ko00330]	argE; acetylornithine deacetylase [EC:3.5.1.16]	4315	3629	335
Metabolism	Amino acid metabolism	00330 Arginine and proline metabolism [PATH:ko00330]	argF1; N-acetylornithine carbamoyltransferase [EC:2.1.3.9]	46	45	11
Metabolism	Amino acid metabolism	00330 Arginine and proline metabolism [PATH:ko00330]	argF2; N-succinyl-L-ornithine transcarbamylase [EC:2.1.3.11]	80	1778	0
Metabolism	Amino acid metabolism	00250 Alanine, aspartate and glutamate metabolism [PATH:ko00250]	argH, ASL; argininosuccinate lyase [EC:4.3.2.1]	15771	16370	560
Metabolism	Amino acid metabolism	00330 Arginine and proline metabolism [PATH:ko00330]	argJ; glutamate N-acetyltransferase / amino-acid N-acetyltransferase [EC:2.3.1.35 2.3.1.1]	9081	10189	329
Metabolism	Carbohydrate metabolism	00520 Amino sugar and nucleotide sugar metabolism [PATH:ko00520]	arnA, pmrI; UDP-4-amino-4-deoxy-L-arabinose formyltransferase / UDP-glucuronic acid dehydrogenase (UDP-4-keto-hexauronic acid decarboxylating) [EC:2.1.2.13 1.1.1.305]	4393	845	17
Environmental Information Processing	Signal transduction	02020 Two-component system [PATH:ko02020]	arnB, pmrH; UDP-4-amino-4-deoxy-L-arabinose-oxoglutarate aminotransferase [EC:2.6.1.87]	423	410	0
Metabolism	Carbohydrate metabolism	00520 Amino sugar and nucleotide sugar metabolism [PATH:ko00520]	arnC, pmrF; undecaprenyl-phosphate 4-deoxy-4-formamido-L-arabinose transferase [EC:2.7.8.30]	3511	1858	82
Metabolism	Amino acid metabolism	00400 Phenylalanine, tyrosine and tryptophan biosynthesis [PATH:ko00400]	aroA; 3-phosphoshikimate 1-carboxyvinyltransferase [EC:2.5.1.19]	13899	14603	115
Metabolism	Amino acid metabolism	00400 Phenylalanine, tyrosine and tryptophan biosynthesis [PATH:ko00400]	aroB; 3-dehydroquinate synthase [EC:4.2.3.4]	9513	10367	87
Metabolism	Amino acid metabolism	00400 Phenylalanine, tyrosine and tryptophan biosynthesis [PATH:ko00400]	aroC; chorismate synthase [EC:4.2.3.5]	9678	13686	222
Metabolism	Amino acid metabolism	00400 Phenylalanine, tyrosine and tryptophan biosynthesis [PATH:ko00400]	aroD; 3-dehydroquinate dehydratase I [EC:4.2.1.10]	29	196	0
Metabolism	Amino acid metabolism	00400 Phenylalanine, tyrosine and tryptophan biosynthesis [PATH:ko00400]	aroDE, DHQ-SDH; 3-dehydroquinate dehydratase / shikimate dehydrogenase [EC:4.2.1.10 1.1.1.25]	81	8	0
Metabolism	Amino acid metabolism	00400 Phenylalanine, tyrosine and tryptophan biosynthesis [PATH:ko00400]	aroE; shikimate dehydrogenase [EC:1.1.1.25]	9796	8333	59
Metabolism	Amino acid metabolism	00400 Phenylalanine, tyrosine and tryptophan biosynthesis [PATH:ko00400]	aroG, aroA; 3-deoxy-7-phosphoheptulonate synthase / chorismate mutase [EC:2.5.1.54 5.4.99.5]	3	84	0
Metabolism	Amino acid metabolism	00400 Phenylalanine, tyrosine and tryptophan biosynthesis [PATH:ko00400]	aroH; chorismate mutase [EC:5.4.99.5]	446	10	0
Metabolism	Amino acid metabolism	00400 Phenylalanine, tyrosine and tryptophan biosynthesis [PATH:ko00400]	aroKB; shikimate kinase / 3-dehydroquinate synthase [EC:2.7.1.71 4.2.3.4]	475	299	0
Metabolism	Amino acid metabolism	00400 Phenylalanine, tyrosine and tryptophan biosynthesis [PATH:ko00400]	aroQ, qutE; 3-dehydroquinate dehydratase II [EC:4.2.1.10]	5491	5577	33
Environmental Information Processing	Membrane transport	02010 ABC transporters [PATH:ko02010]	artI; arginine transport system substrate-binding protein	177	124	0
Environmental Information Processing	Membrane transport	02010 ABC transporters [PATH:ko02010]	artJ; arginine transport system substrate-binding protein	201	39	0
Environmental Information Processing	Membrane transport	02010 ABC transporters [PATH:ko02010]	artM; arginine transport system permease protein	170	78	1
Environmental Information Processing	Membrane transport	02010 ABC transporters [PATH:ko02010]	artP; arginine transport system ATP-binding protein [EC:3.6.3.-]	150	84	0
Environmental Information Processing	Membrane transport	02010 ABC transporters [PATH:ko02010]	artQ; arginine transport system permease protein	224	117	0
Metabolism	Amino acid metabolism	00330 Arginine and proline metabolism [PATH:ko00330]	aruH; arginine:pyruvate transaminase [EC:2.6.1.84]	626	244	0
Metabolism	Amino acid metabolism	00330 Arginine and proline metabolism [PATH:ko00330]	aruI; 5-guanidino-2-oxopentanoate decarboxylase [EC:4.1.1.75]	187	59	0
Metabolism	Carbohydrate metabolism	00520 Amino sugar and nucleotide sugar metabolism [PATH:ko00520]	ascD, ddhD, rfbI; CDP-4-dehydro-6-deoxyglucose reductase [EC:1.17.1.1]	3270	2755	80
Metabolism	Amino acid metabolism	00260 Glycine, serine and threonine metabolism [PATH:ko00260]	asd; aspartate-semialdehyde dehydrogenase [EC:1.2.1.11]	12445	14480	876
Metabolism	Amino acid metabolism	00250 Alanine, aspartate and glutamate metabolism [PATH:ko00250]	asnA; aspartate--ammonia ligase [EC:6.3.1.1]	14	2244	5
Metabolism	Amino acid metabolism	00250 Alanine, aspartate and glutamate metabolism [PATH:ko00250]	asnB, ASNS; asparagine synthase (glutamine-hydrolysing) [EC:6.3.5.4]	9238	17703	622
Metabolism	Amino acid metabolism	00250 Alanine, aspartate and glutamate metabolism [PATH:ko00250]	aspA; aspartate ammonia-lyase [EC:4.3.1.1]	5647	9213	127
Genetic Information Processing	Translation	00970 Aminoacyl-tRNA biosynthesis [PATH:ko00970]	aspC; nondiscriminating aspartyl-tRNA synthetase [EC:6.1.1.23]	3	156	0
Metabolism	Amino acid metabolism	00250 Alanine, aspartate and glutamate metabolism [PATH:ko00250]	aspQ, ansB; glutamin-(asparagin-)ase [EC:3.5.1.38]	2520	1009	16
Metabolism	Amino acid metabolism	00330 Arginine and proline metabolism [PATH:ko00330]	astA; arginine N-succinyltransferase [EC:2.3.1.109]	6510	2058	323
Metabolism	Amino acid metabolism	00330 Arginine and proline metabolism [PATH:ko00330]	astB; succinylarginine dihydrolase [EC:3.5.3.23]	4869	1438	528
Metabolism	Amino acid metabolism	00330 Arginine and proline metabolism [PATH:ko00330]	astC; succinylornithine aminotransferase [EC:2.6.1.81]	302	187	0
Metabolism	Amino acid metabolism	00330 Arginine and proline metabolism [PATH:ko00330]	astD; succinylglutamic semialdehyde dehydrogenase [EC:1.2.1.71]	5740	1673	0
Metabolism	Amino acid metabolism	00330 Arginine and proline metabolism [PATH:ko00330]	astE; succinylglutamate desuccinylase [EC:3.5.1.96]	4803	995	4
Environmental Information Processing	Signal transduction	02020 Two-component system [PATH:ko02020]	atoA; acetate CoA-transferase beta subunit [EC:2.8.3.8]	16	283	0
Environmental Information Processing	Signal transduction	02020 Two-component system [PATH:ko02020]	atoC; two-component system, NtrC family, response regulator AtoC	311	1356	109
Environmental Information Processing	Signal transduction	02020 Two-component system [PATH:ko02020]	atoD; acetate CoA-transferase alpha subunit [EC:2.8.3.8]	34	542	0
Environmental Information Processing	Signal transduction	02020 Two-component system [PATH:ko02020]	atoE; short-chain fatty acids transporter	4857	1055	4
Environmental Information Processing	Signal transduction	02020 Two-component system [PATH:ko02020]	atoS; two-component system, NtrC family, sensor histidine kinase AtoS [EC:2.7.13.3]	7	786	27
Environmental Information Processing	Membrane transport	02010 ABC transporters [PATH:ko02010]	attA1; mannopine transport system ATP-binding protein	30	10	0
Metabolism	Metabolism of terpenoids and polyketides	00281 Geraniol degradation [PATH:ko00281]	atuC; geranyl-CoA carboxylase beta subunit [EC:6.4.1.5]	1344	1012	70
Metabolism	Metabolism of terpenoids and polyketides	00281 Geraniol degradation [PATH:ko00281]	atuD; citronellyl-CoA dehydrogenase [EC:1.3.99.-]	1166	787	9
Metabolism	Metabolism of terpenoids and polyketides	00281 Geraniol degradation [PATH:ko00281]	atuE; isohexenylglutaconyl-CoA hydratase [EC:4.2.1.57]	520	402	88
Metabolism	Metabolism of terpenoids and polyketides	00281 Geraniol degradation [PATH:ko00281]	atuF; geranyl-CoA carboxylase alpha subunit [EC:6.4.1.5]	1361	1205	0
Metabolism	Metabolism of terpenoids and polyketides	00281 Geraniol degradation [PATH:ko00281]	atuG; citronellol/citronellal dehydrogenase	939	386	0
Metabolism	Metabolism of terpenoids and polyketides	00281 Geraniol degradation [PATH:ko00281]	atuH; citronellyl-CoA synthetase [EC:6.2.1.-]	1661	1040	194
Metabolism	Xenobiotics biodegradation and metabolism	00791 Atrazine degradation [PATH:ko00791]	atzB; hydroxyatrazine ethylaminohydrolase [EC:3.5.99.3]	5784	1943	69
Metabolism	Xenobiotics biodegradation and metabolism	00791 Atrazine degradation [PATH:ko00791]	atzC; N-isopropylammelide isopropylaminohydrolase [EC:3.5.99.4]	89	36	0
Metabolism	Xenobiotics biodegradation and metabolism	00791 Atrazine degradation [PATH:ko00791]	atzD; cyanuric acid amidohydrolase [EC:3.5.2.15]	69	22	0
Human Diseases	Infectious diseases	05150 Staphylococcus aureus infection [PATH:ko05150]	aur; aureolysin [EC:3.4.24.29]	2	21	0
Metabolism	Amino acid metabolism	00290 Valine, leucine and isoleucine biosynthesis [PATH:ko00290]	avtA; valine--pyruvate aminotransferase [EC:2.6.1.66]	376	387	8
Metabolism	Xenobiotics biodegradation and metabolism	00362 Benzoate degradation [PATH:ko00362]	badA; benzoate-CoA ligase [EC:6.2.1.25]	1227	262	253
Metabolism	Xenobiotics biodegradation and metabolism	00362 Benzoate degradation [PATH:ko00362]	badD; benzoyl-CoA reductase subunit [EC:1.3.7.8]	10	37	79
Metabolism	Xenobiotics biodegradation and metabolism	00362 Benzoate degradation [PATH:ko00362]	badE; benzoyl-CoA reductase subunit [EC:1.3.7.8]	21	32	0
Metabolism	Xenobiotics biodegradation and metabolism	00362 Benzoate degradation [PATH:ko00362]	badF; benzoyl-CoA reductase subunit [EC:1.3.7.8]	9	27	0
Metabolism	Xenobiotics biodegradation and metabolism	00362 Benzoate degradation [PATH:ko00362]	badG; benzoyl-CoA reductase subunit [EC:1.3.7.8]	5	40	0
Metabolism	Xenobiotics biodegradation and metabolism	00362 Benzoate degradation [PATH:ko00362]	badH; 2-hydroxycyclohexanecarboxyl-CoA dehydrogenase [EC:1.1.1.-]	211	260	0
Metabolism	Xenobiotics biodegradation and metabolism	00362 Benzoate degradation [PATH:ko00362]	badI; 2-ketocyclohexanecarboxyl-CoA hydrolase [EC:3.1.2.-]	113	217	0
Environmental Information Processing	Signal transduction	02020 Two-component system [PATH:ko02020]	baeR; two-component system, OmpR family, response regulator BaeR	372	424	0
Environmental Information Processing	Signal transduction	02020 Two-component system [PATH:ko02020]	baeS; two-component system, OmpR family, sensor histidine kinase BaeS [EC:2.7.13.3]	743	672	37
Environmental Information Processing	Signal transduction	02020 Two-component system [PATH:ko02020]	barA; two-component system, NarL family, sensor histidine kinase BarA [EC:2.7.13.3]	10380	5015	177
Environmental Information Processing	Signal transduction	02020 Two-component system [PATH:ko02020]	basR; two-component system, OmpR family, response regulator BasR	175	194	0
Environmental Information Processing	Signal transduction	02020 Two-component system [PATH:ko02020]	basS; two-component system, OmpR family, sensor histidine kinase BasS [EC:2.7.13.3]	195	89	0
Environmental Information Processing	Membrane transport	02010 ABC transporters [PATH:ko02010]	bceA; bacitracin transport system ATP-binding protein	14	23	1
Metabolism	Metabolism of cofactors and vitamins	00860 Porphyrin and chlorophyll metabolism [PATH:ko00860]	bchC; 3-hydroxyethyl bacteriochlorophyllide a dehydrogenase [EC:1.-.-.-]	1819	46	0
Metabolism	Metabolism of cofactors and vitamins	00860 Porphyrin and chlorophyll metabolism [PATH:ko00860]	bchE; anaerobic magnesium-protoporphyrin IX monomethyl ester cyclase [EC:4.-.-.-]	223	308	59
Metabolism	Metabolism of cofactors and vitamins	00860 Porphyrin and chlorophyll metabolism [PATH:ko00860]	bchF; 3-vinyl bacteriochlorophyllide hydratase [EC:4.2.1.-]	763	32	0
Metabolism	Metabolism of cofactors and vitamins	00860 Porphyrin and chlorophyll metabolism [PATH:ko00860]	bchJ; divinyl protochlorophyllide a 8-vinyl-reductase [EC:1.-.-.-]	26	14	0
Metabolism	Metabolism of cofactors and vitamins	00860 Porphyrin and chlorophyll metabolism [PATH:ko00860]	bchK; bacteriochlorophyll c synthase [EC:2.5.1.-]	0	18	0
Metabolism	Metabolism of cofactors and vitamins	00860 Porphyrin and chlorophyll metabolism [PATH:ko00860]	bchQ; bacteriochlorophyll C8 methyltransferase [EC:2.1.1.-]	0	65	0
Metabolism	Metabolism of cofactors and vitamins	00860 Porphyrin and chlorophyll metabolism [PATH:ko00860]	bchR; bacteriochlorophyll C12 methyltransferase [EC:2.1.1.-]	0	28	0
Metabolism	Metabolism of cofactors and vitamins	00860 Porphyrin and chlorophyll metabolism [PATH:ko00860]	bchX; chlorophyllide reductase iron protein subunit X [EC:1.18.6.1]	1366	35	0
Metabolism	Metabolism of cofactors and vitamins	00860 Porphyrin and chlorophyll metabolism [PATH:ko00860]	bchY; chlorophyllide reductase subunit Y	2368	117	0
Metabolism	Metabolism of cofactors and vitamins	00860 Porphyrin and chlorophyll metabolism [PATH:ko00860]	bchZ; chlorophyllide reductase subunit Z	2185	79	0
Metabolism	Carbohydrate metabolism	00500 Starch and sucrose metabolism [PATH:ko00500]	bcsA; cellulose synthase (UDP-forming) [EC:2.4.1.12]	7841	1402	7
Metabolism	Xenobiotics biodegradation and metabolism	00361 Chlorocyclohexane and chlorobenzene degradation [PATH:ko00361]	bedC1, todC1; benzene/toluene dioxygenase subunit alpha [EC:1.14.12.3 1.14.12.11]	34	31	0
Metabolism	Xenobiotics biodegradation and metabolism	00362 Benzoate degradation [PATH:ko00362]	benB-xylY; benzoate/toluate 1,2-dioxygenase subunit beta [EC:1.14.12.10 1.14.12.-]	351	308	0
Metabolism	Xenobiotics biodegradation and metabolism	00362 Benzoate degradation [PATH:ko00362]	benC-xylZ; benzoate/toluate 1,2-dioxygenase electron transfer component	1392	762	15
Metabolism	Xenobiotics biodegradation and metabolism	00362 Benzoate degradation [PATH:ko00362]	benD-xylL; dihydroxycyclohexadiene carboxylate dehydrogenase [EC:1.3.1.25 1.3.1.-]	1002	539	17
Metabolism	Amino acid metabolism	00260 Glycine, serine and threonine metabolism [PATH:ko00260]	betB, gbsA; betaine-aldehyde dehydrogenase [EC:1.2.1.8]	12388	2839	338
Metabolism	Carbohydrate metabolism	00052 Galactose metabolism [PATH:ko00052]	bgaB, lacA; beta-galactosidase [EC:3.2.1.23]	827	2892	27
Metabolism	Biosynthesis of other secondary metabolites	00940 Phenylpropanoid biosynthesis [PATH:ko00940]	bglB; beta-glucosidase [EC:3.2.1.21]	4245	2353	125
Metabolism	Biosynthesis of other secondary metabolites	00940 Phenylpropanoid biosynthesis [PATH:ko00940]	bglX; beta-glucosidase [EC:3.2.1.21]	8946	17822	119
Metabolism	Metabolism of cofactors and vitamins	00780 Biotin metabolism [PATH:ko00780]	bioA; adenosylmethionine-8-amino-7-oxononanoate aminotransferase [EC:2.6.1.62]	7379	8153	185
Metabolism	Metabolism of cofactors and vitamins	00780 Biotin metabolism [PATH:ko00780]	bioB; biotin synthase [EC:2.8.1.6]	7084	10065	154
Metabolism	Metabolism of cofactors and vitamins	00780 Biotin metabolism [PATH:ko00780]	bioD; dethiobiotin synthetase [EC:6.3.3.3]	3667	3392	49
Metabolism	Metabolism of cofactors and vitamins	00780 Biotin metabolism [PATH:ko00780]	bioF; 8-amino-7-oxononanoate synthase [EC:2.3.1.47]	7055	7938	93
Metabolism	Metabolism of cofactors and vitamins	00780 Biotin metabolism [PATH:ko00780]	birA; BirA family transcriptional regulator, biotin operon repressor / biotin-[acetyl-CoA-carboxylase] ligase [EC:6.3.4.15]	3349	4369	81
Metabolism	Metabolism of cofactors and vitamins	00740 Riboflavin metabolism [PATH:ko00740]	bluB; 5,6-dimethylbenzimidazole synthase [EC:1.14.99.40]	1127	1592	2
Metabolism	Xenobiotics biodegradation and metabolism	00361 Chlorocyclohexane and chlorobenzene degradation [PATH:ko00361]	bphC; biphenyl-2,3-diol 1,2-dioxygenase [EC:1.13.11.39]	1440	532	0
Metabolism	Lipid metabolism	00564 Glycerophospholipid metabolism [PATH:ko00564]	btaA; S-adenosylmethionine-diacylglycerol 3-amino-3-carboxypropyl transferase	189	56	0
Metabolism	Lipid metabolism	00564 Glycerophospholipid metabolism [PATH:ko00564]	btaB; S-adenosylmethionine-diacylgycerolhomoserine-N-methlytransferase	48	25	11
Metabolism	Carbohydrate metabolism	00650 Butanoate metabolism [PATH:ko00650]	butA; (R,R)-butanediol dehydrogenase / diacetyl reductase [EC:1.1.1.4 1.1.1.303]	806	308	10
Metabolism	Energy metabolism	00910 Nitrogen metabolism [PATH:ko00910]	cah; carbonic anhydrase [EC:4.2.1.1]	1060	1458	6
Metabolism	Amino acid metabolism	00250 Alanine, aspartate and glutamate metabolism [PATH:ko00250]	carA, CPA1; carbamoyl-phosphate synthase small subunit [EC:6.3.5.5]	12454	12145	148
Metabolism	Amino acid metabolism	00250 Alanine, aspartate and glutamate metabolism [PATH:ko00250]	carB, CPA2; carbamoyl-phosphate synthase large subunit [EC:6.3.5.5]	30238	43465	1028
Metabolism	Xenobiotics biodegradation and metabolism	00361 Chlorocyclohexane and chlorobenzene degradation [PATH:ko00361]	catA; catechol 1,2-dioxygenase [EC:1.13.11.1]	1875	801	0
Metabolism	Xenobiotics biodegradation and metabolism	00361 Chlorocyclohexane and chlorobenzene degradation [PATH:ko00361]	catB; muconate cycloisomerase [EC:5.5.1.1]	1737	927	22
Metabolism	Xenobiotics biodegradation and metabolism	00362 Benzoate degradation [PATH:ko00362]	catC; muconolactone D-isomerase [EC:5.3.3.4]	433	265	6
Metabolism	Metabolism of cofactors and vitamins	00860 Porphyrin and chlorophyll metabolism [PATH:ko00860]	cbiB, cobD; adenosylcobinamide-phosphate synthase [EC:6.3.1.10]	5638	4464	198
Metabolism	Metabolism of cofactors and vitamins	00860 Porphyrin and chlorophyll metabolism [PATH:ko00860]	cbiD; cobalt-precorrin-5B (C1)-methyltransferase [EC:2.1.1.195]	1856	1982	0
Metabolism	Metabolism of cofactors and vitamins	00860 Porphyrin and chlorophyll metabolism [PATH:ko00860]	cbiE; cobalt-precorrin-6Y C5-methyltransferase [EC:2.1.1.-]	5	85	1
Metabolism	Metabolism of cofactors and vitamins	00860 Porphyrin and chlorophyll metabolism [PATH:ko00860]	cbiG; cobalt-precorrin 5A hydrolase [EC:3.7.1.12]	443	1371	4
Metabolism	Metabolism of cofactors and vitamins	00860 Porphyrin and chlorophyll metabolism [PATH:ko00860]	cbiGH-cobJ; cobalt-precorrin 5A hydrolase / precorrin-3B C17-methyltransferase [EC:3.7.1.12 2.1.1.131]	3625	868	0
Metabolism	Metabolism of cofactors and vitamins	00860 Porphyrin and chlorophyll metabolism [PATH:ko00860]	cbiK; sirohydrochlorin cobaltochelatase [EC:4.99.1.3]	1	300	0
Environmental Information Processing	Membrane transport	02010 ABC transporters [PATH:ko02010]	cbiM; cobalt/nickel transport system permease protein	286	2640	0
Environmental Information Processing	Membrane transport	02010 ABC transporters [PATH:ko02010]	cbiN; cobalt transport protein	1	359	0
Environmental Information Processing	Membrane transport	02010 ABC transporters [PATH:ko02010]	cbiO; cobalt/nickel transport system ATP-binding protein	5128	6899	54
Environmental Information Processing	Membrane transport	02010 ABC transporters [PATH:ko02010]	cbiQ; cobalt/nickel transport system permease protein	1465	1717	97
Metabolism	Metabolism of cofactors and vitamins	00860 Porphyrin and chlorophyll metabolism [PATH:ko00860]	cbiT; cobalt-precorrin-7 (C15)-methyltransferase [EC:2.1.1.196]	3	129	0
Metabolism	Metabolism of cofactors and vitamins	00860 Porphyrin and chlorophyll metabolism [PATH:ko00860]	cbiX; sirohydrochlorin cobaltochelatase [EC:4.99.1.3]	905	1211	6
Metabolism	Metabolism of cofactors and vitamins	00860 Porphyrin and chlorophyll metabolism [PATH:ko00860]	cbiZ; adenosylcobinamide hydrolase [EC:3.5.1.90]	0	51	0
Genetic Information Processing	Translation	03013 RNA transport [PATH:ko03013]	cca; tRNA nucleotidyltransferase (CCA-adding enzyme) [EC:2.7.7.72 3.1.3.- 3.1.4.-]	8372	9109	61
Cellular Processes	Cell growth and death	04112 Cell cycle - Caulobacter [PATH:ko04112]	cckA; two-component system, cell cycle sensor histidine kinase and response regulator CckA [EC:2.7.13.3]	588	760	0
Environmental Information Processing	Membrane transport	02010 ABC transporters [PATH:ko02010]	ccmA; heme exporter protein A [EC:3.6.3.41]	3090	1750	182
Environmental Information Processing	Membrane transport	02010 ABC transporters [PATH:ko02010]	ccmB; heme exporter protein B	2676	1501	37
Environmental Information Processing	Membrane transport	02010 ABC transporters [PATH:ko02010]	ccmC; heme exporter protein C	3004	1969	348
Environmental Information Processing	Membrane transport	02010 ABC transporters [PATH:ko02010]	ccmD; heme exporter protein D	645	337	1
Environmental Information Processing	Signal transduction	02020 Two-component system [PATH:ko02020]	ccoN; cytochrome c oxidase cbb3-type subunit I [EC:1.9.3.1]	10890	10466	107
Environmental Information Processing	Signal transduction	02020 Two-component system [PATH:ko02020]	ccoO; cytochrome c oxidase cbb3-type subunit II	4006	6522	192
Environmental Information Processing	Signal transduction	02020 Two-component system [PATH:ko02020]	ccoP; cytochrome c oxidase cbb3-type subunit III	5872	5923	68
Environmental Information Processing	Signal transduction	02020 Two-component system [PATH:ko02020]	ccoQ; cytochrome c oxidase cbb3-type subunit IV	1546	900	8
Metabolism	Carbohydrate metabolism	00630 Glyoxylate and dicarboxylate metabolism [PATH:ko00630]	ccr; crotonyl-CoA carboxylase/reductase [EC:1.3.1.85]	932	78	0
Cellular Processes	Cell growth and death	04112 Cell cycle - Caulobacter [PATH:ko04112]	ccrM; modification methylase [EC:2.1.1.72]	452	1089	16
Metabolism	Lipid metabolism	00564 Glycerophospholipid metabolism [PATH:ko00564]	cdh; CDP-diacylglycerol pyrophosphatase [EC:3.6.1.26]	133	13	0
Metabolism	Energy metabolism	00680 Methane metabolism [PATH:ko00680]	cdhA; acetyl-CoA decarbonylase/synthase complex subunit alpha [EC:1.2.99.2]	3	448	0
Metabolism	Energy metabolism	00680 Methane metabolism [PATH:ko00680]	cdhB; acetyl-CoA decarbonylase/synthase complex subunit epsilon	0	43	0
Metabolism	Energy metabolism	00680 Methane metabolism [PATH:ko00680]	cdhC; acetyl-CoA decarbonylase/synthase complex subunit beta [EC:2.3.1.-]	0	350	0
Metabolism	Energy metabolism	00680 Methane metabolism [PATH:ko00680]	cdhD; acetyl-CoA decarbonylase/synthase complex subunit delta [EC:2.1.1.245]	2	379	0
Metabolism	Energy metabolism	00680 Methane metabolism [PATH:ko00680]	cdhE; acetyl-CoA decarbonylase/synthase complex subunit gamma [EC:2.1.1.245]	1	769	4
Metabolism	Biosynthesis of other secondary metabolites	00311 Penicillin and cephalosporin biosynthesis [PATH:ko00311]	cefD; isopenicillin-N epimerase [EC:5.1.1.17]	356	422	0
Cellular Processes	Cell motility	02030 Bacterial chemotaxis [PATH:ko02030]	cheA; two-component system, chemotaxis family, sensor kinase CheA [EC:2.7.13.3]	12975	17219	115
Cellular Processes	Cell motility	02030 Bacterial chemotaxis [PATH:ko02030]	cheB; two-component system, chemotaxis family, response regulator CheB [EC:3.1.1.61]	11464	10776	57
Cellular Processes	Cell motility	02030 Bacterial chemotaxis [PATH:ko02030]	cheBR; two-component system, chemotaxis family, CheB/CheR fusion protein [EC:2.1.1.80 3.1.1.61]	921	3695	29
Cellular Processes	Cell motility	02030 Bacterial chemotaxis [PATH:ko02030]	cheC; chemotaxis protein CheC	20	872	129
Cellular Processes	Cell motility	02030 Bacterial chemotaxis [PATH:ko02030]	cheD; chemotaxis protein CheD [EC:3.5.1.44]	2218	2803	6
Cellular Processes	Cell motility	02030 Bacterial chemotaxis [PATH:ko02030]	cheR; chemotaxis protein methyltransferase CheR [EC:2.1.1.80]	6317	6403	21
Cellular Processes	Cell motility	02030 Bacterial chemotaxis [PATH:ko02030]	cheV; two-component system, chemotaxis family, response regulator CheV	10666	5621	16
Cellular Processes	Cell motility	02030 Bacterial chemotaxis [PATH:ko02030]	cheW; purine-binding chemotaxis protein CheW	5006	4924	43
Cellular Processes	Cell motility	02030 Bacterial chemotaxis [PATH:ko02030]	cheX; chemotaxis protein CheX	492	518	0
Cellular Processes	Cell motility	02030 Bacterial chemotaxis [PATH:ko02030]	cheY; two-component system, chemotaxis family, response regulator CheY	3607	6651	36
Cellular Processes	Cell motility	02030 Bacterial chemotaxis [PATH:ko02030]	cheZ; chemotaxis protein CheZ	3176	1451	0
Metabolism	Carbohydrate metabolism	00520 Amino sugar and nucleotide sugar metabolism [PATH:ko00520]	chiA; bifunctional chitinase/lysozyme [EC:3.2.1.14 3.2.1.17]	88	3	0
Metabolism	Metabolism of cofactors and vitamins	00860 Porphyrin and chlorophyll metabolism [PATH:ko00860]	chlB; light-independent protochlorophyllide reductase subunit B [EC:1.3.7.7]	4160	68	64
Metabolism	Metabolism of cofactors and vitamins	00860 Porphyrin and chlorophyll metabolism [PATH:ko00860]	chlD, bchD; magnesium chelatase subunit D [EC:6.6.1.1]	2702	475	35
Metabolism	Metabolism of cofactors and vitamins	00860 Porphyrin and chlorophyll metabolism [PATH:ko00860]	chlG, bchG; chlorophyll synthase [EC:2.5.1.62]	2025	59	0
Metabolism	Metabolism of cofactors and vitamins	00860 Porphyrin and chlorophyll metabolism [PATH:ko00860]	chlH, bchH; magnesium chelatase subunit H [EC:6.6.1.1]	8550	347	16
Metabolism	Metabolism of cofactors and vitamins	00860 Porphyrin and chlorophyll metabolism [PATH:ko00860]	chlI, bchI; magnesium chelatase subunit I [EC:6.6.1.1]	4479	1640	11
Metabolism	Metabolism of cofactors and vitamins	00860 Porphyrin and chlorophyll metabolism [PATH:ko00860]	chlL; light-independent protochlorophyllide reductase subunit L [EC:1.3.7.7]	2013	41	0
Metabolism	Metabolism of cofactors and vitamins	00860 Porphyrin and chlorophyll metabolism [PATH:ko00860]	chlN; light-independent protochlorophyllide reductase subunit N [EC:1.3.7.7]	3162	93	298
Metabolism	Metabolism of cofactors and vitamins	00860 Porphyrin and chlorophyll metabolism [PATH:ko00860]	chlP, bchP; geranylgeranyl reductase [EC:1.3.1.83]	3280	83	27
Environmental Information Processing	Signal transduction	02020 Two-component system [PATH:ko02020]	chpA; chemosensory pili system protein ChpA (sensor histidine kinase/response regulator)	1227	5656	30
Environmental Information Processing	Signal transduction	02020 Two-component system [PATH:ko02020]	chpB; chemosensory pili system protein ChpB (putative protein-glutamate methylesterase)	37	364	2
Environmental Information Processing	Signal transduction	02020 Two-component system [PATH:ko02020]	chpC; chemosensory pili system protein ChpC	871	253	0
Cellular Processes	Cell growth and death	04112 Cell cycle - Caulobacter [PATH:ko04112]	chpT; histidine phosphotransferase ChpT	127	43	0
Environmental Information Processing	Signal transduction	02020 Two-component system [PATH:ko02020]	cikA; two-component system, sensor histidine kinase and response regulator [EC:2.7.13.3]	15	45	0
Metabolism	Amino acid metabolism	00290 Valine, leucine and isoleucine biosynthesis [PATH:ko00290]	cimA; D-citramalate synthase [EC:2.3.1.182]	67	2729	0
Environmental Information Processing	Signal transduction	02020 Two-component system [PATH:ko02020]	citC; [citrate (pro-3S)-lyase] ligase [EC:6.2.1.22]	130	484	4
Environmental Information Processing	Signal transduction	02020 Two-component system [PATH:ko02020]	citD; citrate lyase subunit gamma [EC:4.1.3.6]	24	91	0
Environmental Information Processing	Signal transduction	02020 Two-component system [PATH:ko02020]	citE; citrate lyase subunit beta / citryl-CoA lyase [EC:4.1.3.6 4.1.3.34]	3611	4326	188
Environmental Information Processing	Signal transduction	02020 Two-component system [PATH:ko02020]	citF; citrate lyase subunit alpha / citrate CoA-transferase [EC:4.1.3.6 2.8.3.10]	190	2298	0
Environmental Information Processing	Signal transduction	02020 Two-component system [PATH:ko02020]	citG; triphosphoribosyl-dephospho-CoA synthase [EC:2.7.8.25]	86	480	2
Environmental Information Processing	Signal transduction	02020 Two-component system [PATH:ko02020]	citM; Mg2+/citrate complex secondary transporter	1	15	0
Environmental Information Processing	Signal transduction	02020 Two-component system [PATH:ko02020]	citS; two-component system, CitB family, sensor histidine kinase CitS [EC:2.7.13.3]	161	80	0
Environmental Information Processing	Signal transduction	02020 Two-component system [PATH:ko02020]	citT; citrate:succinate antiporter	5	348	0
Environmental Information Processing	Signal transduction	02020 Two-component system [PATH:ko02020]	citX; holo-ACP synthase [EC:2.7.7.61]	60	55	0
Human Diseases	Infectious diseases	05150 Staphylococcus aureus infection [PATH:ko05150]	clfA; clumping factor A	17	4	0
Cellular Processes	Cell growth and death	04112 Cell cycle - Caulobacter [PATH:ko04112]	clpP, CLPP; ATP-dependent Clp protease, protease subunit [EC:3.4.21.92]	9684	10169	190
Cellular Processes	Cell growth and death	04112 Cell cycle - Caulobacter [PATH:ko04112]	clpX, CLPX; ATP-dependent Clp protease ATP-binding subunit ClpX	11000	16300	322
Metabolism	Lipid metabolism	00564 Glycerophospholipid metabolism [PATH:ko00564]	cls; cardiolipin synthase [EC:2.7.8.-]	4566	4585	83
Metabolism	Nucleotide metabolism	00240 Pyrimidine metabolism [PATH:ko00240]	cmk; cytidylate kinase [EC:2.7.4.14]	3867	4649	67
Environmental Information Processing	Membrane transport	02010 ABC transporters [PATH:ko02010]	cmpA; bicarbonate transport system substrate-binding protein	650	7	0
Environmental Information Processing	Membrane transport	02010 ABC transporters [PATH:ko02010]	cmpB; bicarbonate transport system permease protein	572	0	0
Environmental Information Processing	Membrane transport	02010 ABC transporters [PATH:ko02010]	cmpC; bicarbonate transport system ATP-binding protein [EC:3.6.3.-]	1903	82	0
Environmental Information Processing	Membrane Transport	02010 ABC transporters [PATH:ko02010]	cmpD; bicarbonate transport system ATP-binding protein [EC:3.6.3.-]	24014	9864	60
Metabolism	Xenobiotics biodegradation and metabolism	00622 Xylene degradation [PATH:ko00622]	cmtAb; p-cumate 2,3-dioxygenase subunit alpha [EC:1.14.12.-]	17	17	0
Metabolism	Xenobiotics biodegradation and metabolism	00362 Benzoate degradation [PATH:ko00362]	cmtD, dhbB; HCOMODA/2-hydroxy-3-carboxy-muconic semialdehyde decarboxylase [EC:4.1.1.-]	4	11	0
Metabolism	Metabolism of cofactors and vitamins	00770 Pantothenate and CoA biosynthesis [PATH:ko00770]	coaA; type I pantothenate kinase [EC:2.7.1.33]	2862	1030	6
Metabolism	Metabolism of cofactors and vitamins	00770 Pantothenate and CoA biosynthesis [PATH:ko00770]	coaBC, dfp; phosphopantothenoylcysteine decarboxylase / phosphopantothenate--cysteine ligase [EC:4.1.1.36 6.3.2.5]	8070	11713	145
Metabolism	Metabolism of cofactors and vitamins	00770 Pantothenate and CoA biosynthesis [PATH:ko00770]	coaE; dephospho-CoA kinase [EC:2.7.1.24]	4859	4226	54
Metabolism	Metabolism of cofactors and vitamins	00770 Pantothenate and CoA biosynthesis [PATH:ko00770]	coaW; type II pantothenate kinase [EC:2.7.1.33]	18	71	2
Metabolism	Metabolism of cofactors and vitamins	00770 Pantothenate and CoA biosynthesis [PATH:ko00770]	coaX; type III pantothenate kinase [EC:2.7.1.33]	3027	4527	8
Metabolism	Metabolism of cofactors and vitamins	00860 Porphyrin and chlorophyll metabolism [PATH:ko00860]	cobA-hemD; uroporphyrinogen III methyltransferase / synthase [EC:2.1.1.107 4.2.1.75]	264	746	16
Metabolism	Metabolism of cofactors and vitamins	00860 Porphyrin and chlorophyll metabolism [PATH:ko00860]	cobA; uroporphyrin-III C-methyltransferase [EC:2.1.1.107]	4139	3429	124
Metabolism	Metabolism of cofactors and vitamins	00860 Porphyrin and chlorophyll metabolism [PATH:ko00860]	cobB-cbiA; cobyrinic acid a,c-diamide synthase [EC:6.3.5.9 6.3.5.11]	3576	5119	1
Metabolism	Metabolism of cofactors and vitamins	00860 Porphyrin and chlorophyll metabolism [PATH:ko00860]	cobC1, cobC; cobalamin biosynthetic protein CobC	1981	1365	1
Metabolism	Metabolism of cofactors and vitamins	00860 Porphyrin and chlorophyll metabolism [PATH:ko00860]	cobC2, cobC, phpB; alpha-ribazole phosphatase [EC:3.1.3.73]	0	12	0
Metabolism	Metabolism of cofactors and vitamins	00860 Porphyrin and chlorophyll metabolism [PATH:ko00860]	cobD; threonine-phosphate decarboxylase [EC:4.1.1.81]	5	1055	6
Metabolism	Metabolism of cofactors and vitamins	00860 Porphyrin and chlorophyll metabolism [PATH:ko00860]	cobF; precorrin-6A synthase [EC:2.1.1.152]	1423	428	0
Metabolism	Metabolism of cofactors and vitamins	00860 Porphyrin and chlorophyll metabolism [PATH:ko00860]	cobG; precorrin-3B synthase [EC:1.14.13.83]	2031	551	6
Metabolism	Metabolism of cofactors and vitamins	00860 Porphyrin and chlorophyll metabolism [PATH:ko00860]	cobI-cbiL; precorrin-2/cobalt-factor-2 C20-methyltransferase [EC:2.1.1.130 2.1.1.151]	1935	1405	0
Metabolism	Metabolism of cofactors and vitamins	00860 Porphyrin and chlorophyll metabolism [PATH:ko00860]	cobIJ; precorrin-2 C20-methyltransferase / precorrin-3B C17-methyltransferase [EC:2.1.1.130 2.1.1.131]	8	18	0
Metabolism	Metabolism of cofactors and vitamins	00860 Porphyrin and chlorophyll metabolism [PATH:ko00860]	cobL; precorrin-6Y C5,15-methyltransferase (decarboxylating) [EC:2.1.1.132]	3581	2283	6
Metabolism	Metabolism of cofactors and vitamins	00860 Porphyrin and chlorophyll metabolism [PATH:ko00860]	cobN; cobaltochelatase CobN [EC:6.6.1.2]	10589	5550	56
Metabolism	Metabolism of cofactors and vitamins	00860 Porphyrin and chlorophyll metabolism [PATH:ko00860]	cobP, cobU; adenosylcobinamide kinase / adenosylcobinamide-phosphate guanylyltransferase [EC:2.7.1.156 2.7.7.62]	2470	2205	31
Metabolism	Metabolism of cofactors and vitamins	00860 Porphyrin and chlorophyll metabolism [PATH:ko00860]	cobS; cobaltochelatase CobS [EC:6.6.1.2]	621	472	1
Metabolism	Metabolism of cofactors and vitamins	00860 Porphyrin and chlorophyll metabolism [PATH:ko00860]	cobT; cobaltochelatase CobT [EC:6.6.1.2]	629	288	38
Metabolism	Metabolism of cofactors and vitamins	00860 Porphyrin and chlorophyll metabolism [PATH:ko00860]	cobW; cobalamin biosynthesis protein CobW	2721	669	15
Metabolism	Nucleotide metabolism	00240 Pyrimidine metabolism [PATH:ko00240]	comEB; dCMP deaminase [EC:3.5.4.12]	217	3194	5
Metabolism	Energy metabolism	00190 Oxidative phosphorylation [PATH:ko00190]	coxA; cytochrome c oxidase subunit I [EC:1.9.3.1]	14336	7192	254
Metabolism	Energy metabolism	00190 Oxidative phosphorylation [PATH:ko00190]	coxB; cytochrome c oxidase subunit II [EC:1.9.3.1]	8716	3524	94
Metabolism	Energy metabolism	00190 Oxidative phosphorylation [PATH:ko00190]	coxC; cytochrome c oxidase subunit III [EC:1.9.3.1]	6348	2908	17
Metabolism	Energy metabolism	00196 Photosynthesis - antenna proteins [PATH:ko00196]	cpcA; phycocyanin alpha chain	780	0	0
Metabolism	Energy metabolism	00196 Photosynthesis - antenna proteins [PATH:ko00196]	cpcB; phycocyanin beta chain	1554	0	0
Metabolism	Energy metabolism	00196 Photosynthesis - antenna proteins [PATH:ko00196]	cpcC; phycocyanin-associated rod linker protein	352	0	0
Metabolism	Energy metabolism	00196 Photosynthesis - antenna proteins [PATH:ko00196]	cpcE; phycocyanobilin lyase alpha subunit [EC:4.-.-.-]	317	7	0
Metabolism	Energy metabolism	00196 Photosynthesis - antenna proteins [PATH:ko00196]	cpcF; phycocyanobilin lyase beta subunit	281	0	1
Metabolism	Energy metabolism	00196 Photosynthesis - antenna proteins [PATH:ko00196]	cpcG; phycobilisome rod-core linker protein	956	1	0
Metabolism	Nucleotide metabolism	00230 Purine metabolism [PATH:ko00230]	cpdB; 2',3'-cyclic-nucleotide 2'-phosphodiesterase [EC:3.1.4.16]	1580	1515	1
Cellular Processes	Cell growth and death	04112 Cell cycle - Caulobacter [PATH:ko04112]	cpdR; two-component system, cell cycle response regulator CpdR	84	38	0
Metabolism	Energy metabolism	00196 Photosynthesis - antenna proteins [PATH:ko00196]	cpeA, mpeA; phycoerythrin alpha chain	59	0	1
Metabolism	Energy metabolism	00196 Photosynthesis - antenna proteins [PATH:ko00196]	cpeB, mpeB; phycoerythrin beta chain	46	0	0
Metabolism	Energy metabolism	00196 Photosynthesis - antenna proteins [PATH:ko00196]	cpeC, mpeC; phycoerythrin-associated linker protein	472	2	0
Metabolism	Energy metabolism	00196 Photosynthesis - antenna proteins [PATH:ko00196]	cpeD, mpeD; phycoerythrin-associated linker protein	291	0	0
Metabolism	Energy metabolism	00196 Photosynthesis - antenna proteins [PATH:ko00196]	cpeE; phycoerythrin-associated linker protein	109	0	0
Metabolism	Energy metabolism	00196 Photosynthesis - antenna proteins [PATH:ko00196]	cpeR; phycoerythrin-associated linker protein	27	1	0
Metabolism	Energy metabolism	00196 Photosynthesis - antenna proteins [PATH:ko00196]	cpeS; phycoerythrin-associated linker protein	38	0	0
Metabolism	Energy metabolism	00196 Photosynthesis - antenna proteins [PATH:ko00196]	cpeT; CpeT protein	65	0	0
Metabolism	Energy metabolism	00196 Photosynthesis - antenna proteins [PATH:ko00196]	cpeU, mpeU; bilin biosynthesis protein	60	0	0
Metabolism	Energy metabolism	00196 Photosynthesis - antenna proteins [PATH:ko00196]	cpeY; bilin biosynthesis protein	74	0	0
Environmental Information Processing	Signal transduction	02020 Two-component system [PATH:ko02020]	cph1; two-component system, chemotaxis family, sensor kinase Cph1 [EC:2.7.13.3]	15	101	0
Environmental Information Processing	Signal transduction	02020 Two-component system [PATH:ko02020]	cpxA; two-component system, OmpR family, sensor histidine kinase CpxA [EC:2.7.13.3]	2597	545	9
Environmental Information Processing	Signal transduction	02020 Two-component system [PATH:ko02020]	cpxR; two-component system, OmpR family, response regulator CpxR	2022	963	43
Environmental Information Processing	Signal transduction	02020 Two-component system [PATH:ko02020]	cqsS; two-component system, CAI-1 autoinducer sensor kinase/phosphatase CqsS [EC:2.7.13.3 3.1.3.-]	0	28	0
Environmental Information Processing	Signal transduction	02020 Two-component system [PATH:ko02020]	creB; two-component system, OmpR family, catabolic regulation response regulator CreB	506	731	10
Environmental Information Processing	Signal transduction	02020 Two-component system [PATH:ko02020]	creC; two-component system, OmpR family, sensor histidine kinase CreC [EC:2.7.13.3]	1257	1270	0
Environmental Information Processing	Signal transduction	02020 Two-component system [PATH:ko02020]	crp; CRP/FNR family transcriptional regulator, cyclic AMP receptor protein	2493	1037	7
Metabolism	Carbohydrate metabolism	00630 Glyoxylate and dicarboxylate metabolism [PATH:ko00630]	crt; 3-hydroxybutyryl-CoA dehydratase [EC:4.2.1.55]	216	2163	3
Metabolism	Metabolism of terpenoids and polyketides	00906 Carotenoid biosynthesis [PATH:ko00906]	crtA; spheroidene monooxygenase [EC:1.14.15.9]	20	4	0
Metabolism	Metabolism of terpenoids and polyketides	00906 Carotenoid biosynthesis [PATH:ko00906]	crtC; carotenoid 1,2-hydratase [EC:4.2.1.131]	494	39	0
Metabolism	Metabolism of terpenoids and polyketides	00906 Carotenoid biosynthesis [PATH:ko00906]	crtD; 1-hydroxycarotenoid 3,4-desaturase [EC:1.3.99.27]	1068	30	72
Metabolism	Metabolism of terpenoids and polyketides	00906 Carotenoid biosynthesis [PATH:ko00906]	crtF; demethylspheroidene O-methyltransferase [EC:2.1.1.210]	799	13	0
Metabolism	Metabolism of terpenoids and polyketides	00906 Carotenoid biosynthesis [PATH:ko00906]	crtI; phytoene desaturase [EC:1.3.99.26 1.3.99.28 1.3.99.29 1.3.99.31]	2744	2906	0
Metabolism	Metabolism of terpenoids and polyketides	00906 Carotenoid biosynthesis [PATH:ko00906]	crtISO, crtH; prolycopene isomerase [EC:5.2.1.13]	1249	69	15
Metabolism	Metabolism of terpenoids and polyketides	00906 Carotenoid biosynthesis [PATH:ko00906]	crtN; 4,4'-diapophytoene desaturase [EC:1.3.8.2]	6	84	0
Metabolism	Metabolism of terpenoids and polyketides	00906 Carotenoid biosynthesis [PATH:ko00906]	crtO; beta-carotene ketolase (CrtO type)	56	5	0
Metabolism	Metabolism of terpenoids and polyketides	00906 Carotenoid biosynthesis [PATH:ko00906]	crtP; diapolycopene oxygenase [EC:1.14.99.44]	24	28	0
Metabolism	Metabolism of terpenoids and polyketides	00906 Carotenoid biosynthesis [PATH:ko00906]	crtR; beta-carotene hydroxylase [EC:1.14.13.-]	813	670	5
Metabolism	Metabolism of terpenoids and polyketides	00906 Carotenoid biosynthesis [PATH:ko00906]	crtU; isorenieratene synthase	17	71	23
Metabolism	Metabolism of terpenoids and polyketides	00906 Carotenoid biosynthesis [PATH:ko00906]	crtW; beta-carotene ketolase (CrtW type)	184	5	0
Metabolism	Carbohydrate metabolism	00520 Amino sugar and nucleotide sugar metabolism [PATH:ko00520]	csn; chitosanase [EC:3.2.1.132]	1	111	0
Environmental Information Processing	Signal transduction	02020 Two-component system [PATH:ko02020]	csrA; carbon storage regulator	1940	588	31
Environmental Information Processing	Signal transduction	02020 Two-component system [PATH:ko02020]	cssR; two-component system, OmpR family, response regulator CssR	1	37	0
Environmental Information Processing	Signal transduction	02020 Two-component system [PATH:ko02020]	cssS; two-component system, OmpR family, sensor histidine kinase CssS [EC:2.7.13.3]	6	18	0
Cellular Processes	Cell growth and death	04112 Cell cycle - Caulobacter [PATH:ko04112]	ctrA; two-component system, cell cycle response regulator CtrA	216	148	0
Metabolism	Metabolism of terpenoids and polyketides	00253 Tetracycline biosynthesis [PATH:ko00253]	cts4, prnC; FADH2 O2-dependent halogenase II [EC:1.14.14.-]	32	2	0
Environmental Information Processing	Signal transduction	02020 Two-component system [PATH:ko02020]	cusA, silA; Cu(I)/Ag(I) efflux system membrane protein CusA/SilA	10038	17394	17
Environmental Information Processing	Signal transduction	02020 Two-component system [PATH:ko02020]	cusB, silB; Cu(I)/Ag(I) efflux system membrane protein CusB/SilB	3779	4047	14
Environmental Information Processing	Signal transduction	02020 Two-component system [PATH:ko02020]	cusC, silC; Cu(I)/Ag(I) efflux system outer membrane protein CusC/SilC	135	186	0
Environmental Information Processing	Signal transduction	02020 Two-component system [PATH:ko02020]	cusF; Cu(I)/Ag(I) efflux system periplasmic protein CusF	43	36	0
Environmental Information Processing	Signal transduction	02020 Two-component system [PATH:ko02020]	cusR, copR, silR; two-component system, OmpR family, copper resistance phosphate regulon response regulator CusR	6026	5070	46
Environmental Information Processing	Signal transduction	02020 Two-component system [PATH:ko02020]	cusS, copS, silS; two-component system, OmpR family, heavy metal sensor histidine kinase CusS [EC:2.7.13.3]	8247	3494	350
Human Diseases	Infectious diseases	05133 Pertussis [PATH:ko05133]	cyaA; anthrax edema toxin adenylate cyclase [EC:4.6.1.1]	50	93	0
[truncated: 1,480 more rows]
