# Supplementary material for: Metagenomic analysis of microbiome spatial dynamics in urban river confluence affected by city wastewater
Source: Genomics Inform. 2025 Dec 4;23:27. doi: 10.1186/s44342-025-00054-3 (PMC12676890; doi:10.1186/s44342-025-00054-3)
Supplement: Supplementary file 1 — Supplementary Material 1. Table S1. Physicochemical Parameters and Heavy Metal Analysis. Table S2. Metagenome sequence and assembly statistics. Table S3 (A). Microbial community composition at domain level. Table S3 (B). Microbial community composition at phylum level. Table S3 (F). Microbial community composition at genus level. Table S4. Prediction of functional groups of OTUs among all the samples by TaxfFun. Table S5. Prediction of COG functional classification by SEED database. [file 44342_2025_54_MOESM1_ESM.zip › Supplementary/Table_S5.xlsx]

## Sheet: TableS5
Supplementary Table S5 | Prediction of COG functional classification by SEED database
Level1	Level2	Function	US	CM	DS
METABOLISM	Amino acid transport and metabolism	1-aminocyclopropane-1-carboxylate deaminase	4142	3038	43
METABOLISM	Amino acid transport and metabolism	3-dehydroquinate dehydratase	19	123	0
METABOLISM	Amino acid transport and metabolism	3-dehydroquinate dehydratase II	3843	3376	21
METABOLISM	Amino acid transport and metabolism	3-dehydroquinate synthetase	6279	6379	35
METABOLISM	Amino acid transport and metabolism	3-deoxy-D-arabino-heptulosonate 7-phosphate (DAHP) synthase	10104	4812	76
METABOLISM	Amino acid transport and metabolism	3-isopropylmalate dehydratase large subunit	12832	10906	18
METABOLISM	Amino acid transport and metabolism	3-isopropylmalate dehydratase small subunit	4694	3897	18
METABOLISM	Amino acid transport and metabolism	4-aminobutyrate aminotransferase and related aminotransferases	10715	4798	948
METABOLISM	Amino acid transport and metabolism	5,10-methylenetetrahydrofolate reductase	5633	6017	225
METABOLISM	Amino acid transport and metabolism	5-carboxymethyl-2-hydroxymuconate isomerase	246	151	0
METABOLISM	Amino acid transport and metabolism	5-enolpyruvylshikimate-3-phosphate synthase	7469	7546	115
METABOLISM	Amino acid transport and metabolism	ABC-type amino acid transport system, permease component	19511	7482	129
METABOLISM	Amino acid transport and metabolism	ABC-type arginine transport system, ATPase component	117	78	0
METABOLISM	Amino acid transport and metabolism	ABC-type arginine transport system, permease component	5492	1566	46
METABOLISM	Amino acid transport and metabolism	ABC-type arginine/histidine transport system, permease component	5361	1453	1
METABOLISM	Amino acid transport and metabolism	ABC-type branched-chain amino acid transport system, permease component	15153	12649	187
METABOLISM	Amino acid transport and metabolism	ABC-type branched-chain amino acid transport systems, ATPase component	11606	9715	594
METABOLISM	Amino acid transport and metabolism	ABC-type branched-chain amino acid transport systems, periplasmic component	17839	17780	1170
METABOLISM	Amino acid transport and metabolism	ABC-type dipeptide transport system, periplasmic component	31288	11980	352
METABOLISM	Amino acid transport and metabolism	ABC-type histidine transport system, ATPase component	4402	1629	8
METABOLISM	Amino acid transport and metabolism	ABC-type oligopeptide transport system, ATPase component	5548	4265	111
METABOLISM	Amino acid transport and metabolism	ABC-type oligopeptide transport system, periplasmic component	9307	4440	33
METABOLISM	Amino acid transport and metabolism	ABC-type polar amino acid transport system, ATPase component	14944	7874	80
METABOLISM	Amino acid transport and metabolism	ABC-type proline/glycine betaine transport system, ATPase component	5506	1489	28
METABOLISM	Amino acid transport and metabolism	ABC-type proline/glycine betaine transport system, permease component	5091	1060	45
METABOLISM	Amino acid transport and metabolism	ABC-type proline/glycine betaine transport systems, ATPase components	2082	582	7
METABOLISM	Amino acid transport and metabolism	ABC-type proline/glycine betaine transport systems, periplasmic components	8169	1780	7
METABOLISM	Amino acid transport and metabolism	ABC-type proline/glycine betaine transport systems, permease component	2297	536	3
METABOLISM	Amino acid transport and metabolism	ABC-type spermidine/putrescine transport system, permease component I	8227	3553	211
METABOLISM	Amino acid transport and metabolism	ABC-type spermidine/putrescine transport system, permease component II	8409	3468	140
METABOLISM	Amino acid transport and metabolism	ABC-type spermidine/putrescine transport systems, ATPase components	24469	11398	364
METABOLISM	Amino acid transport and metabolism	ACT-domain-containing protein, predicted allosteric regulator of homoserine dehydrogenase	0	74	0
METABOLISM	Amino acid transport and metabolism	ATP phosphoribosyltransferase	5096	5728	24
METABOLISM	Amino acid transport and metabolism	ATP phosphoribosyltransferase involved in histidine biosynthesis	2528	1980	45
METABOLISM	Amino acid transport and metabolism	Acetolactate synthase	1857	723	97
METABOLISM	Amino acid transport and metabolism	Acetolactate synthase, small (regulatory) subunit	3036	2804	6
METABOLISM	Amino acid transport and metabolism	Acetylglutamate kinase	6146	6936	186
METABOLISM	Amino acid transport and metabolism	Acetylglutamate semialdehyde dehydrogenase	8169	6529	209
METABOLISM	Amino acid transport and metabolism	Acetylglutamate synthase	11	4	0
METABOLISM	Amino acid transport and metabolism	Acetylornithine deacetylase/Succinyl-diaminopimelate desuccinylase and related deacylases	25094	14816	162
METABOLISM	Amino acid transport and metabolism	Alanine dehydrogenase	4323	3746	35
METABOLISM	Amino acid transport and metabolism	Alanine-alpha-ketoisovalerate (or valine-pyruvate) aminotransferase	230	259	8
METABOLISM	Amino acid transport and metabolism	Allophanate hydrolase subunit 1	1701	1084	5
METABOLISM	Amino acid transport and metabolism	Allophanate hydrolase subunit 2	4620	1984	9
METABOLISM	Amino acid transport and metabolism	Amino acid permeases	12539	2311	23
METABOLISM	Amino acid transport and metabolism	Amino acid transporters	451	758	2
METABOLISM	Amino acid transport and metabolism	Aminopeptidase C	21	956	0
METABOLISM	Amino acid transport and metabolism	Aminopeptidase N	28348	15151	449
METABOLISM	Amino acid transport and metabolism	Anaerobic glycerol-3-phosphate dehydrogenase	7	88	0
METABOLISM	Amino acid transport and metabolism	Anthranilate phosphoribosyltransferase	8591	8226	95
METABOLISM	Amino acid transport and metabolism	Archaeal S-adenosylmethionine synthetase	11	322	0
METABOLISM	Amino acid transport and metabolism	Arginase/agmatinase/formimionoglutamate hydrolase, arginase family	7528	4460	19
METABOLISM	Amino acid transport and metabolism	Arginine decarboxylase (spermidine biosynthesis)	10098	7301	1
METABOLISM	Amino acid transport and metabolism	Arginine degradation protein (predicted deacylase)	6	27	0
METABOLISM	Amino acid transport and metabolism	Arginine deiminase	3197	1270	9
METABOLISM	Amino acid transport and metabolism	Arginine kinase	97	201	0
METABOLISM	Amino acid transport and metabolism	Arginine/lysine/ornithine decarboxylases	8628	5202	117
METABOLISM	Amino acid transport and metabolism	Arginine/ornithine N-succinyltransferase beta subunit	5812	1823	323
METABOLISM	Amino acid transport and metabolism	Argininosuccinate lyase	10166	9273	481
METABOLISM	Amino acid transport and metabolism	Argininosuccinate synthase	8020	8006	9
METABOLISM	Amino acid transport and metabolism	Asparaginase	2666	2204	57
METABOLISM	Amino acid transport and metabolism	Asparagine synthase (glutamine-hydrolyzing)	7006	10738	479
METABOLISM	Amino acid transport and metabolism	Asparagine synthetase A	10	1335	3
METABOLISM	Amino acid transport and metabolism	Aspartate ammonia-lyase	4697	5810	101
METABOLISM	Amino acid transport and metabolism	Aspartate-semialdehyde dehydrogenase	8799	9060	852
METABOLISM	Amino acid transport and metabolism	Aspartate/tyrosine/aromatic aminotransferase	24852	32282	585
METABOLISM	Amino acid transport and metabolism	Aspartokinases	16038	11358	95
METABOLISM	Amino acid transport and metabolism	Aspartyl aminopeptidase	2136	1845	62
METABOLISM	Amino acid transport and metabolism	Benzoyl-CoA reductase/2-hydroxyglutaryl-CoA dehydratase subunit, BcrC/BadD/HgdB	27	1138	47
METABOLISM	Amino acid transport and metabolism	Bifunctional PLP-dependent enzyme with beta-cystathionase and maltose regulon repressor activities	1089	3723	25
METABOLISM	Amino acid transport and metabolism	Branched-chain amino acid ABC-type transport system, permease components	15321	11849	288
METABOLISM	Amino acid transport and metabolism	Branched-chain amino acid permeases	6093	1951	32
METABOLISM	Amino acid transport and metabolism	Carbamate kinase	1987	1946	1
METABOLISM	Amino acid transport and metabolism	Carboxypeptidase C (cathepsin A)	2593	504	31
METABOLISM	Amino acid transport and metabolism	Choline dehydrogenase and related flavoproteins	30019	8344	841
METABOLISM	Amino acid transport and metabolism	Chorismate mutase	342	6	0
METABOLISM	Amino acid transport and metabolism	Chorismate synthase	6860	7556	120
METABOLISM	Amino acid transport and metabolism	Cystathionine beta-lyases/cystathionine gamma-synthases	17120	12850	1104
METABOLISM	Amino acid transport and metabolism	Cysteine sulfinate desulfinase/cysteine desulfurase and related enzymes	8982	10212	83
METABOLISM	Amino acid transport and metabolism	Cysteine synthase	16138	13555	587
METABOLISM	Amino acid transport and metabolism	D-aminopeptidase	129	134	0
METABOLISM	Amino acid transport and metabolism	D-serine dehydratase	1088	486	0
METABOLISM	Amino acid transport and metabolism	Di- and tripeptidases	3684	10178	14
METABOLISM	Amino acid transport and metabolism	Diaminopimelate decarboxylase	13803	14731	152
METABOLISM	Amino acid transport and metabolism	Diaminopimelate epimerase	5262	5630	5
METABOLISM	Amino acid transport and metabolism	Dihydrodipicolinate reductase	5285	5566	123
METABOLISM	Amino acid transport and metabolism	Dipeptidase	36	2980	0
METABOLISM	Amino acid transport and metabolism	Dipeptide/tripeptide permease	10853	6910	22
METABOLISM	Amino acid transport and metabolism	Dipeptidyl aminopeptidases/acylaminoacyl-peptidases	33141	18754	229
METABOLISM	Amino acid transport and metabolism	Ethanolamine ammonia-lyase, large subunit	2440	1457	28
METABOLISM	Amino acid transport and metabolism	Ethanolamine ammonia-lyase, small subunit	1328	676	2
METABOLISM	Amino acid transport and metabolism	Ethanolamine utilization cobalamin adenosyltransferase	0	21	0
METABOLISM	Amino acid transport and metabolism	Ethanolamine utilization protein	148	252	0
METABOLISM	Amino acid transport and metabolism	Ethanolamine utilization protein, possible chaperonin	7	116	0
METABOLISM	Amino acid transport and metabolism	Ethanolamine utilization protein, possible chaperonin protecting lyase from inhibition	2	174	0
METABOLISM	Amino acid transport and metabolism	Gamma-aminobutyrate permease and related permeases	14148	2956	2
METABOLISM	Amino acid transport and metabolism	Gamma-glutamyl phosphate reductase	14121	8086	1
METABOLISM	Amino acid transport and metabolism	Gamma-glutamyltransferase	16117	5192	174
METABOLISM	Amino acid transport and metabolism	Glutamate 5-kinase	11210	6567	160
METABOLISM	Amino acid transport and metabolism	Glutamate decarboxylase and related PLP-dependent proteins	6131	2435	202
METABOLISM	Amino acid transport and metabolism	Glutamate dehydrogenase/leucine dehydrogenase	7289	15701	48
METABOLISM	Amino acid transport and metabolism	Glutamate formiminotransferase	28	677	0
METABOLISM	Amino acid transport and metabolism	Glutamate mutase epsilon subunit	2	1424	0
METABOLISM	Amino acid transport and metabolism	Glutamate synthase domain 1	8897	7336	0
METABOLISM	Amino acid transport and metabolism	Glutamate synthase domain 2	17290	14650	421
METABOLISM	Amino acid transport and metabolism	Glutamate synthase domain 3	12413	7314	45
METABOLISM	Amino acid transport and metabolism	Glutaminase	2589	1946	57
METABOLISM	Amino acid transport and metabolism	Glutamine amidotransferase	5802	5490	22
METABOLISM	Amino acid transport and metabolism	Glutamine synthetase	29744	14453	292
METABOLISM	Amino acid transport and metabolism	Glutathionylspermidine synthase	613	2107	8
METABOLISM	Amino acid transport and metabolism	Glycine cleavage system H protein (lipoate-binding)	4206	2966	19
METABOLISM	Amino acid transport and metabolism	Glycine cleavage system T protein (aminomethyltransferase)	13472	7080	60
METABOLISM	Amino acid transport and metabolism	Glycine cleavage system protein P (pyridoxal-binding), C-terminal domain	8255	7619	10
METABOLISM	Amino acid transport and metabolism	Glycine cleavage system protein P (pyridoxal-binding), N-terminal domain	10884	9444	272
METABOLISM	Amino acid transport and metabolism	Glycine cleavage system regulatory protein	3293	974	6
METABOLISM	Amino acid transport and metabolism	Glycine/D-amino acid oxidases (deaminating)	46643	15642	417
METABOLISM	Amino acid transport and metabolism	Glycine/serine hydroxymethyltransferase	12567	13801	142
METABOLISM	Amino acid transport and metabolism	H+/gluconate symporter and related permeases	11563	3054	21
METABOLISM	Amino acid transport and metabolism	Histidine ammonia-lyase	16110	7344	128
METABOLISM	Amino acid transport and metabolism	Histidinol dehydrogenase	11829	10409	113
METABOLISM	Amino acid transport and metabolism	Histidinol phosphatase and related phosphatases	2968	3272	62
METABOLISM	Amino acid transport and metabolism	Histidinol-phosphate/aromatic aminotransferase and cobyric acid decarboxylase	12389	11189	41
METABOLISM	Amino acid transport and metabolism	Homocysteine/selenocysteine methylase (S-methylmethionine-dependent)	3878	1047	13
METABOLISM	Amino acid transport and metabolism	Homoserine acetyltransferase	4321	5943	22
METABOLISM	Amino acid transport and metabolism	Homoserine dehydrogenase	10210	8180	218
METABOLISM	Amino acid transport and metabolism	Homoserine kinase	2879	1975	21
METABOLISM	Amino acid transport and metabolism	Homoserine trans-succinylase	1716	1510	0
METABOLISM	Amino acid transport and metabolism	Hydantoin racemase	829	211	0
METABOLISM	Amino acid transport and metabolism	Imidazoleglycerol-phosphate dehydratase	6575	4418	375
METABOLISM	Amino acid transport and metabolism	Imidazoleglycerol-phosphate synthase	5729	6824	101
METABOLISM	Amino acid transport and metabolism	Indole-3-glycerol phosphate synthase	3992	4487	240
METABOLISM	Amino acid transport and metabolism	Isocitrate/isopropylmalate dehydrogenase	13641	10831	42
METABOLISM	Amino acid transport and metabolism	Isopropylmalate/homocitrate/citramalate synthases	20105	24168	128
METABOLISM	Amino acid transport and metabolism	Kynureninase	1449	1443	280
METABOLISM	Amino acid transport and metabolism	L-asparaginase II	1079	82	0
METABOLISM	Amino acid transport and metabolism	L-serine deaminase	8075	4787	84
METABOLISM	Amino acid transport and metabolism	Lactoylglutathione lyase and related lyases	10450	7026	512
METABOLISM	Amino acid transport and metabolism	Leucyl aminopeptidase	20561	9289	54
METABOLISM	Amino acid transport and metabolism	Leucyl aminopeptidase (aminopeptidase T)	985	916	11
METABOLISM	Amino acid transport and metabolism	Lysine 2,3-aminomutase	857	3159	103
METABOLISM	Amino acid transport and metabolism	Lysophospholipase L1 and related esterases	3283	3733	326
METABOLISM	Amino acid transport and metabolism	Methenyl tetrahydrofolate cyclohydrolase	6	222	9
METABOLISM	Amino acid transport and metabolism	Methionine synthase I (cobalamin-dependent), methyltransferase domain	7189	7783	539
METABOLISM	Amino acid transport and metabolism	Methionine synthase I, cobalamin-binding domain	16833	18371	1
METABOLISM	Amino acid transport and metabolism	Methionine synthase II (cobalamin-independent)	15159	6964	240
METABOLISM	Amino acid transport and metabolism	Methylaspartate ammonia-lyase	1	163	0
METABOLISM	Amino acid transport and metabolism	Monoamine oxidase	1059	810	0
METABOLISM	Amino acid transport and metabolism	N-Dimethylarginine dimethylaminohydrolase	133	1136	0
METABOLISM	Amino acid transport and metabolism	N-acetylglutamate synthase (N-acetylornithine aminotransferase)	6211	7115	320
METABOLISM	Amino acid transport and metabolism	N-acetylglutamate synthase and related acetyltransferases	7341	3091	1
METABOLISM	Amino acid transport and metabolism	N-formylglutamate amidohydrolase	1688	511	32
METABOLISM	Amino acid transport and metabolism	NAD-specific glutamate dehydrogenase	13631	5064	1255
METABOLISM	Amino acid transport and metabolism	Na+/alanine symporter	8643	6185	216
METABOLISM	Amino acid transport and metabolism	Na+/glutamate symporter	3977	1513	0
METABOLISM	Amino acid transport and metabolism	Na+/serine symporter	4874	1889	115
METABOLISM	Amino acid transport and metabolism	Nitric oxide synthase, oxygenase domain	51	2	0
METABOLISM	Amino acid transport and metabolism	Nitrogen regulatory protein PII	4839	4307	26
METABOLISM	Amino acid transport and metabolism	O-acetylhomoserine sulfhydrylase	6252	11941	212
METABOLISM	Amino acid transport and metabolism	Oligoendopeptidase F	998	2611	1
METABOLISM	Amino acid transport and metabolism	Ornithine carbamoyltransferase	10335	9982	21
METABOLISM	Amino acid transport and metabolism	Ornithine/acetylornithine aminotransferase	13510	14803	129
METABOLISM	Amino acid transport and metabolism	Peptidase E	1097	977	4
METABOLISM	Amino acid transport and metabolism	Peptidylarginine deiminase and related enzymes	6078	3544	20
METABOLISM	Amino acid transport and metabolism	Phenylalanine-4-hydroxylase	2477	1545	100
METABOLISM	Amino acid transport and metabolism	Phosphoglycerate dehydrogenase and related dehydrogenases	17010	13932	316
METABOLISM	Amino acid transport and metabolism	Phosphoribosyl-AMP cyclohydrolase	4486	2356	0
METABOLISM	Amino acid transport and metabolism	Phosphoribosyl-ATP pyrophosphohydrolase	1433	2848	135
METABOLISM	Amino acid transport and metabolism	Phosphoribosylanthranilate isomerase	4171	3211	6
METABOLISM	Amino acid transport and metabolism	Phosphoribosylformimino-5-aminoimidazole carboxamide ribonucleotide (ProFAR) isomerase	4922	4559	14
METABOLISM	Amino acid transport and metabolism	Phosphoribosylpyrophosphate synthetase	8004	9341	19
METABOLISM	Amino acid transport and metabolism	Phosphoserine aminotransferase	6870	6947	595
METABOLISM	Amino acid transport and metabolism	Phosphoserine phosphatase	8004	6108	51
METABOLISM	Amino acid transport and metabolism	Predicted N-formylglutamate amidohydrolase	185	71	22
METABOLISM	Amino acid transport and metabolism	Predicted Zn peptidase	1009	644	20
METABOLISM	Amino acid transport and metabolism	Predicted alternative 3-dehydroquinate synthase	3	232	0
METABOLISM	Amino acid transport and metabolism	Predicted amino acid aldolase or racemase	2578	743	0
METABOLISM	Amino acid transport and metabolism	Predicted amino acid racemase	4	170	0
METABOLISM	Amino acid transport and metabolism	Predicted branched-chain amino acid permease (azaleucine resistance)	2689	1622	0
METABOLISM	Amino acid transport and metabolism	Predicted branched-chain amino acid permeases (azaleucine resistance)	1	96	0
METABOLISM	Amino acid transport and metabolism	Predicted carboxypeptidase	6620	3823	1
METABOLISM	Amino acid transport and metabolism	Predicted homoserine dehydrogenase	1012	306	0
METABOLISM	Amino acid transport and metabolism	Predicted ornithine cyclodeaminase, mu-crystallin homolog	1447	1295	40
METABOLISM	Amino acid transport and metabolism	Prephenate dehydratase	3384	2367	39
METABOLISM	Amino acid transport and metabolism	Prephenate dehydrogenase	4800	3679	2
METABOLISM	Amino acid transport and metabolism	Proline dehydrogenase	12793	6868	57
METABOLISM	Amino acid transport and metabolism	Proline racemase	3307	650	0
METABOLISM	Amino acid transport and metabolism	Protease II	7476	4688	59
METABOLISM	Amino acid transport and metabolism	Putative periplasmic protein kinase ArgK and related GTPases of G3E family	1653	5563	0
METABOLISM	Amino acid transport and metabolism	Putative threonine efflux protein	15316	6997	74
METABOLISM	Amino acid transport and metabolism	Pyrroline-5-carboxylate reductase	4112	4098	18
METABOLISM	Amino acid transport and metabolism	S-adenosylmethionine decarboxylase	1674	659	0
METABOLISM	Amino acid transport and metabolism	Saccharopine dehydrogenase and related proteins	2433	6228	129
METABOLISM	Amino acid transport and metabolism	Sarcosine oxidase delta subunit	523	87	0
METABOLISM	Amino acid transport and metabolism	Sarcosine oxidase gamma subunit	900	129	0
METABOLISM	Amino acid transport and metabolism	Selenocysteine lyase	13310	12883	105
METABOLISM	Amino acid transport and metabolism	Selenocysteine synthase [seryl-tRNASer selenium transferase]	5452	3120	0
METABOLISM	Amino acid transport and metabolism	Selenophosphate synthase	4546	4272	2
METABOLISM	Amino acid transport and metabolism	Serine acetyltransferase	5273	5272	82
METABOLISM	Amino acid transport and metabolism	Serine proteases of the peptidase family S9A	8876	4863	196
METABOLISM	Amino acid transport and metabolism	Serine-pyruvate aminotransferase/archaeal aspartate aminotransferase	8201	4823	29
METABOLISM	Amino acid transport and metabolism	Shikimate 5-dehydrogenase	6210	5217	26
METABOLISM	Amino acid transport and metabolism	Shikimate kinase	3086	2775	81
METABOLISM	Amino acid transport and metabolism	Spermidine synthase	6563	3917	75
METABOLISM	Amino acid transport and metabolism	Spermidine/putrescine-binding periplasmic protein	20008	7036	200
METABOLISM	Amino acid transport and metabolism	Succinylarginine dihydrolase	3949	1259	524
METABOLISM	Amino acid transport and metabolism	Succinylglutamate desuccinylase	4371	853	4
METABOLISM	Amino acid transport and metabolism	Tetrahydrodipicolinate N-succinyltransferase	4716	4519	59
METABOLISM	Amino acid transport and metabolism	Threonine aldolase	5182	3653	12
METABOLISM	Amino acid transport and metabolism	Threonine dehydratase	10495	9146	174
METABOLISM	Amino acid transport and metabolism	Threonine synthase	9411	9302	273
METABOLISM	Amino acid transport and metabolism	Transcriptional regulator of aromatic amino acids metabolism	7804	1533	128
METABOLISM	Amino acid transport and metabolism	Transcriptional regulator of met regulon	1120	242	21
METABOLISM	Amino acid transport and metabolism	Transcriptional regulators containing a DNA-binding HTH domain and an aminotransferase domain (MocR family) and their eukaryotic orthologs	26284	12501	869
METABOLISM	Amino acid transport and metabolism	Transglutaminase-like enzymes, putative cysteine proteases	10909	14554	162
METABOLISM	Amino acid transport and metabolism	Tryptophan 2,3-dioxygenase (vermilion)	1018	957	15
METABOLISM	Amino acid transport and metabolism	Tryptophan synthase alpha chain	6396	5272	2
METABOLISM	Amino acid transport and metabolism	Tryptophan synthase beta chain	8970	12732	233
METABOLISM	Amino acid transport and metabolism	Tryptophanase	175	3958	41
METABOLISM	Amino acid transport and metabolism	Uncharacterized conserved protein, possibly involved in methylthioadenosine recycling	774	68	0
METABOLISM	Amino acid transport and metabolism	Uncharacterized protein involved in cysteine biosynthesis	2325	723	1
METABOLISM	Amino acid transport and metabolism	Urea amidohydrolase (urease) alpha subunit	7964	2898	117
METABOLISM	Amino acid transport and metabolism	Urea amidohydrolase (urease) beta subunit	1154	633	4
METABOLISM	Amino acid transport and metabolism	Urea amidohydrolase (urease) gamma subunit	1344	439	76
METABOLISM	Amino acid transport and metabolism	Urea transporter	1397	264	0
METABOLISM	Amino acid transport and metabolism	Urocanate hydratase	7984	6981	51
METABOLISM	Amino acid transport and metabolism	Usg protein, probable subunit of phosphoribosylanthranilate isomerase	61	4	0
METABOLISM	Amino acid transport and metabolism	V8-like Glu-specific endopeptidase	137	6	1
METABOLISM	Amino acid transport and metabolism	Xaa-Pro aminopeptidase	15185	11465	92
METABOLISM	Amino acid transport and metabolism	Zinc metalloprotease (elastase)	6211	1483	2
METABOLISM	Amino acid transport and metabolism	Zn-dependent carboxypeptidase	4035	955	9
METABOLISM	Amino acid transport and metabolism	Zn-dependent dipeptidase, microsomal dipeptidase homolog	4616	1732	100
METABOLISM	Amino acid transport and metabolism	Zn-dependent oligopeptidases	22460	17299	284
METABOLISM	Carbohydrate transport and metabolism	1,4-alpha-glucan branching enzyme	11718	8231	374
METABOLISM	Carbohydrate transport and metabolism	2,4-dihydroxyhept-2-ene-1,7-dioic acid aldolase	1883	792	41
METABOLISM	Carbohydrate transport and metabolism	2-keto-3-deoxy-6-phosphogluconate aldolase	3693	1814	1
METABOLISM	Carbohydrate transport and metabolism	2-keto-3-deoxy-galactonokinase	1083	180	0
METABOLISM	Carbohydrate transport and metabolism	2-phosphoglycerate kinase	3	22	0
METABOLISM	Carbohydrate transport and metabolism	3-carboxymuconate cyclase	2182	502	0
METABOLISM	Carbohydrate transport and metabolism	3-hexulose-6-phosphate synthase and related proteins	250	329	1
METABOLISM	Carbohydrate transport and metabolism	3-phosphoglycerate kinase	8190	11545	12
METABOLISM	Carbohydrate transport and metabolism	4-alpha-glucanotransferase	7909	4971	28
METABOLISM	Carbohydrate transport and metabolism	5-keto 4-deoxyuronate isomerase	252	1098	1
METABOLISM	Carbohydrate transport and metabolism	6-phosphofructokinase	1866	9319	80
METABOLISM	Carbohydrate transport and metabolism	6-phosphogluconate dehydrogenase	4358	3009	0
METABOLISM	Carbohydrate transport and metabolism	6-phosphogluconolactonase/Glucosamine-6-phosphate isomerase/deaminase	3373	4118	215
METABOLISM	Carbohydrate transport and metabolism	ABC-type glucose/galactose transport system, permease component	187	309	0
METABOLISM	Carbohydrate transport and metabolism	ABC-type maltose transport systems, permease component	603	464	1
METABOLISM	Carbohydrate transport and metabolism	ABC-type polysaccharide transport system, permease component	10	131	1
METABOLISM	Carbohydrate transport and metabolism	ABC-type ribose transport system, auxiliary component	495	193	0
METABOLISM	Carbohydrate transport and metabolism	ABC-type sugar transport system, ATPase component	13821	7024	238
METABOLISM	Carbohydrate transport and metabolism	ABC-type sugar transport system, periplasmic component	14739	4363	30
METABOLISM	Carbohydrate transport and metabolism	ABC-type sugar transport system, permease component	7432	2852	346
METABOLISM	Carbohydrate transport and metabolism	ABC-type sugar transport systems, ATPase components	10532	6251	433
METABOLISM	Carbohydrate transport and metabolism	ABC-type sugar transport systems, permease components	8412	3493	107
METABOLISM	Carbohydrate transport and metabolism	ABC-type xylose transport system, periplasmic component	1144	861	0
METABOLISM	Carbohydrate transport and metabolism	ABC-type xylose transport system, permease component	1139	738	0
METABOLISM	Carbohydrate transport and metabolism	ADP-glucose pyrophosphorylase	5411	3340	15
METABOLISM	Carbohydrate transport and metabolism	Alpha-L-arabinofuranosidase	160	3155	0
METABOLISM	Carbohydrate transport and metabolism	Alpha-L-fucosidase	418	3581	66
METABOLISM	Carbohydrate transport and metabolism	Alpha-amylase/alpha-mannosidase	126	2863	0
METABOLISM	Carbohydrate transport and metabolism	Alpha-galactosidase	935	1433	0
METABOLISM	Carbohydrate transport and metabolism	Alpha-galactosidases/6-phospho-beta-glucosidases, family 4 of glycosyl hydrolases	1386	983	3
METABOLISM	Carbohydrate transport and metabolism	Alpha-glucosidases, family 31 of glycosyl hydrolases	1417	5685	44
METABOLISM	Carbohydrate transport and metabolism	Alpha-glucuronidase	98	653	0
METABOLISM	Carbohydrate transport and metabolism	Alpha-mannosidase	1710	948	14
METABOLISM	Carbohydrate transport and metabolism	Altronate dehydratase	6028	1930	8
METABOLISM	Carbohydrate transport and metabolism	Arabinogalactan endo-1,4-beta-galactosidase	244	943	0
METABOLISM	Carbohydrate transport and metabolism	Arabinose efflux permease	15791	4995	41
METABOLISM	Carbohydrate transport and metabolism	Archaeal ADP-dependent phosphofructokinase/glucokinase	0	17	0
METABOLISM	Carbohydrate transport and metabolism	Archaeal fructose 1,6-bisphosphatase	4	251	0
METABOLISM	Carbohydrate transport and metabolism	Archaeal fructose-1,6-bisphosphatase and related enzymes of inositol monophosphatase family	6204	4461	9
METABOLISM	Carbohydrate transport and metabolism	Beta-1,4-xylanase	80	848	5
METABOLISM	Carbohydrate transport and metabolism	Beta-fructosidases (levanase/invertase)	1562	1511	6
METABOLISM	Carbohydrate transport and metabolism	Beta-galactosidase	529	1880	6
METABOLISM	Carbohydrate transport and metabolism	Beta-galactosidase, beta subunit	754	601	0
METABOLISM	Carbohydrate transport and metabolism	Beta-galactosidase/beta-glucuronidase	3465	17433	9
METABOLISM	Carbohydrate transport and metabolism	Beta-glucanase/Beta-glucan synthetase	224	1138	8
METABOLISM	Carbohydrate transport and metabolism	Beta-glucosidase-related glycosidases	15705	18625	173
METABOLISM	Carbohydrate transport and metabolism	Beta-glucosidase/6-phospho-beta-glucosidase/beta-galactosidase	3929	2604	109
METABOLISM	Carbohydrate transport and metabolism	Beta-mannanase	4	452	0
METABOLISM	Carbohydrate transport and metabolism	Beta-xylosidase	1932	4036	176
METABOLISM	Carbohydrate transport and metabolism	Cellobiohydrolase A (1,4-beta-cellobiosidase A)	27	16	0
METABOLISM	Carbohydrate transport and metabolism	Cellobiose phosphorylase	1189	3797	0
METABOLISM	Carbohydrate transport and metabolism	Cellulase M and related proteins	2121	2663	243
METABOLISM	Carbohydrate transport and metabolism	Chitinase	97	43	2
METABOLISM	Carbohydrate transport and metabolism	Citrate lyase beta subunit	3473	3281	43
METABOLISM	Carbohydrate transport and metabolism	D-mannonate dehydratase	801	1171	17
METABOLISM	Carbohydrate transport and metabolism	DhnA-type fructose-1,6-bisphosphate aldolase and related enzymes	541	1305	27
METABOLISM	Carbohydrate transport and metabolism	Dihydroxyacetone kinase	1186	1136	49
METABOLISM	Carbohydrate transport and metabolism	Dihydroxyacid dehydratase/phosphogluconate dehydratase	27207	16937	739
METABOLISM	Carbohydrate transport and metabolism	Endo-beta-mannanase	12	433	48
METABOLISM	Carbohydrate transport and metabolism	Endoglucanase	235	1479	0
METABOLISM	Carbohydrate transport and metabolism	Endoglucanase Y	1113	649	3
METABOLISM	Carbohydrate transport and metabolism	Enolase	9449	12149	826
METABOLISM	Carbohydrate transport and metabolism	Exo-beta-1,3-glucanase	6631	7098	0
METABOLISM	Carbohydrate transport and metabolism	Exopolysaccharide biosynthesis protein related to N-acetylglucosamine-1-phosphodiester alpha-N-acetylglucosaminidase	4	133	0
METABOLISM	Carbohydrate transport and metabolism	Fructosamine-3-kinase	578	160	35
METABOLISM	Carbohydrate transport and metabolism	Fructose-1,6-bisphosphatase	4518	5071	23
METABOLISM	Carbohydrate transport and metabolism	Fructose-1,6-bisphosphatase/sedoheptulose 1,7-bisphosphatase and related proteins	1863	538	18
METABOLISM	Carbohydrate transport and metabolism	Fructose-1,6-bisphosphate aldolase	1619	338	37
METABOLISM	Carbohydrate transport and metabolism	Fructose-1-phosphate kinase and related fructose-6-phosphate kinase (PfkB)	1510	748	6
METABOLISM	Carbohydrate transport and metabolism	Fructose-2,6-bisphosphatase	7816	2853	52
METABOLISM	Carbohydrate transport and metabolism	Fructose/tagatose bisphosphate aldolase	6775	8667	89
METABOLISM	Carbohydrate transport and metabolism	Fucose 4-O-acetylase and related acetyltransferases	168	39	0
METABOLISM	Carbohydrate transport and metabolism	Fucose dissimilation pathway protein FucU	141	200	0
METABOLISM	Carbohydrate transport and metabolism	Fucose permease	10971	6420	59
METABOLISM	Carbohydrate transport and metabolism	Galactokinase	3135	1986	45
METABOLISM	Carbohydrate transport and metabolism	Galactose mutarotase and related enzymes	4241	3644	21
METABOLISM	Carbohydrate transport and metabolism	Galactose-1-phosphate uridyltransferase	1	185	0
METABOLISM	Carbohydrate transport and metabolism	Glucan phosphorylase	13104	10025	92
METABOLISM	Carbohydrate transport and metabolism	Glucoamylase and related glycosyl hydrolases	4765	2002	0
METABOLISM	Carbohydrate transport and metabolism	Glucokinase	2302	961	0
METABOLISM	Carbohydrate transport and metabolism	Gluconate kinase	1804	421	26
METABOLISM	Carbohydrate transport and metabolism	Gluconolactonase	5255	1978	32
METABOLISM	Carbohydrate transport and metabolism	Glucose dehydrogenase	10876	5113	10
METABOLISM	Carbohydrate transport and metabolism	Glucose-6-P dehydrogenase subunit	843	24	2
METABOLISM	Carbohydrate transport and metabolism	Glucose-6-phosphate 1-dehydrogenase	8353	4153	224
METABOLISM	Carbohydrate transport and metabolism	Glucose-6-phosphate isomerase	8897	10619	76
METABOLISM	Carbohydrate transport and metabolism	Glucose/sorbosone dehydrogenases	9756	2986	198
METABOLISM	Carbohydrate transport and metabolism	Glucuronate isomerase	507	1526	2
METABOLISM	Carbohydrate transport and metabolism	Glyceraldehyde-3-phosphate dehydrogenase/erythrose-4-phosphate dehydrogenase	18530	15974	480
METABOLISM	Carbohydrate transport and metabolism	Glycerate kinase	3798	1828	23
METABOLISM	Carbohydrate transport and metabolism	Glycerol uptake facilitator and related permeases (Major Intrinsic Protein Family)	5857	2709	66
METABOLISM	Carbohydrate transport and metabolism	Glycogen debranching enzyme	181	1543	106
METABOLISM	Carbohydrate transport and metabolism	Glycogen synthase	6997	4457	19
METABOLISM	Carbohydrate transport and metabolism	Glycosidases	19994	14581	91
METABOLISM	Carbohydrate transport and metabolism	Hexokinase	2	99	2
METABOLISM	Carbohydrate transport and metabolism	Hydroxypyruvate isomerase	2407	1641	0
METABOLISM	Carbohydrate transport and metabolism	L-arabinose isomerase	1351	1943	8
METABOLISM	Carbohydrate transport and metabolism	L-fucose isomerase and related proteins	187	1730	41
METABOLISM	Carbohydrate transport and metabolism	L-rhamnose isomerase	350	1402	0
METABOLISM	Carbohydrate transport and metabolism	Maltooligosyl trehalose synthase	1366	499	0
METABOLISM	Carbohydrate transport and metabolism	Maltoporin (phage lambda and maltose receptor)	2662	606	18
METABOLISM	Carbohydrate transport and metabolism	Maltose-binding periplasmic proteins/domains	543	425	1
METABOLISM	Carbohydrate transport and metabolism	Mannitol-1-phosphate/altronate dehydrogenases	4161	1864	1
METABOLISM	Carbohydrate transport and metabolism	Mannitol/fructose-specific phosphotransferase system, IIA domain	2103	532	5
METABOLISM	Carbohydrate transport and metabolism	Mannose-6-phosphate isomerase	7780	5852	70
METABOLISM	Carbohydrate transport and metabolism	Membrane-anchored protein predicted to be involved in regulation of amylopullulanase	0	32	0
METABOLISM	Carbohydrate transport and metabolism	Methylglyoxal synthase	908	1320	9
METABOLISM	Carbohydrate transport and metabolism	Muramidase (phage lambda lysozyme)	826	67	0
METABOLISM	Carbohydrate transport and metabolism	N-acetyl-beta-hexosaminidase	8965	6123	22
METABOLISM	Carbohydrate transport and metabolism	N-acetylglucosamine-6-phosphate deacetylase	5122	1227	18
METABOLISM	Carbohydrate transport and metabolism	N-acyl-D-glucosamine 2-epimerase	3342	1833	2
METABOLISM	Carbohydrate transport and metabolism	N-terminal domain of the phosphotransferase system fructose-specific component IIB	111	18	0
METABOLISM	Carbohydrate transport and metabolism	Na+/melibiose symporter and related transporters	4749	2695	27
METABOLISM	Carbohydrate transport and metabolism	Neuraminidase (sialidase)	88	753	0
METABOLISM	Carbohydrate transport and metabolism	Neutral trehalase	297	473	7
METABOLISM	Carbohydrate transport and metabolism	Nucleoside-diphosphate-sugar epimerases	32788	34621	1466
METABOLISM	Carbohydrate transport and metabolism	PEP phosphonomutase and related enzymes	9043	3537	38
METABOLISM	Carbohydrate transport and metabolism	Pectate lyase	225	655	2
METABOLISM	Carbohydrate transport and metabolism	Pectin methylesterase	116	376	0
METABOLISM	Carbohydrate transport and metabolism	Pentose-5-phosphate-3-epimerase	4277	4931	42
METABOLISM	Carbohydrate transport and metabolism	Phosphoenolpyruvate synthase/pyruvate phosphate dikinase	12739	19824	454
METABOLISM	Carbohydrate transport and metabolism	Phosphoenolpyruvate-protein kinase (PTS system EI component in bacteria)	11199	5070	16
METABOLISM	Carbohydrate transport and metabolism	Phosphoglucomutase	6640	3359	174
METABOLISM	Carbohydrate transport and metabolism	Phosphoglycerate mutase 1	1909	1630	4
METABOLISM	Carbohydrate transport and metabolism	Phosphoglyceromutase	7346	9936	41
METABOLISM	Carbohydrate transport and metabolism	Phosphoheptose isomerase	3737	3425	6
METABOLISM	Carbohydrate transport and metabolism	Phosphoketolase	5429	4490	39
METABOLISM	Carbohydrate transport and metabolism	Phosphomannomutase	19444	23376	243
METABOLISM	Carbohydrate transport and metabolism	Phosphomannose isomerase	491	1723	7
METABOLISM	Carbohydrate transport and metabolism	Phosphopentomutase	2259	1310	18
METABOLISM	Carbohydrate transport and metabolism	Phosphotransferase system IIA components	957	358	0
METABOLISM	Carbohydrate transport and metabolism	Phosphotransferase system IIB components	4310	1385	11
METABOLISM	Carbohydrate transport and metabolism	Phosphotransferase system IIC components, glucose/maltose/N-acetylglucosamine-specific	4821	1409	1
METABOLISM	Carbohydrate transport and metabolism	Phosphotransferase system cellobiose-specific component IIA	104	114	2
METABOLISM	Carbohydrate transport and metabolism	Phosphotransferase system cellobiose-specific component IIB	190	130	0
METABOLISM	Carbohydrate transport and metabolism	Phosphotransferase system cellobiose-specific component IIC	1520	742	3
METABOLISM	Carbohydrate transport and metabolism	Phosphotransferase system fructose-specific component IIB	705	405	0
METABOLISM	Carbohydrate transport and metabolism	Phosphotransferase system sorbitol-specific component IIA	29	24	0
METABOLISM	Carbohydrate transport and metabolism	Phosphotransferase system sorbitol-specific component IIBC	112	167	0
METABOLISM	Carbohydrate transport and metabolism	Phosphotransferase system sorbitol-specific component IIC	57	87	0
METABOLISM	Carbohydrate transport and metabolism	Phosphotransferase system, HPr-related proteins	3513	1345	5
METABOLISM	Carbohydrate transport and metabolism	Phosphotransferase system, fructose-specific IIC component	2097	676	13
METABOLISM	Carbohydrate transport and metabolism	Phosphotransferase system, galactitol-specific IIB component	270	53	0
METABOLISM	Carbohydrate transport and metabolism	Phosphotransferase system, galactitol-specific IIC component	199	129	0
METABOLISM	Carbohydrate transport and metabolism	Phosphotransferase system, mannitol-specific IIBC component	366	248	0
METABOLISM	Carbohydrate transport and metabolism	Phosphotransferase system, mannose/fructose-specific component IIA	497	662	0
METABOLISM	Carbohydrate transport and metabolism	Phosphotransferase system, mannose/fructose/N-acetylgalactosamine-specific component IIB	97	125	6
METABOLISM	Carbohydrate transport and metabolism	Phosphotransferase system, mannose/fructose/N-acetylgalactosamine-specific component IIC	130	164	2
METABOLISM	Carbohydrate transport and metabolism	Phosphotransferase system, mannose/fructose/N-acetylgalactosamine-specific component IID	169	149	0
METABOLISM	Carbohydrate transport and metabolism	Predicted 6-phosphogluconate dehydrogenase	1673	620	0
METABOLISM	Carbohydrate transport and metabolism	Predicted N-acetylglucosamine kinase	1961	337	0
METABOLISM	Carbohydrate transport and metabolism	Predicted N-acetylglucosaminyl transferase	2399	1427	0
METABOLISM	Carbohydrate transport and metabolism	Predicted bile acid beta-glucosidase	2043	240	0
METABOLISM	Carbohydrate transport and metabolism	Predicted extracellular endo alpha-1,4 polygalactosaminidase or related polysaccharide hydrolase	1	22	0
METABOLISM	Carbohydrate transport and metabolism	Predicted glycosylase	140	1291	2
METABOLISM	Carbohydrate transport and metabolism	Predicted mannose-6-phosphate isomerase	113	10	0
METABOLISM	Carbohydrate transport and metabolism	Predicted neuraminidase (sialidase)	681	753	80
METABOLISM	Carbohydrate transport and metabolism	Predicted nucleoside-diphosphate sugar epimerases	7820	14152	111
METABOLISM	Carbohydrate transport and metabolism	Predicted nucleoside-diphosphate-sugar epimerases	6808	4286	24
METABOLISM	Carbohydrate transport and metabolism	Predicted phosphoglycerate mutase, AP superfamily	169	2262	7
METABOLISM	Carbohydrate transport and metabolism	Predicted sugar epimerase	268	36	47
METABOLISM	Carbohydrate transport and metabolism	Predicted sugar kinase	6407	4732	51
METABOLISM	Carbohydrate transport and metabolism	Predicted sugar phosphatases of the HAD superfamily	1480	949	30
METABOLISM	Carbohydrate transport and metabolism	Predicted tagatose 6-phosphate kinase	860	190	0
METABOLISM	Carbohydrate transport and metabolism	Predicted transcriptional regulator/sugar kinase	6	133	0
METABOLISM	Carbohydrate transport and metabolism	Predicted xylanase/chitin deacetylase	11091	7250	86
METABOLISM	Carbohydrate transport and metabolism	Putative L-xylulose-5-phosphate 3-epimerase	145	160	1
METABOLISM	Carbohydrate transport and metabolism	Putative N-acetylmannosamine-6-phosphate epimerase	953	94	0
METABOLISM	Carbohydrate transport and metabolism	Putative alpha-1,2-mannosidase	258	8230	0
METABOLISM	Carbohydrate transport and metabolism	Putative glycerate kinase	1705	1578	2
METABOLISM	Carbohydrate transport and metabolism	Pyruvate kinase	9165	9893	109
METABOLISM	Carbohydrate transport and metabolism	Ribose 5-phosphate isomerase	3859	2151	38
METABOLISM	Carbohydrate transport and metabolism	Ribose 5-phosphate isomerase RpiB	915	2233	17
METABOLISM	Carbohydrate transport and metabolism	Ribose/xylose/arabinose/galactoside ABC-type transport systems, permease components	9529	3238	32
METABOLISM	Carbohydrate transport and metabolism	Ribulose 1,5-bisphosphate carboxylase, large subunit	1272	893	0
METABOLISM	Carbohydrate transport and metabolism	Ribulose-5-phosphate 4-epimerase and related epimerases and aldolases	6369	3945	401
METABOLISM	Carbohydrate transport and metabolism	Sugar (pentulose and hexulose) kinases	5570	5266	33
METABOLISM	Carbohydrate transport and metabolism	Sugar kinases, ribokinase family	16990	10143	97
METABOLISM	Carbohydrate transport and metabolism	Sugar phosphate isomerases/epimerases	5364	3765	10
METABOLISM	Carbohydrate transport and metabolism	Sugar phosphate permease	3712	920	8
METABOLISM	Carbohydrate transport and metabolism	TRAP-type C4-dicarboxylate transport system, large permease component	11296	8597	170
METABOLISM	Carbohydrate transport and metabolism	TRAP-type C4-dicarboxylate transport system, periplasmic component	6846	5361	154
METABOLISM	Carbohydrate transport and metabolism	TRAP-type C4-dicarboxylate transport system, small permease component	3135	1641	1
METABOLISM	Carbohydrate transport and metabolism	Tagatose-1,6-bisphosphate aldolase	304	45	2
METABOLISM	Carbohydrate transport and metabolism	Transaldolase	7201	6372	122
METABOLISM	Carbohydrate transport and metabolism	Transcriptional regulator/sugar kinase	8698	5248	51
METABOLISM	Carbohydrate transport and metabolism	Transcriptional regulators of sugar metabolism	5226	2380	228
METABOLISM	Carbohydrate transport and metabolism	Transketolase	13658	13082	357
METABOLISM	Carbohydrate transport and metabolism	Transketolase, C-terminal subunit	1097	2484	12
METABOLISM	Carbohydrate transport and metabolism	Transketolase, N-terminal subunit	889	2467	418
METABOLISM	Carbohydrate transport and metabolism	Trehalose and maltose hydrolases (possible phosphorylases)	529	1589	0
METABOLISM	Carbohydrate transport and metabolism	Trehalose utilization protein	68	112	0
METABOLISM	Carbohydrate transport and metabolism	Trehalose-6-phosphatase	90	192	6
METABOLISM	Carbohydrate transport and metabolism	Trehalose-6-phosphate synthase	421	1706	20
METABOLISM	Carbohydrate transport and metabolism	Triosephosphate isomerase	4877	6160	52
METABOLISM	Carbohydrate transport and metabolism	Type II secretory pathway, pullulanase PulA and related glycosidases	13216	4253	183
METABOLISM	Carbohydrate transport and metabolism	Uncharacterized enzyme involved in inositol metabolism	814	249	11
METABOLISM	Carbohydrate transport and metabolism	Uncharacterized enzymes related to aldose 1-epimerase	3516	1374	0
METABOLISM	Carbohydrate transport and metabolism	Uncharacterized protein, probably involved in trehalose biosynthesis	1395	669	0
METABOLISM	Carbohydrate transport and metabolism	Xylose isomerase	1720	1913	30
CELLULAR PROCESSES AND SIGNALING	Cell cycle control, cell division, chromosome partitioning	ATPases involved in chromosome partitioning	2828	2156	0
CELLULAR PROCESSES AND SIGNALING	Cell cycle control, cell division, chromosome partitioning	Actin-like ATPase involved in cell division	5863	6706	99
CELLULAR PROCESSES AND SIGNALING	Cell cycle control, cell division, chromosome partitioning	Actin-like ATPase involved in cell morphogenesis	6928	8590	433
CELLULAR PROCESSES AND SIGNALING	Cell cycle control, cell division, chromosome partitioning	Antitoxin of toxin-antitoxin stability system	299	585	23
CELLULAR PROCESSES AND SIGNALING	Cell cycle control, cell division, chromosome partitioning	Bacterial cell division membrane protein	12540	12178	72
CELLULAR PROCESSES AND SIGNALING	Cell cycle control, cell division, chromosome partitioning	CO dehydrogenase maturation factor	1	365	0
CELLULAR PROCESSES AND SIGNALING	Cell cycle control, cell division, chromosome partitioning	Cell division GTPase	8073	9067	117
CELLULAR PROCESSES AND SIGNALING	Cell cycle control, cell division, chromosome partitioning	Cell division initiation protein	346	58	0
CELLULAR PROCESSES AND SIGNALING	Cell cycle control, cell division, chromosome partitioning	Cell division protein	3321	719	2
CELLULAR PROCESSES AND SIGNALING	Cell cycle control, cell division, chromosome partitioning	Chromosome segregation ATPases	16668	8217	12
CELLULAR PROCESSES AND SIGNALING	Cell cycle control, cell division, chromosome partitioning	Cytotoxic translational repressor of toxin-antitoxin stability system	1336	792	6
CELLULAR PROCESSES AND SIGNALING	Cell cycle control, cell division, chromosome partitioning	DNA segregation ATPase FtsK/SpoIIIE and related proteins	16974	13877	126
CELLULAR PROCESSES AND SIGNALING	Cell cycle control, cell division, chromosome partitioning	Integral membrane protein possibly involved in chromosome condensation	2763	1212	3
CELLULAR PROCESSES AND SIGNALING	Cell cycle control, cell division, chromosome partitioning	Intracellular septation protein A	2471	1280	0
CELLULAR PROCESSES AND SIGNALING	Cell cycle control, cell division, chromosome partitioning	Membrane-bound metallopeptidase	3456	2160	25
CELLULAR PROCESSES AND SIGNALING	Cell cycle control, cell division, chromosome partitioning	Myb superfamily proteins, including transcription factors and mRNA splicing factors	17	9	1
CELLULAR PROCESSES AND SIGNALING	Cell cycle control, cell division, chromosome partitioning	NAD/FAD-utilizing enzyme apparently involved in cell division	9459	14015	102
CELLULAR PROCESSES AND SIGNALING	Cell cycle control, cell division, chromosome partitioning	Negative regulator of septation ring formation	0	15	0
CELLULAR PROCESSES AND SIGNALING	Cell cycle control, cell division, chromosome partitioning	Nucleotide-binding protein implicated in inhibition of septum formation	7422	5525	158
CELLULAR PROCESSES AND SIGNALING	Cell cycle control, cell division, chromosome partitioning	Predicted ATPase involved in cell division	3096	2782	131
CELLULAR PROCESSES AND SIGNALING	Cell cycle control, cell division, chromosome partitioning	Predicted ATPase of the PP-loop superfamily implicated in cell cycle control	12503	9881	226
CELLULAR PROCESSES AND SIGNALING	Cell cycle control, cell division, chromosome partitioning	Protein involved in cell division	534	776	0
CELLULAR PROCESSES AND SIGNALING	Cell cycle control, cell division, chromosome partitioning	Regulator of cell morphogenesis and NO signaling	1451	1465	1
CELLULAR PROCESSES AND SIGNALING	Cell cycle control, cell division, chromosome partitioning	SOS-response cell division inhibitor, blocks FtsZ ring formation	927	196	4
CELLULAR PROCESSES AND SIGNALING	Cell cycle control, cell division, chromosome partitioning	Septum formation inhibitor	2661	1497	3
CELLULAR PROCESSES AND SIGNALING	Cell cycle control, cell division, chromosome partitioning	Septum formation inhibitor-activating ATPase	3250	2418	0
CELLULAR PROCESSES AND SIGNALING	Cell cycle control, cell division, chromosome partitioning	Septum formation initiator	1423	654	2
CELLULAR PROCESSES AND SIGNALING	Cell cycle control, cell division, chromosome partitioning	Septum formation topological specificity factor	1069	607	0
CELLULAR PROCESSES AND SIGNALING	Cell cycle control, cell division, chromosome partitioning	Serine/threonine protein kinase involved in cell cycle control	2710	981	106
CELLULAR PROCESSES AND SIGNALING	Cell cycle control, cell division, chromosome partitioning	Sporulation protein and related proteins	1605	1261	36
CELLULAR PROCESSES AND SIGNALING	Cell cycle control, cell division, chromosome partitioning	Uncharacterized protein involved in chromosome partitioning	127	122	0
CELLULAR PROCESSES AND SIGNALING	Cell cycle control, cell division, chromosome partitioning	Uncharacterized protein involved in cytokinesis, contains TGc (transglutaminase/protease-like) domain	2	44	0
CELLULAR PROCESSES AND SIGNALING	Cell motility	ABC-type uncharacterized transport system involved in gliding motility, auxiliary component	136	1431	0
CELLULAR PROCESSES AND SIGNALING	Cell motility	Archaeal flagellins	0	93	0
CELLULAR PROCESSES AND SIGNALING	Cell motility	Autotransporter protein or domain, integral membrane beta-barrel involved in protein secretion	163	29	0
CELLULAR PROCESSES AND SIGNALING	Cell motility	Bacterial surface proteins containing Ig-like domains	483	825	1
CELLULAR PROCESSES AND SIGNALING	Cell motility	Conserved protein implicated in secretion	18	3	2
CELLULAR PROCESSES AND SIGNALING	Cell motility	Flagellar GTP-binding protein	3644	3113	99
CELLULAR PROCESSES AND SIGNALING	Cell motility	Flagellar basal body L-ring protein	2866	1957	21
CELLULAR PROCESSES AND SIGNALING	Cell motility	Flagellar basal body protein	1410	1194	0
CELLULAR PROCESSES AND SIGNALING	Cell motility	Flagellar basal body rod protein	3595	3970	230
CELLULAR PROCESSES AND SIGNALING	Cell motility	Flagellar basal body-associated protein	2537	842	0
CELLULAR PROCESSES AND SIGNALING	Cell motility	Flagellar basal-body P-ring protein	5292	4266	0
CELLULAR PROCESSES AND SIGNALING	Cell motility	Flagellar biogenesis protein	642	241	0
CELLULAR PROCESSES AND SIGNALING	Cell motility	Flagellar biosynthesis regulator FlbT	34	39	0
CELLULAR PROCESSES AND SIGNALING	Cell motility	Flagellar capping protein	2842	1439	1
CELLULAR PROCESSES AND SIGNALING	Cell motility	Flagellar hook capping protein	1882	975	4
CELLULAR PROCESSES AND SIGNALING	Cell motility	Flagellar hook protein FlgE	4209	3821	133
CELLULAR PROCESSES AND SIGNALING	Cell motility	Flagellar hook-associated protein	5285	2833	17
CELLULAR PROCESSES AND SIGNALING	Cell motility	Flagellar hook-length control protein	3467	765	0
CELLULAR PROCESSES AND SIGNALING	Cell motility	Flagellar motor component	4858	3817	13
CELLULAR PROCESSES AND SIGNALING	Cell motility	Flagellar motor protein	6647	5204	54
CELLULAR PROCESSES AND SIGNALING	Cell motility	Flagellar motor switch protein	4691	3393	45
CELLULAR PROCESSES AND SIGNALING	Cell motility	Flagellin and related hook-associated proteins	8324	6217	13
CELLULAR PROCESSES AND SIGNALING	Cell motility	PPE-repeat proteins	5	32	0
CELLULAR PROCESSES AND SIGNALING	Cell motility	Predicted inhibitor of MCP methylation, homolog of CheC	488	276	0
CELLULAR PROCESSES AND SIGNALING	Cell motility	Predicted small periplasmic lipoprotein	5	43	0
CELLULAR PROCESSES AND SIGNALING	Cell motility	Protein required for attachment to host cells	10	14	0
CELLULAR PROCESSES AND SIGNALING	Cell motility	Putative archaeal flagellar protein C	0	14	0
CELLULAR PROCESSES AND SIGNALING	Cell motility	Type IV pili component	13	9	0
CELLULAR PROCESSES AND SIGNALING	Cell motility	Uncharacterized flagellar protein FlaG	308	197	0
CELLULAR PROCESSES AND SIGNALING	Cell wall/membrane/envelope biogenesis	3-deoxy-D-manno-octulosonic acid (KDO) 8-phosphate synthase	4695	5999	43
CELLULAR PROCESSES AND SIGNALING	Cell wall/membrane/envelope biogenesis	3-deoxy-D-manno-octulosonic-acid transferase	4969	5336	62
CELLULAR PROCESSES AND SIGNALING	Cell wall/membrane/envelope biogenesis	4-amino-4-deoxy-L-arabinose transferase and related glycosyltransferases of PMT family	12101	4130	46
CELLULAR PROCESSES AND SIGNALING	Cell wall/membrane/envelope biogenesis	ABC-type polysaccharide/polyol phosphate export systems, permease component	872	2184	1
CELLULAR PROCESSES AND SIGNALING	Cell wall/membrane/envelope biogenesis	ABC-type polysaccharide/polyol phosphate transport system, ATPase component	1935	3794	58
CELLULAR PROCESSES AND SIGNALING	Cell wall/membrane/envelope biogenesis	ABC-type transport system, involved in lipoprotein release, permease component	9409	9203	264
CELLULAR PROCESSES AND SIGNALING	Cell wall/membrane/envelope biogenesis	ADP-heptose synthase, bifunctional sugar kinase/adenylyltransferase	5753	6439	120
CELLULAR PROCESSES AND SIGNALING	Cell wall/membrane/envelope biogenesis	ADP-heptose:LPS heptosyltransferase	6539	6661	130
CELLULAR PROCESSES AND SIGNALING	Cell wall/membrane/envelope biogenesis	Acyl-[acyl carrier protein]--UDP-N-acetylglucosamine O-acyltransferase	4268	5547	409
CELLULAR PROCESSES AND SIGNALING	Cell wall/membrane/envelope biogenesis	Alanine racemase	7798	8514	63
CELLULAR PROCESSES AND SIGNALING	Cell wall/membrane/envelope biogenesis	Apolipoprotein N-acyltransferase	9181	5902	175
CELLULAR PROCESSES AND SIGNALING	Cell wall/membrane/envelope biogenesis	Aspartate racemase	521	1001	35
CELLULAR PROCESSES AND SIGNALING	Cell wall/membrane/envelope biogenesis	Bacterial lipocalin	1907	2123	0
CELLULAR PROCESSES AND SIGNALING	Cell wall/membrane/envelope biogenesis	CMP-2-keto-3-deoxyoctulosonic acid synthetase	3333	4643	15
CELLULAR PROCESSES AND SIGNALING	Cell wall/membrane/envelope biogenesis	CMP-N-acetylneuraminic acid synthetase	739	1569	14
CELLULAR PROCESSES AND SIGNALING	Cell wall/membrane/envelope biogenesis	CTP:phosphocholine cytidylyltransferase involved in choline phosphorylation for cell surface LPS epitopes	1	38	0
CELLULAR PROCESSES AND SIGNALING	Cell wall/membrane/envelope biogenesis	Capsular polysaccharide biosynthesis protein	23	301	0
CELLULAR PROCESSES AND SIGNALING	Cell wall/membrane/envelope biogenesis	Capsule polysaccharide export protein	309	177	0
CELLULAR PROCESSES AND SIGNALING	Cell wall/membrane/envelope biogenesis	Carbohydrate-selective porin	4587	646	168
CELLULAR PROCESSES AND SIGNALING	Cell wall/membrane/envelope biogenesis	Cell division protein FtsI/penicillin-binding protein 2	21032	19199	585
CELLULAR PROCESSES AND SIGNALING	Cell wall/membrane/envelope biogenesis	Cell division septal protein	2824	1346	38
CELLULAR PROCESSES AND SIGNALING	Cell wall/membrane/envelope biogenesis	Cell envelope opacity-associated protein A	42	3	0
CELLULAR PROCESSES AND SIGNALING	Cell wall/membrane/envelope biogenesis	Cell shape-determining protein	1736	864	0
CELLULAR PROCESSES AND SIGNALING	Cell wall/membrane/envelope biogenesis	Cell wall hydrolyses involved in spore germination	146	178	1
CELLULAR PROCESSES AND SIGNALING	Cell wall/membrane/envelope biogenesis	Cell wall-associated hydrolases (invasion-associated proteins)	4847	4901	159
CELLULAR PROCESSES AND SIGNALING	Cell wall/membrane/envelope biogenesis	Chain length determinant protein	383	68	0
CELLULAR PROCESSES AND SIGNALING	Cell wall/membrane/envelope biogenesis	Choline-glycine betaine transporter	12188	3263	61
CELLULAR PROCESSES AND SIGNALING	Cell wall/membrane/envelope biogenesis	Cyclopropane fatty acid synthase and related methyltransferases	7250	3659	160
CELLULAR PROCESSES AND SIGNALING	Cell wall/membrane/envelope biogenesis	D-alanine-D-alanine ligase and related ATP-grasp enzymes	8957	8068	115
CELLULAR PROCESSES AND SIGNALING	Cell wall/membrane/envelope biogenesis	D-alanyl-D-alanine carboxypeptidase	1604	379	0
CELLULAR PROCESSES AND SIGNALING	Cell wall/membrane/envelope biogenesis	D-alanyl-D-alanine carboxypeptidase (penicillin-binding protein 4)	5650	2649	12
CELLULAR PROCESSES AND SIGNALING	Cell wall/membrane/envelope biogenesis	D-alanyl-D-alanine dipeptidase	862	433	31
CELLULAR PROCESSES AND SIGNALING	Cell wall/membrane/envelope biogenesis	Diacylglycerol kinase	2144	1632	74
CELLULAR PROCESSES AND SIGNALING	Cell wall/membrane/envelope biogenesis	Dihydrodipicolinate synthase/N-acetylneuraminate lyase	12186	9134	162
CELLULAR PROCESSES AND SIGNALING	Cell wall/membrane/envelope biogenesis	Endopolygalacturonase	713	1810	19
CELLULAR PROCESSES AND SIGNALING	Cell wall/membrane/envelope biogenesis	FOG: LysM repeat	1883	778	52
CELLULAR PROCESSES AND SIGNALING	Cell wall/membrane/envelope biogenesis	GDP-D-mannose dehydratase	4392	6074	22
CELLULAR PROCESSES AND SIGNALING	Cell wall/membrane/envelope biogenesis	Glucosamine 6-phosphate synthetase, contains amidotransferase and phosphosugar isomerase domains	16603	18295	1271
CELLULAR PROCESSES AND SIGNALING	Cell wall/membrane/envelope biogenesis	Glutamate racemase	4674	4693	0
CELLULAR PROCESSES AND SIGNALING	Cell wall/membrane/envelope biogenesis	Glycosyltransferase	28230	27462	246
CELLULAR PROCESSES AND SIGNALING	Cell wall/membrane/envelope biogenesis	Glycosyltransferase involved in LPS biosynthesis	181	61	2
CELLULAR PROCESSES AND SIGNALING	Cell wall/membrane/envelope biogenesis	Glycosyltransferases involved in cell wall biogenesis	19809	28230	984
CELLULAR PROCESSES AND SIGNALING	Cell wall/membrane/envelope biogenesis	Glycosyltransferases, probably involved in cell wall biogenesis	9401	5387	185
CELLULAR PROCESSES AND SIGNALING	Cell wall/membrane/envelope biogenesis	Integral membrane protein CcmA involved in cell shape determination	1085	460	0
CELLULAR PROCESSES AND SIGNALING	Cell wall/membrane/envelope biogenesis	LPS biosynthesis protein	2	86	0
CELLULAR PROCESSES AND SIGNALING	Cell wall/membrane/envelope biogenesis	Large-conductance mechanosensitive channel	1787	2522	10
CELLULAR PROCESSES AND SIGNALING	Cell wall/membrane/envelope biogenesis	Lauroyl/myristoyl acyltransferase	7548	4693	25
CELLULAR PROCESSES AND SIGNALING	Cell wall/membrane/envelope biogenesis	Lipid A core - O-antigen ligase and related enzymes	3492	603	150
CELLULAR PROCESSES AND SIGNALING	Cell wall/membrane/envelope biogenesis	Lipid A disaccharide synthetase	6314	6047	38
CELLULAR PROCESSES AND SIGNALING	Cell wall/membrane/envelope biogenesis	Lipopolysaccharide biosynthesis protein	113	432	0
CELLULAR PROCESSES AND SIGNALING	Cell wall/membrane/envelope biogenesis	Lipopolysaccharide biosynthesis proteins, LPS:glycosyltransferases	35	182	0
CELLULAR PROCESSES AND SIGNALING	Cell wall/membrane/envelope biogenesis	Lipoproteins	4130	3193	21
CELLULAR PROCESSES AND SIGNALING	Cell wall/membrane/envelope biogenesis	Lyzozyme M1 (1,4-beta-N-acetylmuramidase)	91	489	0
CELLULAR PROCESSES AND SIGNALING	Cell wall/membrane/envelope biogenesis	Mannose-1-phosphate guanylyltransferase	286	2698	7
CELLULAR PROCESSES AND SIGNALING	Cell wall/membrane/envelope biogenesis	Mannosyltransferase OCH1 and related enzymes	26	201	0
CELLULAR PROCESSES AND SIGNALING	Cell wall/membrane/envelope biogenesis	Membrane GTPase LepA	10817	15364	12
CELLULAR PROCESSES AND SIGNALING	Cell wall/membrane/envelope biogenesis	Membrane carboxypeptidase (penicillin-binding protein)	22796	12711	53
CELLULAR PROCESSES AND SIGNALING	Cell wall/membrane/envelope biogenesis	Membrane carboxypeptidase/penicillin-binding protein	10038	11380	72
CELLULAR PROCESSES AND SIGNALING	Cell wall/membrane/envelope biogenesis	Membrane carboxypeptidase/penicillin-binding protein PbpC	6433	4368	154
CELLULAR PROCESSES AND SIGNALING	Cell wall/membrane/envelope biogenesis	Membrane glycosyltransferase	7657	1342	12
CELLULAR PROCESSES AND SIGNALING	Cell wall/membrane/envelope biogenesis	Membrane protein involved in colicin uptake	1849	377	10
CELLULAR PROCESSES AND SIGNALING	Cell wall/membrane/envelope biogenesis	Membrane proteins related to metalloendopeptidases	16398	15223	88
CELLULAR PROCESSES AND SIGNALING	Cell wall/membrane/envelope biogenesis	Membrane-bound lytic murein transglycosylase	2662	3148	71
CELLULAR PROCESSES AND SIGNALING	Cell wall/membrane/envelope biogenesis	Membrane-bound lytic murein transglycosylase B	10722	4120	4
CELLULAR PROCESSES AND SIGNALING	Cell wall/membrane/envelope biogenesis	Membrane-fusion protein	70209	49410	1862
CELLULAR PROCESSES AND SIGNALING	Cell wall/membrane/envelope biogenesis	Murein endopeptidase	288	101	4
CELLULAR PROCESSES AND SIGNALING	Cell wall/membrane/envelope biogenesis	Murein lipoprotein	184	95	0
CELLULAR PROCESSES AND SIGNALING	Cell wall/membrane/envelope biogenesis	N-acetylglucosamine-1-phosphate uridyltransferase (contains nucleotidyltransferase and I-patch acetyltransferase domains)	7783	6872	318
CELLULAR PROCESSES AND SIGNALING	Cell wall/membrane/envelope biogenesis	N-acetylmuramoyl-L-alanine amidase	3	50	0
CELLULAR PROCESSES AND SIGNALING	Cell wall/membrane/envelope biogenesis	Nucleoside-binding outer membrane protein	4412	1366	0
CELLULAR PROCESSES AND SIGNALING	Cell wall/membrane/envelope biogenesis	O-Glycosyl hydrolase	91	2276	73
CELLULAR PROCESSES AND SIGNALING	Cell wall/membrane/envelope biogenesis	Opacity protein and related surface antigens	192	120	4
CELLULAR PROCESSES AND SIGNALING	Cell wall/membrane/envelope biogenesis	Organic solvent tolerance protein OstA	10823	6225	1
CELLULAR PROCESSES AND SIGNALING	Cell wall/membrane/envelope biogenesis	Outer membrane lipoprotein	591	303	86
CELLULAR PROCESSES AND SIGNALING	Cell wall/membrane/envelope biogenesis	Outer membrane lipoprotein involved in outer membrane biogenesis	1663	664	0
CELLULAR PROCESSES AND SIGNALING	Cell wall/membrane/envelope biogenesis	Outer membrane lipoprotein-sorting protein	2738	1462	8
CELLULAR PROCESSES AND SIGNALING	Cell wall/membrane/envelope biogenesis	Outer membrane phospholipase A	1431	1634	4
CELLULAR PROCESSES AND SIGNALING	Cell wall/membrane/envelope biogenesis	Outer membrane protein (porin)	7475	2622	11
CELLULAR PROCESSES AND SIGNALING	Cell wall/membrane/envelope biogenesis	Outer membrane protein V	3434	548	0
CELLULAR PROCESSES AND SIGNALING	Cell wall/membrane/envelope biogenesis	Outer membrane protein W	2095	1151	34
CELLULAR PROCESSES AND SIGNALING	Cell wall/membrane/envelope biogenesis	Outer membrane protein and related peptidoglycan-associated (lipo)proteins	20335	19928	383
CELLULAR PROCESSES AND SIGNALING	Cell wall/membrane/envelope biogenesis	Outer membrane protein/protective antigen OMA87	10567	10714	58
CELLULAR PROCESSES AND SIGNALING	Cell wall/membrane/envelope biogenesis	Penicillin V acylase and related amidases	1443	563	2
CELLULAR PROCESSES AND SIGNALING	Cell wall/membrane/envelope biogenesis	Penicillin tolerance protein	7124	6284	14
CELLULAR PROCESSES AND SIGNALING	Cell wall/membrane/envelope biogenesis	Periplasmic glycine betaine/choline-binding (lipo)protein of an ABC-type transport system (osmoprotectant binding protein)	1361	439	15
CELLULAR PROCESSES AND SIGNALING	Cell wall/membrane/envelope biogenesis	Periplasmic protease	14014	16382	361
CELLULAR PROCESSES AND SIGNALING	Cell wall/membrane/envelope biogenesis	Periplasmic protein TonB, links inner and outer membranes	7966	3250	71
CELLULAR PROCESSES AND SIGNALING	Cell wall/membrane/envelope biogenesis	Periplasmic protein involved in polysaccharide export	3218	3168	558
CELLULAR PROCESSES AND SIGNALING	Cell wall/membrane/envelope biogenesis	Phosphoglycerol transferase and related proteins, alkaline phosphatase superfamily	11139	7304	188
CELLULAR PROCESSES AND SIGNALING	Cell wall/membrane/envelope biogenesis	Phospholipase C	1791	383	1
CELLULAR PROCESSES AND SIGNALING	Cell wall/membrane/envelope biogenesis	Predicted S-adenosylmethionine-dependent methyltransferase involved in bacterial cell division	2843	3171	1
CELLULAR PROCESSES AND SIGNALING	Cell wall/membrane/envelope biogenesis	Predicted S-adenosylmethionine-dependent methyltransferase involved in cell envelope biogenesis	5377	5805	50
CELLULAR PROCESSES AND SIGNALING	Cell wall/membrane/envelope biogenesis	Predicted UDP-glucose 6-dehydrogenase	8550	10457	48
CELLULAR PROCESSES AND SIGNALING	Cell wall/membrane/envelope biogenesis	Predicted choline kinase involved in LPS biosynthesis	189	67	7
CELLULAR PROCESSES AND SIGNALING	Cell wall/membrane/envelope biogenesis	Predicted glycosyltransferase	1443	436	0
CELLULAR PROCESSES AND SIGNALING	Cell wall/membrane/envelope biogenesis	Predicted membrane protein involved in D-alanine export	2963	5798	38
CELLULAR PROCESSES AND SIGNALING	Cell wall/membrane/envelope biogenesis	Predicted membrane-associated Zn-dependent proteases 1	5913	5593	49
CELLULAR PROCESSES AND SIGNALING	Cell wall/membrane/envelope biogenesis	Predicted nucleoside-diphosphate-sugar epimerase	32	200	0
CELLULAR PROCESSES AND SIGNALING	Cell wall/membrane/envelope biogenesis	Predicted phosphosugar isomerases	3796	616	0
CELLULAR PROCESSES AND SIGNALING	Cell wall/membrane/envelope biogenesis	Predicted pyridoxal phosphate-dependent enzyme apparently involved in regulation of cell wall biogenesis	11778	25622	209
CELLULAR PROCESSES AND SIGNALING	Cell wall/membrane/envelope biogenesis	Predicted soluble lytic transglycosylase fused to an ABC-type amino acid-binding protein	6073	2889	0
CELLULAR PROCESSES AND SIGNALING	Cell wall/membrane/envelope biogenesis	Predicted sugar isomerase	361	153	0
CELLULAR PROCESSES AND SIGNALING	Cell wall/membrane/envelope biogenesis	Predicted sugar nucleotidyltransferases	245	115	0
CELLULAR PROCESSES AND SIGNALING	Cell wall/membrane/envelope biogenesis	Predicted sugar phosphate isomerase involved in capsule formation	2381	3334	18
CELLULAR PROCESSES AND SIGNALING	Cell wall/membrane/envelope biogenesis	Prolipoprotein diacylglyceryltransferase	7279	5598	86
CELLULAR PROCESSES AND SIGNALING	Cell wall/membrane/envelope biogenesis	Putative cell wall-binding domain	31	85	0
CELLULAR PROCESSES AND SIGNALING	Cell wall/membrane/envelope biogenesis	Putative effector of murein hydrolase	3011	2190	3
CELLULAR PROCESSES AND SIGNALING	Cell wall/membrane/envelope biogenesis	Putative enzyme of poly-gamma-glutamate biosynthesis (capsule formation)	203	754	5
CELLULAR PROCESSES AND SIGNALING	Cell wall/membrane/envelope biogenesis	Putative exporter of polyketide antibiotics	5	25	0
CELLULAR PROCESSES AND SIGNALING	Cell wall/membrane/envelope biogenesis	Putative glycosyl/glycerophosphate transferases involved in teichoic acid biosynthesis TagF/TagB/EpsJ/RodC	897	421	9
CELLULAR PROCESSES AND SIGNALING	Cell wall/membrane/envelope biogenesis	Putative peptidoglycan-binding domain-containing protein	552	365	3
CELLULAR PROCESSES AND SIGNALING	Cell wall/membrane/envelope biogenesis	Putative salt-induced outer membrane protein	2096	514	0
CELLULAR PROCESSES AND SIGNALING	Cell wall/membrane/envelope biogenesis	Rare lipoprotein B	1561	697	0
CELLULAR PROCESSES AND SIGNALING	Cell wall/membrane/envelope biogenesis	Rhs family protein	12557	2910	7
CELLULAR PROCESSES AND SIGNALING	Cell wall/membrane/envelope biogenesis	S-layer domain	0	412	0
CELLULAR PROCESSES AND SIGNALING	Cell wall/membrane/envelope biogenesis	Secreted and surface protein containing fasciclin-like repeats	972	840	8
CELLULAR PROCESSES AND SIGNALING	Cell wall/membrane/envelope biogenesis	Short-chain dehydrogenase involved in D-alanine esterification of lipoteichoic acid and wall teichoic acid (D-alanine transfer protein)	169	67	8
CELLULAR PROCESSES AND SIGNALING	Cell wall/membrane/envelope biogenesis	Sialic acid synthase	1731	3865	29
CELLULAR PROCESSES AND SIGNALING	Cell wall/membrane/envelope biogenesis	Small-conductance mechanosensitive channel	19503	10384	37
CELLULAR PROCESSES AND SIGNALING	Cell wall/membrane/envelope biogenesis	Soluble lytic murein transglycosylase and related regulatory proteins (some contain LysM/invasin domains)	17134	13402	343
CELLULAR PROCESSES AND SIGNALING	Cell wall/membrane/envelope biogenesis	Sortase (surface protein transpeptidase)	1103	235	0
CELLULAR PROCESSES AND SIGNALING	Cell wall/membrane/envelope biogenesis	Sortase and related acyltransferases	1906	1533	31
CELLULAR PROCESSES AND SIGNALING	Cell wall/membrane/envelope biogenesis	Spore coat assembly protein	35	51	0
CELLULAR PROCESSES AND SIGNALING	Cell wall/membrane/envelope biogenesis	Spore coat polysaccharide biosynthesis protein F, CMP-KDO synthetase homolog	42	168	0
CELLULAR PROCESSES AND SIGNALING	Cell wall/membrane/envelope biogenesis	Spore coat polysaccharide biosynthesis protein, predicted glycosyltransferase	127	269	0
CELLULAR PROCESSES AND SIGNALING	Cell wall/membrane/envelope biogenesis	Starvation-inducible outer membrane lipoprotein	95	42	0
CELLULAR PROCESSES AND SIGNALING	Cell wall/membrane/envelope biogenesis	Sugar transferases involved in lipopolysaccharide synthesis	4182	7571	187
CELLULAR PROCESSES AND SIGNALING	Cell wall/membrane/envelope biogenesis	Surface lipoprotein	3305	2435	47
CELLULAR PROCESSES AND SIGNALING	Cell wall/membrane/envelope biogenesis	Teichoic acid biosynthesis proteins	925	415	10
CELLULAR PROCESSES AND SIGNALING	Cell wall/membrane/envelope biogenesis	Tetraacyldisaccharide-1-P 4'-kinase	3702	3878	0
CELLULAR PROCESSES AND SIGNALING	Cell wall/membrane/envelope biogenesis	UDP-3-O-[3-hydroxymyristoyl] glucosamine N-acyltransferase	6091	7437	75
CELLULAR PROCESSES AND SIGNALING	Cell wall/membrane/envelope biogenesis	UDP-3-O-acyl-N-acetylglucosamine deacetylase	4494	3963	56
CELLULAR PROCESSES AND SIGNALING	Cell wall/membrane/envelope biogenesis	UDP-N-acetyl-D-mannosaminuronate dehydrogenase	2800	11230	91
CELLULAR PROCESSES AND SIGNALING	Cell wall/membrane/envelope biogenesis	UDP-N-acetylglucosamine 2-epimerase	4584	9665	81
CELLULAR PROCESSES AND SIGNALING	Cell wall/membrane/envelope biogenesis	UDP-N-acetylglucosamine enolpyruvyl transferase	9381	11221	112
CELLULAR PROCESSES AND SIGNALING	Cell wall/membrane/envelope biogenesis	UDP-N-acetylglucosamine:LPS N-acetylglucosamine transferase	5944	6433	243
CELLULAR PROCESSES AND SIGNALING	Cell wall/membrane/envelope biogenesis	UDP-N-acetylmuramate dehydrogenase	5210	6127	24
CELLULAR PROCESSES AND SIGNALING	Cell wall/membrane/envelope biogenesis	UDP-N-acetylmuramate-alanine ligase	14331	15045	204
CELLULAR PROCESSES AND SIGNALING	Cell wall/membrane/envelope biogenesis	UDP-N-acetylmuramoylalanine-D-glutamate ligase	9633	9637	62
CELLULAR PROCESSES AND SIGNALING	Cell wall/membrane/envelope biogenesis	UDP-N-acetylmuramyl pentapeptide phosphotransferase/UDP-N-acetylglucosamine-1-phosphate transferase	9661	10730	347
CELLULAR PROCESSES AND SIGNALING	Cell wall/membrane/envelope biogenesis	UDP-N-acetylmuramyl pentapeptide synthase	6733	8046	19
CELLULAR PROCESSES AND SIGNALING	Cell wall/membrane/envelope biogenesis	UDP-N-acetylmuramyl tripeptide synthase	14691	17867	263
CELLULAR PROCESSES AND SIGNALING	Cell wall/membrane/envelope biogenesis	UDP-galactopyranose mutase	382	819	0
CELLULAR PROCESSES AND SIGNALING	Cell wall/membrane/envelope biogenesis	UDP-glucose 4-epimerase	4795	7560	59
CELLULAR PROCESSES AND SIGNALING	Cell wall/membrane/envelope biogenesis	UDP-glucose pyrophosphorylase	3976	4202	9
CELLULAR PROCESSES AND SIGNALING	Cell wall/membrane/envelope biogenesis	Uncharacterized lipoprotein	850	149	0
CELLULAR PROCESSES AND SIGNALING	Cell wall/membrane/envelope biogenesis	Uncharacterized protein involved in exopolysaccharide biosynthesis	1204	1491	0
CELLULAR PROCESSES AND SIGNALING	Cell wall/membrane/envelope biogenesis	Uncharacterized protein involved in formation of curli polymers	2296	922	0
CELLULAR PROCESSES AND SIGNALING	Cell wall/membrane/envelope biogenesis	Uncharacterized protein involved in outer membrane biogenesis	8274	2403	16
CELLULAR PROCESSES AND SIGNALING	Cell wall/membrane/envelope biogenesis	Uncharacterized protein potentially involved in peptidoglycan biosynthesis	12	89	0
CELLULAR PROCESSES AND SIGNALING	Cell wall/membrane/envelope biogenesis	Uncharacterized protein, involved in the regulation of septum location	11	110	0
CELLULAR PROCESSES AND SIGNALING	Cell wall/membrane/envelope biogenesis	dTDP-4-dehydrorhamnose 3,5-epimerase and related enzymes	3364	5755	88
CELLULAR PROCESSES AND SIGNALING	Cell wall/membrane/envelope biogenesis	dTDP-4-dehydrorhamnose reductase	7584	6086	63
CELLULAR PROCESSES AND SIGNALING	Cell wall/membrane/envelope biogenesis	dTDP-D-glucose 4,6-dehydratase	5543	9457	121
CELLULAR PROCESSES AND SIGNALING	Cell wall/membrane/envelope biogenesis	dTDP-glucose pyrophosphorylase	5573	9253	256
INFORMATION STORAGE AND PROCESSING	Chromatin structure and dynamics	Histone H2A	31	150	14
INFORMATION STORAGE AND PROCESSING	Chromatin structure and dynamics	Histone acetyltransferase	17	540	3
INFORMATION STORAGE AND PROCESSING	Chromatin structure and dynamics	Histone acetyltransferase (MYST family)	18	35	16
INFORMATION STORAGE AND PROCESSING	Chromatin structure and dynamics	Histone deacetylase complex, SIN3 component	13	3	0
INFORMATION STORAGE AND PROCESSING	Chromatin structure and dynamics	Histones H3 and H4	95	772	29
INFORMATION STORAGE AND PROCESSING	Chromatin structure and dynamics	SWIB-domain-containing proteins implicated in chromatin remodeling	237	248	2
METABOLISM	Coenzyme transport and metabolism	1,4-dihydroxy-2-naphthoate octaprenyltransferase	2742	1674	1
METABOLISM	Coenzyme transport and metabolism	2-polyprenyl-3-methyl-5-hydroxy-6-metoxy-1,4-benzoquinol methylase	4458	2341	20
METABOLISM	Coenzyme transport and metabolism	2-succinyl-6-hydroxy-2,4-cyclohexadiene-1-carboxylate synthase	4285	2134	0
METABOLISM	Coenzyme transport and metabolism	3'-phosphoadenosine 5'-phosphosulfate sulfotransferase (PAPS reductase)/FAD synthetase and related enzymes	10329	7883	211
METABOLISM	Coenzyme transport and metabolism	3,4-dihydroxy-2-butanone 4-phosphate synthase	5604	5550	27
METABOLISM	Coenzyme transport and metabolism	3-polyprenyl-4-hydroxybenzoate decarboxylase	2659	2360	10
METABOLISM	Coenzyme transport and metabolism	3-polyprenyl-4-hydroxybenzoate decarboxylase and related decarboxylases	7274	7368	104
METABOLISM	Coenzyme transport and metabolism	4-hydroxybenzoate polyprenyltransferase and related prenyltransferases	6147	5260	5
METABOLISM	Coenzyme transport and metabolism	4-hydroxybenzoate synthetase (chorismate lyase)	2546	988	0
METABOLISM	Coenzyme transport and metabolism	5,10-methylene-tetrahydrofolate dehydrogenase/Methenyl tetrahydrofolate cyclohydrolase	5440	7066	94
METABOLISM	Coenzyme transport and metabolism	5-formyltetrahydrofolate cyclo-ligase	2582	1984	1
METABOLISM	Coenzyme transport and metabolism	6-pyruvoyl-tetrahydropterin synthase	1493	2566	13
METABOLISM	Coenzyme transport and metabolism	7,8-dihydro-6-hydroxymethylpterin-pyrophosphokinase	3347	2777	0
METABOLISM	Coenzyme transport and metabolism	7-keto-8-aminopelargonate synthetase and related enzymes	8756	12853	27
METABOLISM	Coenzyme transport and metabolism	ABC-type cobalamin transport system, ATPase component	65	68	1
METABOLISM	Coenzyme transport and metabolism	ABC-type cobalamin transport system, permease component	190	112	0
METABOLISM	Coenzyme transport and metabolism	ABC-type cobalamin/Fe3+-siderophores transport systems, ATPase components	4061	3771	16
METABOLISM	Coenzyme transport and metabolism	ABC-type thiamine transport system, ATPase component	252	159	3
METABOLISM	Coenzyme transport and metabolism	ABC-type thiamine transport system, periplasmic component	363	330	22
METABOLISM	Coenzyme transport and metabolism	ABC-type tungstate transport system, periplasmic component	1315	1073	6
METABOLISM	Coenzyme transport and metabolism	ABC-type tungstate transport system, permease component	1789	1821	0
METABOLISM	Coenzyme transport and metabolism	ATP:corrinoid adenosyltransferase	4070	1744	13
METABOLISM	Coenzyme transport and metabolism	Adenosyl cobinamide kinase/adenosyl cobinamide phosphate guanylyltransferase	2108	1737	3
METABOLISM	Coenzyme transport and metabolism	Adenosylmethionine-8-amino-7-oxononanoate aminotransferase	15952	9572	398
METABOLISM	Coenzyme transport and metabolism	Anthranilate/para-aminobenzoate synthases component I	15072	12521	60
METABOLISM	Coenzyme transport and metabolism	Anthranilate/para-aminobenzoate synthases component II	5320	4180	57
METABOLISM	Coenzyme transport and metabolism	Archaeal riboflavin synthase	0	142	0
METABOLISM	Coenzyme transport and metabolism	Archaeal shikimate kinase	0	39	0
METABOLISM	Coenzyme transport and metabolism	Aspartate 1-decarboxylase	327	2259	91
METABOLISM	Coenzyme transport and metabolism	Aspartate oxidase	9005	9548	45
METABOLISM	Coenzyme transport and metabolism	Biotin synthase and related enzymes	5184	5486	101
METABOLISM	Coenzyme transport and metabolism	Biotin-(acetyl-CoA carboxylase) ligase	1070	2270	34
METABOLISM	Coenzyme transport and metabolism	Branched-chain amino acid aminotransferase/4-amino-4-deoxychorismate lyase	10358	11781	85
METABOLISM	Coenzyme transport and metabolism	Cobalamin biosynthesis protein CbiD	1730	1111	0
METABOLISM	Coenzyme transport and metabolism	Cobalamin biosynthesis protein CbiG	2340	1160	0
METABOLISM	Coenzyme transport and metabolism	Cobalamin biosynthesis protein CbiK, Co2+ chelatase	1	162	0
METABOLISM	Coenzyme transport and metabolism	Cobalamin biosynthesis protein CobD/CbiB	4016	2943	93
METABOLISM	Coenzyme transport and metabolism	Cobalamin biosynthesis protein CobN and related Mg-chelatases	14397	3862	51
METABOLISM	Coenzyme transport and metabolism	Cobalamin biosynthesis protein CobT (nicotinate-mononucleotide:5, 6-dimethylbenzimidazole phosphoribosyltransferase)	382	154	38
METABOLISM	Coenzyme transport and metabolism	Cobalamin-5-phosphate synthase	2985	2262	196
METABOLISM	Coenzyme transport and metabolism	Cobyric acid synthase	7279	4989	0
METABOLISM	Coenzyme transport and metabolism	Cobyrinic acid a,c-diamide synthase	2935	3330	1
METABOLISM	Coenzyme transport and metabolism	Coenzyme F390 synthetase	2354	10017	156
METABOLISM	Coenzyme transport and metabolism	Coproporphyrinogen III oxidase	5261	3169	51
METABOLISM	Coenzyme transport and metabolism	Coproporphyrinogen III oxidase and related Fe-S oxidoreductases	13565	13324	17
METABOLISM	Coenzyme transport and metabolism	Cytosine/uracil/thiamine/allantoin permeases	3836	602	0
METABOLISM	Coenzyme transport and metabolism	Delta-aminolevulinic acid dehydratase	7832	6660	123
METABOLISM	Coenzyme transport and metabolism	Demethylmenaquinone methyltransferase	4896	2670	42
METABOLISM	Coenzyme transport and metabolism	Dephospho-CoA kinase	3608	2832	26
METABOLISM	Coenzyme transport and metabolism	Dethiobiotin synthetase	2996	2262	46
METABOLISM	Coenzyme transport and metabolism	Dihydrofolate reductase	2976	2597	12
METABOLISM	Coenzyme transport and metabolism	Dihydroneopterin aldolase	2712	1386	0
METABOLISM	Coenzyme transport and metabolism	Dihydropteroate synthase and related enzymes	4681	6244	64
METABOLISM	Coenzyme transport and metabolism	Dihydroxynaphthoic acid synthase	3599	2424	40
METABOLISM	Coenzyme transport and metabolism	Dinucleotide-utilizing enzymes involved in molybdopterin and thiamine biosynthesis family 1	2762	3567	22
METABOLISM	Coenzyme transport and metabolism	Dinucleotide-utilizing enzymes involved in molybdopterin and thiamine biosynthesis family 2	7244	6660	23
METABOLISM	Coenzyme transport and metabolism	FAD synthase	3903	4133	86
METABOLISM	Coenzyme transport and metabolism	Flavodoxin	2398	499	11
METABOLISM	Coenzyme transport and metabolism	Flavoprotein involved in thiazole biosynthesis	9	217	0
METABOLISM	Coenzyme transport and metabolism	Folylpolyglutamate synthase	6302	5650	120
METABOLISM	Coenzyme transport and metabolism	GTP cyclohydrolase I	5872	5018	243
METABOLISM	Coenzyme transport and metabolism	GTP cyclohydrolase II	5035	5958	30
METABOLISM	Coenzyme transport and metabolism	GTP:adenosylcobinamide-phosphate guanylyltransferase	0	31	0
METABOLISM	Coenzyme transport and metabolism	Gamma-glutamylcysteine synthetase	355	158	66
METABOLISM	Coenzyme transport and metabolism	Geranylgeranyl pyrophosphate synthase	10921	11220	574
METABOLISM	Coenzyme transport and metabolism	Glutamate-1-semialdehyde aminotransferase	10229	9372	366
METABOLISM	Coenzyme transport and metabolism	Glutamyl-tRNA reductase	6802	5908	166
METABOLISM	Coenzyme transport and metabolism	Hydroxyethylthiazole kinase, sugar kinase family	185	899	0
METABOLISM	Coenzyme transport and metabolism	Hydroxymethylpyrimidine/phosphomethylpyrimidine kinase	4869	3475	3
METABOLISM	Coenzyme transport and metabolism	Ketol-acid reductoisomerase	10092	8154	73
METABOLISM	Coenzyme transport and metabolism	Ketopantoate hydroxymethyltransferase	7965	6884	406
METABOLISM	Coenzyme transport and metabolism	Ketopantoate reductase	4999	2549	105
METABOLISM	Coenzyme transport and metabolism	Lipoate synthase	8619	5387	56
METABOLISM	Coenzyme transport and metabolism	Lipoate-protein ligase A	1180	1108	1
METABOLISM	Coenzyme transport and metabolism	Lipoate-protein ligase B	3504	2584	12
METABOLISM	Coenzyme transport and metabolism	Membrane-associated lipoprotein involved in thiamine biosynthesis	5192	3998	47
METABOLISM	Coenzyme transport and metabolism	Methenyltetrahydromethanopterin cyclohydrolase	16	247	0
METABOLISM	Coenzyme transport and metabolism	Methyl coenzyme M reductase, alpha subunit	0	370	0
METABOLISM	Coenzyme transport and metabolism	Methyl coenzyme M reductase, beta subunit	0	323	0
METABOLISM	Coenzyme transport and metabolism	Methyl coenzyme M reductase, gamma subunit	0	166	0
METABOLISM	Coenzyme transport and metabolism	Methyl coenzyme M reductase, subunit C	0	114	0
METABOLISM	Coenzyme transport and metabolism	Methyl coenzyme M reductase, subunit D	0	53	0
METABOLISM	Coenzyme transport and metabolism	Methylase involved in ubiquinone/menaquinone biosynthesis	5041	5035	10
METABOLISM	Coenzyme transport and metabolism	Mg-chelatase subunit ChlD	1993	393	33
METABOLISM	Coenzyme transport and metabolism	Mg-chelatase subunit ChlI	4479	1276	10
METABOLISM	Coenzyme transport and metabolism	Molybdenum cofactor biosynthesis enzyme	3292	3109	311
METABOLISM	Coenzyme transport and metabolism	Molybdopterin biosynthesis enzyme	7176	7029	336
METABOLISM	Coenzyme transport and metabolism	Molybdopterin biosynthesis enzymes	3146	2578	28
METABOLISM	Coenzyme transport and metabolism	Molybdopterin converting factor, large subunit	2414	2042	36
METABOLISM	Coenzyme transport and metabolism	Molybdopterin converting factor, small subunit	1249	657	22
METABOLISM	Coenzyme transport and metabolism	Molybdopterin-binding protein	791	265	8
METABOLISM	Coenzyme transport and metabolism	Molybdopterin-guanine dinucleotide biosynthesis protein	2940	1532	0
METABOLISM	Coenzyme transport and metabolism	Molybdopterin-guanine dinucleotide biosynthesis protein A	2530	1469	75
METABOLISM	Coenzyme transport and metabolism	NAD synthase	5325	5969	446
METABOLISM	Coenzyme transport and metabolism	Na+/panthothenate symporter	471	222	0
METABOLISM	Coenzyme transport and metabolism	NaMN:DMB phosphoribosyltransferase	4146	4070	51
METABOLISM	Coenzyme transport and metabolism	Nicotinamide mononucleotide adenylyltransferase	63	388	0
METABOLISM	Coenzyme transport and metabolism	Nicotinamide mononucleotide transporter	2692	1234	1
METABOLISM	Coenzyme transport and metabolism	Nicotinate-nucleotide pyrophosphorylase	4640	6334	39
METABOLISM	Coenzyme transport and metabolism	Nicotinic acid mononucleotide adenylyltransferase	3008	2554	10
METABOLISM	Coenzyme transport and metabolism	Nicotinic acid phosphoribosyltransferase	3705	4511	41
METABOLISM	Coenzyme transport and metabolism	O-succinylbenzoate synthase	2115	446	0
METABOLISM	Coenzyme transport and metabolism	Outer membrane cobalamin receptor protein	3394	3824	12
METABOLISM	Coenzyme transport and metabolism	Panthothenate kinase	1693	599	6
METABOLISM	Coenzyme transport and metabolism	Panthothenate synthetase	4080	5260	7
METABOLISM	Coenzyme transport and metabolism	Phosphopantetheine adenylyltransferase	2903	3574	165
METABOLISM	Coenzyme transport and metabolism	Phosphopantetheinyl transferase	1713	388	0
METABOLISM	Coenzyme transport and metabolism	Phosphopantothenoylcysteine synthetase/decarboxylase	6169	7505	107
METABOLISM	Coenzyme transport and metabolism	Porphobilinogen deaminase	4963	5257	64
METABOLISM	Coenzyme transport and metabolism	Precorrin isomerase	1343	1160	2
METABOLISM	Coenzyme transport and metabolism	Precorrin-2 methylase	2483	1292	0
METABOLISM	Coenzyme transport and metabolism	Precorrin-3B methylase	803	1076	0
METABOLISM	Coenzyme transport and metabolism	Precorrin-4 methylase	1649	1453	3
METABOLISM	Coenzyme transport and metabolism	Precorrin-6B methylase 1	1615	820	1
METABOLISM	Coenzyme transport and metabolism	Precorrin-6B methylase 2	1342	967	0
METABOLISM	Coenzyme transport and metabolism	Precorrin-6x reductase	1180	459	1
METABOLISM	Coenzyme transport and metabolism	Predicted ATPase/kinase involved in NAD metabolism	661	1161	0
METABOLISM	Coenzyme transport and metabolism	Predicted HD superfamily hydrolase involved in NAD metabolism	3	62	0
METABOLISM	Coenzyme transport and metabolism	Predicted glutamine amidotransferase involved in pyridoxine biosynthesis	446	314	1
METABOLISM	Coenzyme transport and metabolism	Protoheme ferro-lyase (ferrochelatase)	9539	6565	57
METABOLISM	Coenzyme transport and metabolism	Protoporphyrinogen oxidase	484	1419	0
METABOLISM	Coenzyme transport and metabolism	Pterin-4a-carbinolamine dehydratase	1658	565	0
METABOLISM	Coenzyme transport and metabolism	Putative p-aminobenzoyl-glutamate transporter	3210	963	43
METABOLISM	Coenzyme transport and metabolism	Pyridoxal phosphate biosynthesis protein	6846	7479	20
METABOLISM	Coenzyme transport and metabolism	Pyridoxal/pyridoxine/pyridoxamine kinase	1417	482	14
METABOLISM	Coenzyme transport and metabolism	Pyridoxamine-phosphate oxidase	3236	2762	14
METABOLISM	Coenzyme transport and metabolism	Pyridoxine biosynthesis enzyme	1174	1029	0
METABOLISM	Coenzyme transport and metabolism	Pyrimidine deaminase	3547	2225	23
METABOLISM	Coenzyme transport and metabolism	Pyrimidine reductase, riboflavin biosynthesis	3045	3169	79
METABOLISM	Coenzyme transport and metabolism	Pyrroloquinoline quinone (Coenzyme PQQ) biosynthesis protein C	2361	1085	0
METABOLISM	Coenzyme transport and metabolism	Quinolinate synthase	8677	8530	66
METABOLISM	Coenzyme transport and metabolism	Riboflavin synthase alpha chain	4139	4117	64
METABOLISM	Coenzyme transport and metabolism	Riboflavin synthase beta-chain	3922	3690	238
METABOLISM	Coenzyme transport and metabolism	S-adenosylhomocysteine hydrolase	7819	10051	101
METABOLISM	Coenzyme transport and metabolism	S-adenosylmethionine synthetase	8119	11413	124
METABOLISM	Coenzyme transport and metabolism	Siroheme synthase (precorrin-2 oxidase/ferrochelatase domain)	2290	1680	29
METABOLISM	Coenzyme transport and metabolism	Sulfur transfer protein involved in thiamine biosynthesis	489	275	2
METABOLISM	Coenzyme transport and metabolism	Tetrahydromethanopterin S-methyltransferase, subunit A	0	311	0
METABOLISM	Coenzyme transport and metabolism	Tetrahydromethanopterin S-methyltransferase, subunit B	0	15	0
METABOLISM	Coenzyme transport and metabolism	Tetrahydromethanopterin S-methyltransferase, subunit C	0	176	0
METABOLISM	Coenzyme transport and metabolism	Tetrahydromethanopterin S-methyltransferase, subunit D	0	173	0
METABOLISM	Coenzyme transport and metabolism	Tetrahydromethanopterin S-methyltransferase, subunit E	0	223	0
METABOLISM	Coenzyme transport and metabolism	Tetrahydromethanopterin S-methyltransferase, subunit F	0	14	0
METABOLISM	Coenzyme transport and metabolism	Tetrahydromethanopterin S-methyltransferase, subunit G	0	75	0
METABOLISM	Coenzyme transport and metabolism	Tetrahydromethanopterin S-methyltransferase, subunit H	0	306	0
METABOLISM	Coenzyme transport and metabolism	Thiamine biosynthesis ATP pyrophosphatase	3124	2545	1
METABOLISM	Coenzyme transport and metabolism	Thiamine biosynthesis protein ThiC	11846	12228	204
METABOLISM	Coenzyme transport and metabolism	Thiamine monophosphate kinase	4424	5487	3
METABOLISM	Coenzyme transport and metabolism	Thiamine monophosphate synthase	3774	3878	30
METABOLISM	Coenzyme transport and metabolism	Thiamine pyrophosphate-requiring enzymes [acetolactate synthase, pyruvate dehydrogenase (cytochrome), glyoxylate carboligase, phosphonopyruvate decarboxylase]	25665	18095	289
METABOLISM	Coenzyme transport and metabolism	Thiamine pyrophosphokinase	38	542	0
METABOLISM	Coenzyme transport and metabolism	Transcriptional regulator of a riboflavin/FAD biosynthetic operon	0	56	0
METABOLISM	Coenzyme transport and metabolism	Trimethylamine:corrinoid methyltransferase	1141	133	97
METABOLISM	Coenzyme transport and metabolism	Triphosphoribosyl-dephospho-CoA synthetase	519	473	2
METABOLISM	Coenzyme transport and metabolism	Ubiquinone biosynthesis protein COQ7	1458	1085	55
METABOLISM	Coenzyme transport and metabolism	Uncharacterized enzyme of heme biosynthesis	3406	1521	13
METABOLISM	Coenzyme transport and metabolism	Uncharacterized enzyme of thiazole biosynthesis	4278	4165	238
METABOLISM	Coenzyme transport and metabolism	Uncharacterized protein involved in ubiquinone biosynthesis	649	13	0
METABOLISM	Coenzyme transport and metabolism	Uroporphyrinogen-III decarboxylase	5988	5977	257
METABOLISM	Coenzyme transport and metabolism	Uroporphyrinogen-III methylase	5547	3768	137
METABOLISM	Coenzyme transport and metabolism	Uroporphyrinogen-III synthase	2941	1700	3
CELLULAR PROCESSES AND SIGNALING	Cytoskeleton	Actin and related proteins	21	200	124
CELLULAR PROCESSES AND SIGNALING	Cytoskeleton	Alpha-tubulin suppressor and related RCC1 domain-containing proteins	408	1218	10
CELLULAR PROCESSES AND SIGNALING	Cytoskeleton	Ca2+-binding actin-bundling protein fimbrin/plastin (EF-Hand superfamily)	2	24	7
CELLULAR PROCESSES AND SIGNALING	Cytoskeleton	Dynein, heavy chain	312	1325	46
CELLULAR PROCESSES AND SIGNALING	Cytoskeleton	Kinesin-like protein	113	433	28
CELLULAR PROCESSES AND SIGNALING	Cytoskeleton	Myosin heavy chain	57	67	96
CELLULAR PROCESSES AND SIGNALING	Cytoskeleton	Tubulin	38	787	46
CELLULAR PROCESSES AND SIGNALING	Defense mechanisms	ABC-type antimicrobial peptide transport system, ATPase component	1182	287	0
CELLULAR PROCESSES AND SIGNALING	Defense mechanisms	ABC-type antimicrobial peptide transport system, permease component	1457	303	0
CELLULAR PROCESSES AND SIGNALING	Defense mechanisms	ABC-type bacteriocin/lantibiotic exporters, contain an N-terminal double-glycine peptidase domain	12439	10543	1
CELLULAR PROCESSES AND SIGNALING	Defense mechanisms	ABC-type multidrug transport system, ATPase and permease components	44473	35399	2179
CELLULAR PROCESSES AND SIGNALING	Defense mechanisms	ABC-type multidrug transport system, ATPase component	20181	28173	360
CELLULAR PROCESSES AND SIGNALING	Defense mechanisms	ABC-type multidrug transport system, permease component	18024	19553	1299
CELLULAR PROCESSES AND SIGNALING	Defense mechanisms	Abortive infection bacteriophage resistance protein	352	285	0
CELLULAR PROCESSES AND SIGNALING	Defense mechanisms	Aminoglycoside N3'-acetyltransferase	10	16	0
CELLULAR PROCESSES AND SIGNALING	Defense mechanisms	Beta-lactamase class A	725	307	6
CELLULAR PROCESSES AND SIGNALING	Defense mechanisms	Beta-lactamase class C and other penicillin binding proteins	13783	9232	73
CELLULAR PROCESSES AND SIGNALING	Defense mechanisms	Beta-lactamase class D	1301	1982	0
CELLULAR PROCESSES AND SIGNALING	Defense mechanisms	Cation/multidrug efflux pump	138127	104162	2167
CELLULAR PROCESSES AND SIGNALING	Defense mechanisms	Cephalosporin hydroxylase	147	292	0
CELLULAR PROCESSES AND SIGNALING	Defense mechanisms	Chloramphenicol 3-O-phosphotransferase	1	14	0
CELLULAR PROCESSES AND SIGNALING	Defense mechanisms	Chloramphenicol O-acetyltransferase	10	238	0
CELLULAR PROCESSES AND SIGNALING	Defense mechanisms	GTPase subunit of restriction endonuclease	1188	2725	16
CELLULAR PROCESSES AND SIGNALING	Defense mechanisms	Glycopeptide antibiotics resistance protein	0	23	0
CELLULAR PROCESSES AND SIGNALING	Defense mechanisms	Inner membrane protein involved in colicin E2 resistance	2975	1526	0
CELLULAR PROCESSES AND SIGNALING	Defense mechanisms	Lantibiotic modifying enzyme	73	2	0
CELLULAR PROCESSES AND SIGNALING	Defense mechanisms	McrBC 5-methylcytosine restriction system component	583	1073	0
CELLULAR PROCESSES AND SIGNALING	Defense mechanisms	Membrane protein required for beta-lactamase induction	2386	513	193
CELLULAR PROCESSES AND SIGNALING	Defense mechanisms	Multidrug resistance efflux pump	11955	5067	195
CELLULAR PROCESSES AND SIGNALING	Defense mechanisms	Na+-driven multidrug efflux pump	26997	13063	137
CELLULAR PROCESSES AND SIGNALING	Defense mechanisms	Negative regulator of beta-lactamase expression	3386	2124	11
CELLULAR PROCESSES AND SIGNALING	Defense mechanisms	Predicted endonuclease distantly related to archaeal Holliday junction resolvase and Mrr-like restriction enzymes	43	14	0
CELLULAR PROCESSES AND SIGNALING	Defense mechanisms	Predicted restriction endonuclease	36	90	0
CELLULAR PROCESSES AND SIGNALING	Defense mechanisms	Restriction endonuclease	252	777	0
CELLULAR PROCESSES AND SIGNALING	Defense mechanisms	Restriction endonuclease S subunits	4122	9830	73
CELLULAR PROCESSES AND SIGNALING	Defense mechanisms	Streptogramin lyase	13	13	0
CELLULAR PROCESSES AND SIGNALING	Defense mechanisms	Streptomycin 6-kinase	133	188	7
CELLULAR PROCESSES AND SIGNALING	Defense mechanisms	Type I restriction-modification system methyltransferase subunit	10716	32316	173
CELLULAR PROCESSES AND SIGNALING	Defense mechanisms	Type I site-specific restriction-modification system, R (restriction) subunit and related helicases	6837	11701	111
CELLULAR PROCESSES AND SIGNALING	Defense mechanisms	Type II restriction enzyme, methylase subunits	2427	15797	262
CELLULAR PROCESSES AND SIGNALING	Defense mechanisms	Uncharacterized bacitracin resistance protein	4909	4489	26
CELLULAR PROCESSES AND SIGNALING	Defense mechanisms	Uncharacterized protein involved in methicillin resistance	21	573	0
CELLULAR PROCESSES AND SIGNALING	Defense mechanisms	Uncharacterized proteins, homologs of microcin C7 resistance protein MccF	2597	1861	19
CELLULAR PROCESSES AND SIGNALING	Defense mechanisms	Uncharacterized vancomycin resistance protein	39	171	0
METABOLISM	Energy production and conversion	2-oxoglutarate dehydrogenase complex, dehydrogenase (E1) component, and related enzymes	13170	9239	154
METABOLISM	Energy production and conversion	2-polyprenyl-6-methoxyphenol hydroxylase and related FAD-dependent oxidoreductases	25879	11065	559
METABOLISM	Energy production and conversion	2-polyprenylphenol hydroxylase and related flavodoxin oxidoreductases	7398	7961	41
METABOLISM	Energy production and conversion	6Fe-6S prismane cluster-containing protein	3098	7024	0
METABOLISM	Energy production and conversion	ATP/ADP translocase	153	116	0
METABOLISM	Energy production and conversion	Acetate kinase	3371	10789	135
METABOLISM	Energy production and conversion	Acetyl-CoA hydrolase	8263	9536	57
METABOLISM	Energy production and conversion	Aconitase A	19330	14535	269
METABOLISM	Energy production and conversion	Aconitase B	10969	11477	114
METABOLISM	Energy production and conversion	Acyl-CoA synthetase (NDP forming)	1475	6799	44
METABOLISM	Energy production and conversion	Acylphosphatases	1220	410	9
METABOLISM	Energy production and conversion	Aerobic-type carbon monoxide dehydrogenase, large subunit CoxL/CutL homologs	23143	7309	228
METABOLISM	Energy production and conversion	Aerobic-type carbon monoxide dehydrogenase, middle subunit CoxM/CutM homologs	1451	613	33
METABOLISM	Energy production and conversion	Aerobic-type carbon monoxide dehydrogenase, small subunit CoxS/CutS homologs	4768	2520	75
METABOLISM	Energy production and conversion	Alcohol dehydrogenase, class IV	9843	5759	287
METABOLISM	Energy production and conversion	Aldehyde:ferredoxin oxidoreductase	4855	3857	19
METABOLISM	Energy production and conversion	Anaerobic dehydrogenases, typically selenocysteine-containing	61313	41188	1554
METABOLISM	Energy production and conversion	Archaeal flavoproteins	1	71	0
METABOLISM	Energy production and conversion	Archaeal/vacuolar-type H+-ATPase subunit A	45	2447	56
METABOLISM	Energy production and conversion	Archaeal/vacuolar-type H+-ATPase subunit B	53	2524	0
METABOLISM	Energy production and conversion	Archaeal/vacuolar-type H+-ATPase subunit C	10	201	0
METABOLISM	Energy production and conversion	Archaeal/vacuolar-type H+-ATPase subunit D	8	793	0
METABOLISM	Energy production and conversion	Archaeal/vacuolar-type H+-ATPase subunit E	1	80	0
METABOLISM	Energy production and conversion	Archaeal/vacuolar-type H+-ATPase subunit F	0	45	0
METABOLISM	Energy production and conversion	Archaeal/vacuolar-type H+-ATPase subunit I	19	1019	3
METABOLISM	Energy production and conversion	Azurin	1337	252	0
METABOLISM	Energy production and conversion	Butyrate kinase	1	2104	0
METABOLISM	Energy production and conversion	C4-dicarboxylate transporter	254	281	2
METABOLISM	Energy production and conversion	CO dehydrogenase/acetyl-CoA synthase alpha subunit	2	622	0
METABOLISM	Energy production and conversion	CO dehydrogenase/acetyl-CoA synthase beta subunit	2	565	0
METABOLISM	Energy production and conversion	CO dehydrogenase/acetyl-CoA synthase delta subunit (corrinoid Fe-S protein)	0	354	0
METABOLISM	Energy production and conversion	CO dehydrogenase/acetyl-CoA synthase epsilon subunit	0	40	0
METABOLISM	Energy production and conversion	CO dehydrogenase/acetyl-CoA synthase gamma subunit (corrinoid Fe-S protein)	5	842	0
METABOLISM	Energy production and conversion	Carbon dioxide concentrating mechanism/carboxysome shell protein	17	37	6
METABOLISM	Energy production and conversion	Cbb3-type cytochrome oxidase, cytochrome c subunit	3306	4354	162
METABOLISM	Energy production and conversion	Citrate lyase synthetase	76	327	4
METABOLISM	Energy production and conversion	Citrate lyase, alpha subunit	133	1572	0
METABOLISM	Energy production and conversion	Citrate lyase, gamma subunit	11	56	0
METABOLISM	Energy production and conversion	Citrate synthase	12202	10477	603
METABOLISM	Energy production and conversion	Coenzyme F420-dependent N(5),N(10)-methenyltetrahydromethanopterin dehydrogenase	0	165	0
METABOLISM	Energy production and conversion	Coenzyme F420-dependent N5,N10-methylene tetrahydromethanopterin reductase and related flavin-dependent oxidoreductases	20788	7425	245
METABOLISM	Energy production and conversion	Coenzyme F420-reducing hydrogenase, alpha subunit	712	1984	0
METABOLISM	Energy production and conversion	Coenzyme F420-reducing hydrogenase, beta subunit	1610	641	19
METABOLISM	Energy production and conversion	Coenzyme F420-reducing hydrogenase, delta subunit	13	477	0
METABOLISM	Energy production and conversion	Coenzyme F420-reducing hydrogenase, gamma subunit	270	702	0
METABOLISM	Energy production and conversion	Cytochrome B561	3230	1581	8
METABOLISM	Energy production and conversion	Cytochrome b	4641	2044	78
METABOLISM	Energy production and conversion	Cytochrome b subunit of formate dehydrogenase	5445	2112	49
METABOLISM	Energy production and conversion	Cytochrome b subunit of the bc complex	7029	5714	68
METABOLISM	Energy production and conversion	Cytochrome bd-type quinol oxidase, subunit 1	7579	7277	66
METABOLISM	Energy production and conversion	Cytochrome bd-type quinol oxidase, subunit 2	6018	4963	28
METABOLISM	Energy production and conversion	Cytochrome c	3280	1618	0
METABOLISM	Energy production and conversion	Cytochrome c, mono- and diheme variants	20957	11322	127
METABOLISM	Energy production and conversion	Cytochrome c1	2880	3252	0
METABOLISM	Energy production and conversion	Cytochrome c2	683	205	9
METABOLISM	Energy production and conversion	Cytochrome c5	1493	1798	43
METABOLISM	Energy production and conversion	Cytochrome c551/c552	930	1359	149
METABOLISM	Energy production and conversion	Cytochrome c553	4355	3372	122
METABOLISM	Energy production and conversion	Cytochrome c556	1387	561	3
METABOLISM	Energy production and conversion	Dehydrogenases (flavoproteins)	15065	7204	1081
METABOLISM	Energy production and conversion	Delta 1-pyrroline-5-carboxylate dehydrogenase	17	3	26
METABOLISM	Energy production and conversion	Desulfoferrodoxin	3	350	0
METABOLISM	Energy production and conversion	Dissimilatory sulfite reductase (desulfoviridin), alpha and beta subunits	24	349	0
METABOLISM	Energy production and conversion	Electron transfer flavoprotein, alpha subunit	7254	5971	63
METABOLISM	Energy production and conversion	Electron transfer flavoprotein, beta subunit	5605	4979	128
METABOLISM	Energy production and conversion	F0F1-type ATP synthase, alpha subunit	9812	12389	640
METABOLISM	Energy production and conversion	F0F1-type ATP synthase, beta subunit	8877	11986	343
METABOLISM	Energy production and conversion	F0F1-type ATP synthase, delta subunit (mitochondrial oligomycin sensitivity protein)	2240	1796	138
METABOLISM	Energy production and conversion	F0F1-type ATP synthase, epsilon subunit (mitochondrial delta subunit)	2343	2092	79
METABOLISM	Energy production and conversion	F0F1-type ATP synthase, gamma subunit	5112	5645	342
METABOLISM	Energy production and conversion	F0F1-type ATP synthase, subunit I	1017	348	2
METABOLISM	Energy production and conversion	F0F1-type ATP synthase, subunit a	4389	5050	75
METABOLISM	Energy production and conversion	F0F1-type ATP synthase, subunit b	2955	2682	6
METABOLISM	Energy production and conversion	F0F1-type ATP synthase, subunit c/Archaeal/vacuolar-type H+-ATPase, subunit K	1151	1707	73
METABOLISM	Energy production and conversion	FAD/FMN-containing dehydrogenases	26281	22336	269
METABOLISM	Energy production and conversion	FOG: HEAT repeat	1247	295	9
METABOLISM	Energy production and conversion	Fe-S oxidoreductase	22094	23019	117
METABOLISM	Energy production and conversion	Fe-S oxidoreductase, related to NifB/MoaA family	1089	475	0
METABOLISM	Energy production and conversion	Fe-S oxidoreductases	12	1909	0
METABOLISM	Energy production and conversion	Fe-S-cluster-containing hydrogenase components 1	8480	9037	60
METABOLISM	Energy production and conversion	Fe-S-cluster-containing hydrogenase components 2	1126	1568	0
METABOLISM	Energy production and conversion	Ferredoxin	226	23	0
METABOLISM	Energy production and conversion	Ferredoxin-like protein	5	34	0
METABOLISM	Energy production and conversion	Ferredoxin-thioredoxin reductase, catalytic subunit	264	89	39
METABOLISM	Energy production and conversion	Flavodoxin reductases (ferredoxin-NADPH reductases) family 1	12489	6390	146
METABOLISM	Energy production and conversion	Flavodoxins	3128	2002	10
METABOLISM	Energy production and conversion	Formate hydrogenlyase subunit 4	215	1643	0
METABOLISM	Energy production and conversion	Formate hydrogenlyase subunit 6/NADH:ubiquinone oxidoreductase 23 kD subunit (chain I)	2865	3962	116
METABOLISM	Energy production and conversion	Formylmethanofuran dehydrogenase subunit A	95	938	0
METABOLISM	Energy production and conversion	Formylmethanofuran dehydrogenase subunit B	9	551	0
METABOLISM	Energy production and conversion	Formylmethanofuran dehydrogenase subunit C	4	310	0
METABOLISM	Energy production and conversion	Formylmethanofuran dehydrogenase subunit D	0	121	0
METABOLISM	Energy production and conversion	Formylmethanofuran dehydrogenase subunit E	3	340	2
METABOLISM	Energy production and conversion	Formylmethanofuran:tetrahydromethanopterin formyltransferase	55	423	0
METABOLISM	Energy production and conversion	Fumarase	9940	6277	277
METABOLISM	Energy production and conversion	Fumarate reductase subunit C	103	68	0
METABOLISM	Energy production and conversion	Fumarate reductase subunit D	88	78	0
METABOLISM	Energy production and conversion	Galactose-1-phosphate uridylyltransferase	806	1150	0
METABOLISM	Energy production and conversion	Glycerol dehydrogenase and related enzymes	3330	969	1
METABOLISM	Energy production and conversion	Glycerol kinase	8604	5858	415
METABOLISM	Energy production and conversion	Glycerol-3-phosphate dehydrogenase	7715	5138	205
METABOLISM	Energy production and conversion	Glycerophosphoryl diester phosphodiesterase	8400	3172	11
METABOLISM	Energy production and conversion	Glycosyl transferases, related to UDP-glucuronosyltransferase	1665	1017	27
METABOLISM	Energy production and conversion	H+/citrate symporter	3069	556	2
METABOLISM	Energy production and conversion	Heme/copper-type cytochrome/quinol oxidase, subunit 3	6720	3082	192
METABOLISM	Energy production and conversion	Heme/copper-type cytochrome/quinol oxidase, subunit 4	985	314	0
METABOLISM	Energy production and conversion	Heme/copper-type cytochrome/quinol oxidases, subunit 1	16673	6992	296
METABOLISM	Energy production and conversion	Heme/copper-type cytochrome/quinol oxidases, subunit 2	6065	2337	28
METABOLISM	Energy production and conversion	Hemoglobin-like flavoprotein	3034	1036	109
METABOLISM	Energy production and conversion	Heterodisulfide reductase, subunit A and related polyferredoxins	30	3290	0
METABOLISM	Energy production and conversion	Heterodisulfide reductase, subunit B	9	1089	0
METABOLISM	Energy production and conversion	Heterodisulfide reductase, subunit C	4	245	0
METABOLISM	Energy production and conversion	Hydrogenase 4 membrane component (E)	11	406	0
METABOLISM	Energy production and conversion	Indolepyruvate ferredoxin oxidoreductase, alpha and beta subunits	2890	6514	67
METABOLISM	Energy production and conversion	Inorganic pyrophosphatase	5647	9757	0
METABOLISM	Energy production and conversion	Inorganic pyrophosphatase/exopolyphosphatase	1501	1893	0
METABOLISM	Energy production and conversion	Isocitrate dehydrogenases	5725	4799	231
METABOLISM	Energy production and conversion	Isocitrate lyase	5503	3989	40
METABOLISM	Energy production and conversion	L-lactate dehydrogenase (FMN-dependent) and related alpha-hydroxy acid dehydrogenases	3716	3683	39
METABOLISM	Energy production and conversion	L-lactate permease	5547	5288	403
METABOLISM	Energy production and conversion	Malate synthase	10174	7078	380
METABOLISM	Energy production and conversion	Malate/L-lactate dehydrogenases	3332	1067	42
METABOLISM	Energy production and conversion	Malate/lactate dehydrogenases	4808	6637	82
METABOLISM	Energy production and conversion	Malic enzyme	10055	11784	46
METABOLISM	Energy production and conversion	MinD superfamily P-loop ATPase containing an inserted ferredoxin domain	0	1403	0
METABOLISM	Energy production and conversion	Monomeric isocitrate dehydrogenase	7174	8377	0
METABOLISM	Energy production and conversion	NAD(P)H-nitrite reductase	4554	5557	0
METABOLISM	Energy production and conversion	NAD-dependent aldehyde dehydrogenases	94068	54527	1617
METABOLISM	Energy production and conversion	NAD/NADP transhydrogenase alpha subunit	8334	4482	98
METABOLISM	Energy production and conversion	NAD/NADP transhydrogenase beta subunit	8762	4265	95
METABOLISM	Energy production and conversion	NADH dehydrogenase, FAD-containing subunit	6610	4272	91
METABOLISM	Energy production and conversion	NADH dehydrogenase/NADH:ubiquinone oxidoreductase 75 kD subunit (chain G)	8915	13977	171
METABOLISM	Energy production and conversion	NADH:flavin oxidoreductases, Old Yellow Enzyme family	24279	12805	95
METABOLISM	Energy production and conversion	NADH:ubiquinone oxidoreductase 17.2 kD subunit	93	22	2
METABOLISM	Energy production and conversion	NADH:ubiquinone oxidoreductase 20 kD subunit and related Fe-S oxidoreductases	3218	3516	115
METABOLISM	Energy production and conversion	NADH:ubiquinone oxidoreductase 24 kD subunit	2211	4510	63
METABOLISM	Energy production and conversion	NADH:ubiquinone oxidoreductase 27 kD subunit	3112	4917	204
METABOLISM	Energy production and conversion	NADH:ubiquinone oxidoreductase 49 kD subunit 7	5723	8169	249
METABOLISM	Energy production and conversion	NADH:ubiquinone oxidoreductase subunit 1 (chain H)	5480	7757	10
METABOLISM	Energy production and conversion	NADH:ubiquinone oxidoreductase subunit 11 or 4L (chain K)	1638	1729	35
METABOLISM	Energy production and conversion	NADH:ubiquinone oxidoreductase subunit 2 (chain N)	7285	8365	0
METABOLISM	Energy production and conversion	NADH:ubiquinone oxidoreductase subunit 3 (chain A)	1972	2294	40
METABOLISM	Energy production and conversion	NADH:ubiquinone oxidoreductase subunit 4 (chain M)	9618	9648	178
METABOLISM	Energy production and conversion	NADH:ubiquinone oxidoreductase subunit 6 (chain J)	2407	2676	231
METABOLISM	Energy production and conversion	NADH:ubiquinone oxidoreductase, NADH-binding (51 kD) subunit	8143	13384	474
METABOLISM	Energy production and conversion	Na+-transporting NADH:ubiquinone oxidoreductase, subunit NqrA	4852	2606	0
METABOLISM	Energy production and conversion	Na+-transporting NADH:ubiquinone oxidoreductase, subunit NqrB	3771	2980	41
METABOLISM	Energy production and conversion	Na+-transporting NADH:ubiquinone oxidoreductase, subunit NqrC	2285	1302	1
METABOLISM	Energy production and conversion	Na+-transporting NADH:ubiquinone oxidoreductase, subunit NqrD	1830	1643	5
METABOLISM	Energy production and conversion	Na+-transporting NADH:ubiquinone oxidoreductase, subunit NqrE	2980	1699	56
METABOLISM	Energy production and conversion	Na+-transporting NADH:ubiquinone oxidoreductase, subunit NqrF	5053	3323	56
METABOLISM	Energy production and conversion	Na+-transporting methylmalonyl-CoA/oxaloacetate decarboxylase, beta subunit	1832	5128	30
METABOLISM	Energy production and conversion	Na+/H+ antiporter	13111	4276	1
METABOLISM	Energy production and conversion	Na+/H+-dicarboxylate symporters	23164	11888	303
METABOLISM	Energy production and conversion	Na+/citrate symporter	421	256	3
METABOLISM	Energy production and conversion	Ni,Fe-hydrogenase I cytochrome b subunit	945	1623	4
METABOLISM	Energy production and conversion	Ni,Fe-hydrogenase I large subunit	2914	7701	2
METABOLISM	Energy production and conversion	Ni,Fe-hydrogenase I small subunit	1713	4934	184
METABOLISM	Energy production and conversion	Ni,Fe-hydrogenase III component G	13	273	2
METABOLISM	Energy production and conversion	Ni,Fe-hydrogenase III large subunit	309	2904	2
METABOLISM	Energy production and conversion	Ni,Fe-hydrogenase III small subunit	156	1418	0
METABOLISM	Energy production and conversion	Ni,Fe-hydrogenase maturation factor	890	1522	0
METABOLISM	Energy production and conversion	NifU homolog involved in Fe-S cluster formation	1801	3304	151
METABOLISM	Energy production and conversion	Nitrate reductase alpha subunit	1974	4061	30
METABOLISM	Energy production and conversion	Nitrate reductase beta subunit	860	2265	0
METABOLISM	Energy production and conversion	Nitrate reductase cytochrome c-type subunit	1449	1014	0
METABOLISM	Energy production and conversion	Nitrate reductase delta subunit	300	520	4
METABOLISM	Energy production and conversion	Nitrate reductase gamma subunit	378	777	0
METABOLISM	Energy production and conversion	Nitrate/TMAO reductases, membrane-bound tetraheme cytochrome c subunit	3391	1980	19
METABOLISM	Energy production and conversion	Nitrogenase molybdenum-iron protein, alpha and beta chains	6440	6289	321
METABOLISM	Energy production and conversion	Nitroreductase	7095	10578	180
METABOLISM	Energy production and conversion	Nitrous oxide reductase	237	4539	0
METABOLISM	Energy production and conversion	Phosphoenolpyruvate carboxykinase (ATP)	5518	9327	0
METABOLISM	Energy production and conversion	Phosphoenolpyruvate carboxykinase (GTP)	3256	5449	6
METABOLISM	Energy production and conversion	Phosphoenolpyruvate carboxylase	20710	8753	1377
METABOLISM	Energy production and conversion	Phosphoribulokinase	2701	654	0
METABOLISM	Energy production and conversion	Phosphotransacetylase	3174	9154	26
METABOLISM	Energy production and conversion	Plastocyanin	200	95	0
METABOLISM	Energy production and conversion	Polyferredoxin	12135	13182	71
METABOLISM	Energy production and conversion	Polysulphide reductase	418	2687	138
METABOLISM	Energy production and conversion	Predicted NADH:ubiquinone oxidoreductase, subunit RnfA	1518	2220	64
METABOLISM	Energy production and conversion	Predicted NADH:ubiquinone oxidoreductase, subunit RnfB	2682	2257	0
METABOLISM	Energy production and conversion	Predicted NADH:ubiquinone oxidoreductase, subunit RnfC	4649	5101	4
METABOLISM	Energy production and conversion	Predicted NADH:ubiquinone oxidoreductase, subunit RnfD	3669	3267	0
METABOLISM	Energy production and conversion	Predicted NADH:ubiquinone oxidoreductase, subunit RnfE	1378	2103	17
METABOLISM	Energy production and conversion	Predicted NADH:ubiquinone oxidoreductase, subunit RnfG	1287	1277	0
METABOLISM	Energy production and conversion	Predicted acetamidase/formamidase	1729	492	28
METABOLISM	Energy production and conversion	Predicted acyl-CoA transferases/carnitine dehydratase	15732	7487	266
METABOLISM	Energy production and conversion	Predicted enolase-phosphatase	1956	422	0
METABOLISM	Energy production and conversion	Predicted lipoprotein involved in nitrous oxide reduction	339	694	0
METABOLISM	Energy production and conversion	Predicted oxidoreductases (related to aryl-alcohol dehydrogenases)	14664	10476	126
METABOLISM	Energy production and conversion	Predicted thiol oxidoreductase	3241	2678	25
METABOLISM	Energy production and conversion	Protein involved in meta-pathway of phenol degradation	470	395	0
METABOLISM	Energy production and conversion	Pyruvate carboxylase	1339	2868	10
METABOLISM	Energy production and conversion	Pyruvate dehydrogenase complex, dehydrogenase (E1) component	16583	10103	218
METABOLISM	Energy production and conversion	Pyruvate-formate lyase	4012	7170	45
METABOLISM	Energy production and conversion	Pyruvate/2-oxoglutarate dehydrogenase complex, dehydrogenase (E1) component, eukaryotic type, alpha subunit	6461	6610	58
METABOLISM	Energy production and conversion	Pyruvate/2-oxoglutarate dehydrogenase complex, dehydrogenase (E1) component, eukaryotic type, beta subunit	5892	6564	77
METABOLISM	Energy production and conversion	Pyruvate/2-oxoglutarate dehydrogenase complex, dihydrolipoamide acyltransferase (E2) component, and related enzymes	20756	13789	492
METABOLISM	Energy production and conversion	Pyruvate/2-oxoglutarate dehydrogenase complex, dihydrolipoamide dehydrogenase (E3) component, and related enzymes	22930	18253	325
METABOLISM	Energy production and conversion	Pyruvate/oxaloacetate carboxyltransferase	4923	8292	8
METABOLISM	Energy production and conversion	Pyruvate:ferredoxin oxidoreductase and related 2-oxoacid:ferredoxin oxidoreductases, alpha subunit	1866	15129	69
METABOLISM	Energy production and conversion	Pyruvate:ferredoxin oxidoreductase and related 2-oxoacid:ferredoxin oxidoreductases, beta subunit	430	7430	5
METABOLISM	Energy production and conversion	Pyruvate:ferredoxin oxidoreductase and related 2-oxoacid:ferredoxin oxidoreductases, delta subunit	8	415	1
METABOLISM	Energy production and conversion	Pyruvate:ferredoxin oxidoreductase and related 2-oxoacid:ferredoxin oxidoreductases, gamma subunit	3116	17136	767
METABOLISM	Energy production and conversion	Ribulose bisphosphate carboxylase small subunit	367	63	3
METABOLISM	Energy production and conversion	Ribulose kinase	1854	1807	0
METABOLISM	Energy production and conversion	Rieske Fe-S protein	2731	2595	0
METABOLISM	Energy production and conversion	Rubredoxin	955	1646	174
METABOLISM	Energy production and conversion	Rubrerythrin	1108	3317	1
METABOLISM	Energy production and conversion	Soluble cytochrome b562	51	10	0
METABOLISM	Energy production and conversion	Succinate dehydrogenase, hydrophobic anchor subunit	1486	720	2
METABOLISM	Energy production and conversion	Succinate dehydrogenase/fumarate reductase, Fe-S protein subunit	6715	6828	34
METABOLISM	Energy production and conversion	Succinate dehydrogenase/fumarate reductase, cytochrome b subunit	4590	2585	111
METABOLISM	Energy production and conversion	Succinate dehydrogenase/fumarate reductase, flavoprotein subunit	33189	23728	1130
METABOLISM	Energy production and conversion	Succinyl-CoA synthetase, alpha subunit	5110	5889	61
METABOLISM	Energy production and conversion	Succinyl-CoA synthetase, beta subunit	6380	6606	74
METABOLISM	Energy production and conversion	Tartrate dehydratase alpha subunit/Fumarate hydratase class I, N-terminal domain	5686	7636	0
METABOLISM	Energy production and conversion	Tartrate dehydratase beta subunit/Fumarate hydratase class I, C-terminal domain	3419	3796	0
METABOLISM	Energy production and conversion	Thiol-disulfide isomerase and thioredoxins	21262	16863	75
METABOLISM	Energy production and conversion	Thiol:disulfide interchange protein	12522	9666	25
METABOLISM	Energy production and conversion	Thiosulfate reductase cytochrome B subunit (membrane anchoring protein)	455	402	0
METABOLISM	Energy production and conversion	Uncharacterized Fe-S oxidoreductase	0	195	0
METABOLISM	Energy production and conversion	Uncharacterized Fe-S protein	6634	4026	45
METABOLISM	Energy production and conversion	Uncharacterized conserved protein containing a ferredoxin-like domain	4210	4424	85
METABOLISM	Energy production and conversion	Uncharacterized flavoproteins	2591	4566	39
METABOLISM	Energy production and conversion	Uncharacterized oxidoreductases, Fe-dependent alcohol dehydrogenase family	1892	7788	48
METABOLISM	Energy production and conversion	Uncharacterized protein predicted to be involved in C-type cytochrome biogenesis	431	373	0
METABOLISM	Energy production and conversion	Uncharacterized protein required for formate dehydrogenase activity	5879	2578	19
METABOLISM	Energy production and conversion	Zn-dependent alcohol dehydrogenases, class III	5955	2437	148
CELLULAR PROCESSES AND SIGNALING	Extracellular structures	Autotransporter adhesin	314	216	5
POORLY CHARACTERIZED	Function unknown	Acetolactate synthase (isozyme II), small (regulatory) subunit	504	84	0
POORLY CHARACTERIZED	Function unknown	Bacteriophage protein gp37	42	870	0
POORLY CHARACTERIZED	Function unknown	Conserved secreted protein	457	154	0
POORLY CHARACTERIZED	Function unknown	FOG: WD40-like repeat	4159	3228	37
POORLY CHARACTERIZED	Function unknown	Hemolysin-coregulated protein (uncharacterized)	2138	629	104
POORLY CHARACTERIZED	Function unknown	Integral membrane protein	96	27	8
POORLY CHARACTERIZED	Function unknown	Ketosteroid isomerase homolog	260	66	0
POORLY CHARACTERIZED	Function unknown	Leucine-rich repeat (LRR) protein	2086	1072	10
POORLY CHARACTERIZED	Function unknown	Microcystin-dependent protein	858	484	0
POORLY CHARACTERIZED	Function unknown	Mu-like prophage protein gp16	17	47	0
POORLY CHARACTERIZED	Function unknown	Mu-like prophage protein gp29	48	230	1
POORLY CHARACTERIZED	Function unknown	Mu-like prophage protein gp36	13	24	0
POORLY CHARACTERIZED	Function unknown	Mu-like prophage protein gp45	44	75	27
POORLY CHARACTERIZED	Function unknown	Mu-like prophage protein gp46	13	63	0
POORLY CHARACTERIZED	Function unknown	Myosin-crossreactive antigen	29	1145	22
POORLY CHARACTERIZED	Function unknown	Phage-related minor tail protein	2428	987	31
POORLY CHARACTERIZED	Function unknown	Phage-related protein	851	101	0
POORLY CHARACTERIZED	Function unknown	Phage-related protein, tail component	894	84	0
POORLY CHARACTERIZED	Function unknown	Phage-related tail protein	1208	528	2
POORLY CHARACTERIZED	Function unknown	Predicted integral membrane protein	262	75	0
POORLY CHARACTERIZED	Function unknown	Predicted integral membrane proteins containing uncharacterized repeats	1	73	1
POORLY CHARACTERIZED	Function unknown	Predicted membrane protein	855	541	0
POORLY CHARACTERIZED	Function unknown	Predicted membrane protein/domain	1989	1534	51
POORLY CHARACTERIZED	Function unknown	Predicted metal-binding integral membrane protein	18	4	0
POORLY CHARACTERIZED	Function unknown	Predicted multitransmembrane protein	14	45	0
POORLY CHARACTERIZED	Function unknown	Predicted outer membrane lipoprotein	157	102	0
POORLY CHARACTERIZED	Function unknown	Predicted outer membrane protein	369	139	0
POORLY CHARACTERIZED	Function unknown	Predicted periplasmic protein	776	232	0
POORLY CHARACTERIZED	Function unknown	Predicted periplasmic/secreted protein	886	592	0
POORLY CHARACTERIZED	Function unknown	Predicted secreted protein	362	158	0
POORLY CHARACTERIZED	Function unknown	Putative virion core protein (lumpy skin disease virus)	211	1215	118
POORLY CHARACTERIZED	Function unknown	Uncharacterized N-terminal domain of the transcription elongation factor GreA	1	53	0
POORLY CHARACTERIZED	Function unknown	Uncharacterized archaeal coiled-coil protein	0	133	0
POORLY CHARACTERIZED	Function unknown	Uncharacterized conserved protein (small basic protein)	12	26	0
POORLY CHARACTERIZED	Function unknown	Uncharacterized conserved protein related to C-terminal domain of eukaryotic chaperone, SACSIN	129	9	0
POORLY CHARACTERIZED	Function unknown	Uncharacterized conserved protein related to MYG1 family	14	50	4
POORLY CHARACTERIZED	Function unknown	Uncharacterized conserved protein related to dihydrodipicolinate reductase	25	260	0
POORLY CHARACTERIZED	Function unknown	Uncharacterized conserved protein, contains S4-like domain	242	9	0
POORLY CHARACTERIZED	Function unknown	Uncharacterized conserved protein, contains double-stranded beta-helix domain	685	1402	13
POORLY CHARACTERIZED	Function unknown	Uncharacterized conserved small protein	16	79	0
POORLY CHARACTERIZED	Function unknown	Uncharacterized homolog of Blt101	565	93	0
POORLY CHARACTERIZED	Function unknown	Uncharacterized homolog of PSP1	85	2338	0
POORLY CHARACTERIZED	Function unknown	Uncharacterized homolog of PrgY (pheromone shutdown protein)	22	260	0
POORLY CHARACTERIZED	Function unknown	Uncharacterized homolog of gamma-carboxymuconolactone decarboxylase subunit	2862	1951	19
POORLY CHARACTERIZED	Function unknown	Uncharacterized homolog of phage Mu protein gp47	56	170	0
POORLY CHARACTERIZED	Function unknown	Uncharacterized homolog of plant Iojap protein	1937	2053	197
POORLY CHARACTERIZED	Function unknown	Uncharacterized homolog of the cytoplasmic domain of flagellar protein FhlB	720	629	2
POORLY CHARACTERIZED	Function unknown	Uncharacterized integral membrane protein	49	122	1
POORLY CHARACTERIZED	Function unknown	Uncharacterized iron-regulated membrane protein	14511	3974	447
POORLY CHARACTERIZED	Function unknown	Uncharacterized low-complexity protein	1	23	0
POORLY CHARACTERIZED	Function unknown	Uncharacterized low-complexity proteins	3320	1429	10
POORLY CHARACTERIZED	Function unknown	Uncharacterized membrane-anchored protein	915	195	0
POORLY CHARACTERIZED	Function unknown	Uncharacterized membrane-anchored protein conserved in bacteria	4	21	0
POORLY CHARACTERIZED	Function unknown	Uncharacterized membrane-associated protein	7350	6161	51
POORLY CHARACTERIZED	Function unknown	Uncharacterized membrane-bound protein	111	39	0
POORLY CHARACTERIZED	Function unknown	Uncharacterized paraquat-inducible protein A	3600	1358	0
POORLY CHARACTERIZED	Function unknown	Uncharacterized paraquat-inducible protein B	2644	2130	0
POORLY CHARACTERIZED	Function unknown	Uncharacterized phage-associated protein	10	39	4
POORLY CHARACTERIZED	Function unknown	Uncharacterized phage-encoded protein	84	262	0
POORLY CHARACTERIZED	Function unknown	Uncharacterized protein conserved in bacteria containing a divergent form of TPR repeats	6	31	0
POORLY CHARACTERIZED	Function unknown	Uncharacterized protein conserved in bacteria containing a pentein-type domain	230	1019	0
POORLY CHARACTERIZED	Function unknown	Uncharacterized protein conserved in bacteria with a cystatin-like fold	197	61	1
POORLY CHARACTERIZED	Function unknown	Uncharacterized protein conserved in bacteria with the myosin-like domain	596	2	0
POORLY CHARACTERIZED	Function unknown	Uncharacterized protein conserved in bacteria, prophage-related	0	40	0
POORLY CHARACTERIZED	Function unknown	Uncharacterized protein conserved in bacteria, putative lipoprotein	848	205	0
POORLY CHARACTERIZED	Function unknown	Uncharacterized protein conserved in bacteria, putative virulence factor	230	85	0
POORLY CHARACTERIZED	Function unknown	Uncharacterized protein conserved in cyanobacteria	183	334	6
POORLY CHARACTERIZED	Function unknown	Uncharacterized protein containing LysM domain	2666	2456	3
POORLY CHARACTERIZED	Function unknown	Uncharacterized protein containing a TIR (Toll-Interleukin 1-resistance) domain	10	80	10
POORLY CHARACTERIZED	Function unknown	Uncharacterized protein containing a ferredoxin domain	2	307	0
POORLY CHARACTERIZED	Function unknown	Uncharacterized protein containing double-stranded beta helix domain	48	5	0
POORLY CHARACTERIZED	Function unknown	Uncharacterized protein encoded in hypervariable junctions of pilus gene clusters	382	303	0
POORLY CHARACTERIZED	Function unknown	Uncharacterized protein related to the periplasmic component of the Tol biopolymer transport system	5460	2119	0
POORLY CHARACTERIZED	Function unknown	Uncharacterized protein with SCP/PR1 domains	1219	676	2
POORLY CHARACTERIZED	Function unknown	Uncharacterized protein with a C-terminal OMP (outer membrane protein) domain	3227	899	0
POORLY CHARACTERIZED	Function unknown	Uncharacterized protein with a bacterial SH3 domain homologue	3	15	0
POORLY CHARACTERIZED	Function unknown	Uncharacterized protein with conserved CXXC pairs	0	20	0
POORLY CHARACTERIZED	Function unknown	Uncharacterized protein, homolog of phage Mu protein gp30	59	259	0
POORLY CHARACTERIZED	Function unknown	Uncharacterized protein, linocin/CFP29 homolog	8	33	0
POORLY CHARACTERIZED	Function unknown	Uncharacterized proteins, LmbE homologs	1974	2324	73
POORLY CHARACTERIZED	Function unknown	Uncharacterized secreted protein	1586	100	1
POORLY CHARACTERIZED	Function unknown	Uncharacterized small membrane protein	1265	672	5
POORLY CHARACTERIZED	Function unknown	Uncharacterized small protein	335	257	0
POORLY CHARACTERIZED	Function unknown	Uncharacterized stress-induced protein	3546	3386	14
POORLY CHARACTERIZED	Function unknown	Uncharacterized virulence-associated protein D	2	20	0
POORLY CHARACTERIZED	Function unknown	Virulence-associated protein and related proteins	146	76	0
POORLY CHARACTERIZED	General function prediction only	4-hydroxyphenylpyruvate dioxygenase and related hemolysins	4045	2387	0
POORLY CHARACTERIZED	General function prediction only	AAA ATPase containing von Willebrand factor type A (vWA) domain	27	63	0
POORLY CHARACTERIZED	General function prediction only	ABC-type (unclassified) transport system, ATPase component	3895	5363	2
POORLY CHARACTERIZED	General function prediction only	ABC-type protease/lipase transport system, ATPase and permease components	7057	2384	13
POORLY CHARACTERIZED	General function prediction only	ABC-type sugar transport system, auxiliary component	43	171	0
POORLY CHARACTERIZED	General function prediction only	ABC-type transport system involved in multi-copper enzyme maturation, permease component	840	1896	22
POORLY CHARACTERIZED	General function prediction only	ABC-type uncharacterized transport system, ATPase component	45	72	0
POORLY CHARACTERIZED	General function prediction only	ABC-type uncharacterized transport system, auxiliary component	580	196	16
POORLY CHARACTERIZED	General function prediction only	ABC-type uncharacterized transport system, duplicated ATPase component	5213	2485	19
POORLY CHARACTERIZED	General function prediction only	ABC-type uncharacterized transport system, periplasmic component	650	171	0
POORLY CHARACTERIZED	General function prediction only	ABC-type uncharacterized transport system, permease and ATPase components	3991	1881	10
POORLY CHARACTERIZED	General function prediction only	ABC-type uncharacterized transport system, permease component	3454	1456	0
POORLY CHARACTERIZED	General function prediction only	ABC-type uncharacterized transport systems, ATPase components	2840	3603	56
POORLY CHARACTERIZED	General function prediction only	ACT domain-containing protein	589	1378	0
POORLY CHARACTERIZED	General function prediction only	AT-rich DNA-binding protein	191	771	0
POORLY CHARACTERIZED	General function prediction only	ATP-utilizing enzymes of ATP-grasp superfamily (probably carboligases)	0	197	0
POORLY CHARACTERIZED	General function prediction only	ATP-utilizing enzymes of the PP-loop superfamily	657	641	1
POORLY CHARACTERIZED	General function prediction only	ATPase (PilT family)	0	338	0
POORLY CHARACTERIZED	General function prediction only	ATPase components of ABC transporters with duplicated ATPase domains	39442	44996	837
POORLY CHARACTERIZED	General function prediction only	ATPase components of various ABC-type transport systems, contain duplicated ATPase	8943	5107	196
POORLY CHARACTERIZED	General function prediction only	Accessory colonization factor AcfC, contains ABC-type periplasmic domain	14	17	0
POORLY CHARACTERIZED	General function prediction only	Acetyltransferase (isoleucine patch superfamily)	6427	7559	69
POORLY CHARACTERIZED	General function prediction only	Acetyltransferases	5923	2042	21
POORLY CHARACTERIZED	General function prediction only	Acid phosphatase (class B)	130	37	0
POORLY CHARACTERIZED	General function prediction only	Acid-induced glycyl radical enzyme	107	101	1
POORLY CHARACTERIZED	General function prediction only	Aldo/keto reductases, related to diketogulonate reductase	2384	2112	10
POORLY CHARACTERIZED	General function prediction only	Anaerobic C4-dicarboxylate transporter	5920	2441	0
POORLY CHARACTERIZED	General function prediction only	Archaea-specific pyridoxal phosphate-dependent enzymes	0	268	0
POORLY CHARACTERIZED	General function prediction only	Archaeal enzymes of ATP-grasp superfamily	0	113	7
POORLY CHARACTERIZED	General function prediction only	Archaeal serine proteases	0	12	0
POORLY CHARACTERIZED	General function prediction only	Arylsulfatase regulator (Fe-S oxidoreductase)	779	2253	0
POORLY CHARACTERIZED	General function prediction only	Bacteriophage P2-related tail formation protein	1214	226	0
POORLY CHARACTERIZED	General function prediction only	Bacteriophage capsid portal protein	947	325	0
POORLY CHARACTERIZED	General function prediction only	Bacteriophage capsid protein	2881	1340	2
POORLY CHARACTERIZED	General function prediction only	Bacteriophage tail assembly protein	3119	2016	31
POORLY CHARACTERIZED	General function prediction only	Bacteriophage terminase large (ATPase) subunit and inactivated derivatives	32	129	0
POORLY CHARACTERIZED	General function prediction only	Beta-propeller domains of methanol dehydrogenase type	1173	1454	45
POORLY CHARACTERIZED	General function prediction only	BioD-like N-terminal domain of phosphotransacetylase	6978	2775	1
POORLY CHARACTERIZED	General function prediction only	Biotin synthase-related enzyme	83	192	0
POORLY CHARACTERIZED	General function prediction only	C4-type Zn-finger protein	1	90	1
POORLY CHARACTERIZED	General function prediction only	Ca2+-binding protein (EF-Hand superfamily)	34	145	0
POORLY CHARACTERIZED	General function prediction only	Carbonic anhydrases/acetyltransferases, isoleucine patch superfamily	5226	4540	41
POORLY CHARACTERIZED	General function prediction only	Collagen-binding surface adhesin SpaP (antigen I/II family)	1166	560	0
POORLY CHARACTERIZED	General function prediction only	Conserved protein containing a Zn-ribbon-like motif, possibly RNA-binding	9	14	1
POORLY CHARACTERIZED	General function prediction only	Conserved protein/domain typically associated with flavoprotein oxygenases, DIM6/NTAB family	6504	4872	76
POORLY CHARACTERIZED	General function prediction only	Cytosine deaminase and related metal-dependent hydrolases	13993	9412	249
POORLY CHARACTERIZED	General function prediction only	DMSO reductase anchor subunit	340	59	0
POORLY CHARACTERIZED	General function prediction only	DNA uptake lipoprotein	3195	2926	61
POORLY CHARACTERIZED	General function prediction only	DNA-binding protein	0	37	0
POORLY CHARACTERIZED	General function prediction only	DNA-binding protein H-NS	786	352	3
POORLY CHARACTERIZED	General function prediction only	DNA-binding protein, stimulates sugar fermentation	2914	944	1
POORLY CHARACTERIZED	General function prediction only	Dehydrogenases with different specificities (related to short-chain alcohol dehydrogenases)	91769	51433	1856
POORLY CHARACTERIZED	General function prediction only	Diadenosine tetraphosphate (Ap4A) hydrolase and other HIT family hydrolases	3404	4993	53
POORLY CHARACTERIZED	General function prediction only	Dioxygenases related to 2-nitropropane dioxygenase	11811	11366	348
POORLY CHARACTERIZED	General function prediction only	Distinct helicase family with a unique C-terminal domain including a metal-binding cysteine cluster	1291	3923	15
POORLY CHARACTERIZED	General function prediction only	EMAP domain	16545	16611	580
POORLY CHARACTERIZED	General function prediction only	Enzyme related to GTP cyclohydrolase I	2624	2034	15
POORLY CHARACTERIZED	General function prediction only	Erythromycin esterase homolog	91	126	0
POORLY CHARACTERIZED	General function prediction only	Exopolyphosphatase-related proteins	132	3760	0
POORLY CHARACTERIZED	General function prediction only	FOG: Ankyrin repeat	2113	2155	37
POORLY CHARACTERIZED	General function prediction only	FOG: CBS domain	12722	15130	417
POORLY CHARACTERIZED	General function prediction only	FOG: Glucan-binding domain (YG repeat)	2	68	0
POORLY CHARACTERIZED	General function prediction only	FOG: PKD repeat	3720	5786	71
POORLY CHARACTERIZED	General function prediction only	FOG: TPR repeat	20682	17621	126
POORLY CHARACTERIZED	General function prediction only	FOG: TPR repeat, SEL1 subfamily	9507	4552	752
POORLY CHARACTERIZED	General function prediction only	FOG: WD40 repeat	2060	1149	106
POORLY CHARACTERIZED	General function prediction only	FOG: Zn-finger	10	62	0
POORLY CHARACTERIZED	General function prediction only	Ferredoxin subunits of nitrite reductase and ring-hydroxylating dioxygenases	1755	1156	46
POORLY CHARACTERIZED	General function prediction only	Fibronectin type 3 domain-containing protein	9	627	0
POORLY CHARACTERIZED	General function prediction only	Fumarylacetoacetate (FAA) hydrolase family protein	1106	204	0
POORLY CHARACTERIZED	General function prediction only	GTPase	5207	6122	222
POORLY CHARACTERIZED	General function prediction only	GTPase SAR1 and related small G proteins	2340	1842	172
POORLY CHARACTERIZED	General function prediction only	GTPase-activating protein	20	14	16
POORLY CHARACTERIZED	General function prediction only	GTPases	6352	6536	98
POORLY CHARACTERIZED	General function prediction only	General stress protein	119	69	1
POORLY CHARACTERIZED	General function prediction only	Glyoxylate carboligase	3107	754	89
POORLY CHARACTERIZED	General function prediction only	HD superfamily phosphohydrolases	983	2491	6
POORLY CHARACTERIZED	General function prediction only	Hemolysins and related proteins containing CBS domains	9295	9779	163
POORLY CHARACTERIZED	General function prediction only	Histidinol phosphatase and related hydrolases of the PHP family	1606	2134	57
POORLY CHARACTERIZED	General function prediction only	Histone acetyltransferase HPA2 and related acetyltransferases	33117	13759	403
POORLY CHARACTERIZED	General function prediction only	Hydrolases of the alpha/beta superfamily	9634	5287	50
POORLY CHARACTERIZED	General function prediction only	Inhibitor of the KinA pathway to sporulation, predicted exonuclease	670	195	0
POORLY CHARACTERIZED	General function prediction only	Integral membrane protein (PIN domain superfamily)	905	560	21
POORLY CHARACTERIZED	General function prediction only	Integral membrane protein, interacts with FtsH	3621	2894	59
POORLY CHARACTERIZED	General function prediction only	Invasion protein B, involved in pathogenesis	35	6	0
POORLY CHARACTERIZED	General function prediction only	Iron only hydrogenase large subunit, C-terminal domain	14	2654	0
POORLY CHARACTERIZED	General function prediction only	Isopenicillin N synthase and related dioxygenases	4126	1815	59
POORLY CHARACTERIZED	General function prediction only	Ketosteroid isomerase-related protein	258	55	0
POORLY CHARACTERIZED	General function prediction only	L-alanine-DL-glutamate epimerase and related enzymes of enolase superfamily	15227	5786	333
POORLY CHARACTERIZED	General function prediction only	Lactate dehydrogenase and related dehydrogenases	13259	7398	122
POORLY CHARACTERIZED	General function prediction only	Large extracellular alpha-helical protein	16811	11404	45
POORLY CHARACTERIZED	General function prediction only	Lhr-like helicases	5719	3030	87
POORLY CHARACTERIZED	General function prediction only	Lipoprotein NlpI, contains TPR repeats	905	396	0
POORLY CHARACTERIZED	General function prediction only	Low specificity phosphatase (HAD superfamily)	2341	2745	23
POORLY CHARACTERIZED	General function prediction only	Lysine efflux permease	2389	1168	49
POORLY CHARACTERIZED	General function prediction only	Membrane protein involved in the export of O-antigen and teichoic acid	603	2624	54
POORLY CHARACTERIZED	General function prediction only	Metal-dependent amidase/aminoacylase/carboxypeptidase	9632	5098	28
POORLY CHARACTERIZED	General function prediction only	Metal-dependent hydrolase	2618	2438	11
POORLY CHARACTERIZED	General function prediction only	Metal-dependent hydrolases of the beta-lactamase superfamily I	2969	3760	17
POORLY CHARACTERIZED	General function prediction only	Metal-dependent hydrolases of the beta-lactamase superfamily II	4	941	0
POORLY CHARACTERIZED	General function prediction only	Metal-dependent hydrolases of the beta-lactamase superfamily III	1260	1899	23
POORLY CHARACTERIZED	General function prediction only	MoxR-like ATPases	11620	14341	309
POORLY CHARACTERIZED	General function prediction only	Mu-like prophage DNA circulation protein	64	140	0
POORLY CHARACTERIZED	General function prediction only	Mu-like prophage FluMu protein gp28	57	317	0
POORLY CHARACTERIZED	General function prediction only	Mu-like prophage I protein	22	56	29
POORLY CHARACTERIZED	General function prediction only	Mu-like prophage major head subunit gpT	33	94	0
POORLY CHARACTERIZED	General function prediction only	Mu-like prophage protein	1933	406	0
POORLY CHARACTERIZED	General function prediction only	Mu-like prophage protein gpG	7	31	0
POORLY CHARACTERIZED	General function prediction only	Mu-like prophage tail protein gpP	61	158	0
POORLY CHARACTERIZED	General function prediction only	Mu-like prophage tail sheath protein gpL	128	267	6
POORLY CHARACTERIZED	General function prediction only	Multimeric flavodoxin WrbA	1874	4091	3
POORLY CHARACTERIZED	General function prediction only	N-terminal domain of molybdenum-binding protein	2547	2310	4
POORLY CHARACTERIZED	General function prediction only	NADPH-dependent glutamate synthase beta chain and related oxidoreductases	18211	17915	58
POORLY CHARACTERIZED	General function prediction only	NADPH:quinone reductase and related Zn-dependent oxidoreductases	22853	11662	328
POORLY CHARACTERIZED	General function prediction only	NCAIR mutase (PurE)-related proteins	621	826	0
POORLY CHARACTERIZED	General function prediction only	NTP pyrophosphohydrolases including oxidative damage repair enzymes	17996	11342	126
POORLY CHARACTERIZED	General function prediction only	Na+-dependent transporters of the SNF family	3522	3139	2
POORLY CHARACTERIZED	General function prediction only	Na+/proline symporter	16047	12816	50
POORLY CHARACTERIZED	General function prediction only	Nucleoid-associated protein	3672	1077	6
POORLY CHARACTERIZED	General function prediction only	P2-like prophage tail protein X	367	33	1
POORLY CHARACTERIZED	General function prediction only	PAP2 (acid phosphatase) superfamily protein	1182	1040	303
POORLY CHARACTERIZED	General function prediction only	Paraquat-inducible protein B	8068	3800	87
POORLY CHARACTERIZED	General function prediction only	Patatin	15	176	0
POORLY CHARACTERIZED	General function prediction only	Penicillin-binding protein-related factor A, putative recombinase	3	48	0
POORLY CHARACTERIZED	General function prediction only	Permeases	10783	4518	46
POORLY CHARACTERIZED	General function prediction only	Permeases of the drug/metabolite transporter (DMT) superfamily	44938	25060	1198
POORLY CHARACTERIZED	General function prediction only	Permeases of the major facilitator superfamily	182600	86620	3528
POORLY CHARACTERIZED	General function prediction only	Phage P2 baseplate assembly protein gpV	1068	147	0
POORLY CHARACTERIZED	General function prediction only	Phage baseplate assembly protein W	536	227	15
POORLY CHARACTERIZED	General function prediction only	Phage envelope protein	31	46	0
POORLY CHARACTERIZED	General function prediction only	Phage head maturation protease	103	134	1
POORLY CHARACTERIZED	General function prediction only	Phage protein D	1954	645	0
POORLY CHARACTERIZED	General function prediction only	Phage protein U	1079	206	36
POORLY CHARACTERIZED	General function prediction only	Phage tail sheath protein FI	2973	1386	0
POORLY CHARACTERIZED	General function prediction only	Phage tail tube protein FII	790	155	1
POORLY CHARACTERIZED	General function prediction only	Phage terminase large subunit	61	565	5
POORLY CHARACTERIZED	General function prediction only	Phage terminase-like protein, large subunit	1602	2107	0
POORLY CHARACTERIZED	General function prediction only	Phage-related baseplate assembly protein	1582	399	4
POORLY CHARACTERIZED	General function prediction only	Phage-related holin (Lysis protein)	0	168	0
POORLY CHARACTERIZED	General function prediction only	Phage-related lysozyme (muraminidase)	527	463	0
POORLY CHARACTERIZED	General function prediction only	Phage-related replication protein	72	2	0
POORLY CHARACTERIZED	General function prediction only	Phage-related tail fibre protein	1409	953	97
POORLY CHARACTERIZED	General function prediction only	Phage-related terminase	8	155	0
POORLY CHARACTERIZED	General function prediction only	Phenylpropionate dioxygenase and related ring-hydroxylating dioxygenases, large terminal subunit	10716	5092	37
POORLY CHARACTERIZED	General function prediction only	PhoPQ-activated pathogenicity-related protein	64	74	0
POORLY CHARACTERIZED	General function prediction only	Phospholipase/lecithinase/hemolysin	1838	564	0
POORLY CHARACTERIZED	General function prediction only	Phospholipid-binding protein	1350	1515	17
POORLY CHARACTERIZED	General function prediction only	Phosphosulfolactate phosphohydrolase and related enzymes	557	230	0
POORLY CHARACTERIZED	General function prediction only	Pirin-related protein	10913	7503	247
POORLY CHARACTERIZED	General function prediction only	Plasmid maintenance system antidote protein	1092	1102	63
POORLY CHARACTERIZED	General function prediction only	Plasmid maintenance system killer protein	411	500	3
POORLY CHARACTERIZED	General function prediction only	Plasmid stability protein	113	34	0
POORLY CHARACTERIZED	General function prediction only	Plasmid stabilization system protein	545	541	3
POORLY CHARACTERIZED	General function prediction only	Post-segregation antitoxin (ccd killing mechanism protein) encoded by the F plasmid	0	13	0
POORLY CHARACTERIZED	General function prediction only	Predicted ABC-type sugar transport system, permease component	105	129	0
POORLY CHARACTERIZED	General function prediction only	Predicted ATP-binding protein involved in virulence	377	654	0
POORLY CHARACTERIZED	General function prediction only	Predicted ATP-dependent carboligase related to biotin carboxylase	0	114	1
POORLY CHARACTERIZED	General function prediction only	Predicted ATP-grasp enzyme	2	44	0
POORLY CHARACTERIZED	General function prediction only	Predicted ATP-utilizing enzyme (ATP-grasp superfamily)	1	88	0
POORLY CHARACTERIZED	General function prediction only	Predicted ATPase	239	102	0
POORLY CHARACTERIZED	General function prediction only	Predicted ATPase (AAA+ superfamily)	1139	8027	36
POORLY CHARACTERIZED	General function prediction only	Predicted ATPase of the ABC class	5	32	0
POORLY CHARACTERIZED	General function prediction only	Predicted ATPase or kinase	2117	1921	98
POORLY CHARACTERIZED	General function prediction only	Predicted ATPase, RNase L inhibitor (RLI) homolog	38	477	0
POORLY CHARACTERIZED	General function prediction only	Predicted ATPases	16	858	0
POORLY CHARACTERIZED	General function prediction only	Predicted ATPases of PP-loop superfamily	15	343	8
POORLY CHARACTERIZED	General function prediction only	Predicted CDP-diglyceride synthetase/phosphatidate cytidylyltransferase	578	441	0
POORLY CHARACTERIZED	General function prediction only	Predicted CoA-binding protein	516	936	32
POORLY CHARACTERIZED	General function prediction only	Predicted DNA-binding protein containing PIN domain	0	38	0
POORLY CHARACTERIZED	General function prediction only	Predicted DNA-binding protein containing a Zn-ribbon domain	0	448	0
POORLY CHARACTERIZED	General function prediction only	Predicted DNA-binding protein with PD1-like DNA-binding motif	207	101	0
POORLY CHARACTERIZED	General function prediction only	Predicted DNA-binding protein with an HTH domain	461	67	0
POORLY CHARACTERIZED	General function prediction only	Predicted DNA-binding protein with the Helix-hairpin-helix motif	605	2960	19
POORLY CHARACTERIZED	General function prediction only	Predicted DNA-binding proteins	1001	777	32
POORLY CHARACTERIZED	General function prediction only	Predicted Fe-S oxidoreductase	1245	2687	0
POORLY CHARACTERIZED	General function prediction only	Predicted Fe-S oxidoreductases	5648	7408	236
POORLY CHARACTERIZED	General function prediction only	Predicted Fe-S protein	1585	634	17
POORLY CHARACTERIZED	General function prediction only	Predicted Fe-S-cluster oxidoreductase	2180	2039	17
POORLY CHARACTERIZED	General function prediction only	Predicted Fe-S-cluster redox enzyme	6343	8130	110
POORLY CHARACTERIZED	General function prediction only	Predicted GTPase	6417	7507	48
POORLY CHARACTERIZED	General function prediction only	Predicted GTPases	6962	5173	60
POORLY CHARACTERIZED	General function prediction only	Predicted GTPases (dynamin-related)	184	5960	8
POORLY CHARACTERIZED	General function prediction only	Predicted HD phosphohydrolase	1127	210	0
POORLY CHARACTERIZED	General function prediction only	Predicted HD superfamily hydrolase	315	8219	17
POORLY CHARACTERIZED	General function prediction only	Predicted HD-superfamily hydrolase	14	365	0
POORLY CHARACTERIZED	General function prediction only	Predicted ICC-like phosphoesterases	673	229	24
POORLY CHARACTERIZED	General function prediction only	Predicted NAD/FAD-binding protein	5201	3577	21
POORLY CHARACTERIZED	General function prediction only	Predicted NAD/FAD-dependent oxidoreductase	1520	933	0
POORLY CHARACTERIZED	General function prediction only	Predicted NTP binding protein (contains STAS domain)	35	8	0
POORLY CHARACTERIZED	General function prediction only	Predicted NTP pyrophosphohydrolase	10	79	8
POORLY CHARACTERIZED	General function prediction only	Predicted Na+-dependent transporter	4528	1799	12
POORLY CHARACTERIZED	General function prediction only	Predicted Na+/dicarboxylate symporter	2108	449	11
POORLY CHARACTERIZED	General function prediction only	Predicted O-methyltransferase	1364	1495	8
POORLY CHARACTERIZED	General function prediction only	Predicted P-loop ATPase	241	403	3
POORLY CHARACTERIZED	General function prediction only	Predicted P-loop ATPase and inactivated derivatives	930	2736	0
POORLY CHARACTERIZED	General function prediction only	Predicted P-loop ATPase fused to an acetyltransferase	242	215	0
POORLY CHARACTERIZED	General function prediction only	Predicted P-loop-containing kinase	3848	3735	10
POORLY CHARACTERIZED	General function prediction only	Predicted PP-loop superfamily ATPase	3796	3458	18
POORLY CHARACTERIZED	General function prediction only	Predicted RNA-binding protein	400	275	0
POORLY CHARACTERIZED	General function prediction only	Predicted RNA-binding protein (contains KH domain)	206	516	0
POORLY CHARACTERIZED	General function prediction only	Predicted RNA-binding protein (contains KH domains)	16	146	0
POORLY CHARACTERIZED	General function prediction only	Predicted RNA-binding protein containing a C-terminal EMAP domain	0	12	0
POORLY CHARACTERIZED	General function prediction only	Predicted RNA-binding protein containing a PIN domain	4	57	12
POORLY CHARACTERIZED	General function prediction only	Predicted RNA-binding protein, contains TRAM domain	0	86	0
POORLY CHARACTERIZED	General function prediction only	Predicted RNA-binding proteins	9	138	0
POORLY CHARACTERIZED	General function prediction only	Predicted Rossmann fold nucleotide-binding protein	8053	6914	388
POORLY CHARACTERIZED	General function prediction only	Predicted S-adenosylmethionine-dependent methyltransferase	3863	5051	30
POORLY CHARACTERIZED	General function prediction only	Predicted SAM-dependent methyltransferase	3144	2100	145
POORLY CHARACTERIZED	General function prediction only	Predicted SAM-dependent methyltransferases	11416	8085	181
POORLY CHARACTERIZED	General function prediction only	Predicted TIM-barrel enzyme	213	145	0
POORLY CHARACTERIZED	General function prediction only	Predicted TIM-barrel enzyme, possibly a dioxygenase	180	53	0
POORLY CHARACTERIZED	General function prediction only	Predicted Zn-dependent hydrolases of the beta-lactamase fold	3956	2896	32
POORLY CHARACTERIZED	General function prediction only	Predicted Zn-dependent peptidases	26998	20541	204
POORLY CHARACTERIZED	General function prediction only	Predicted Zn-dependent peptidases, insulinase-like	70	956	0
POORLY CHARACTERIZED	General function prediction only	Predicted Zn-dependent protease	84	1263	6
POORLY CHARACTERIZED	General function prediction only	Predicted Zn-dependent proteases	0	54	11
POORLY CHARACTERIZED	General function prediction only	Predicted Zn-dependent proteases and their inactivated homologs	19064	9317	359
POORLY CHARACTERIZED	General function prediction only	Predicted acetyltransferase	22	35	0
POORLY CHARACTERIZED	General function prediction only	Predicted acetyltransferase involved in intracellular survival and related acetyltransferases	1	59	1
POORLY CHARACTERIZED	General function prediction only	Predicted acetyltransferase, GNAT superfamily	12	6	0
POORLY CHARACTERIZED	General function prediction only	Predicted acetyltransferases and hydrolases with the alpha/beta hydrolase fold	1585	1468	12
POORLY CHARACTERIZED	General function prediction only	Predicted acid phosphatase	4149	5440	17
POORLY CHARACTERIZED	General function prediction only	Predicted acyl esterases	2284	785	17
POORLY CHARACTERIZED	General function prediction only	Predicted acyltransferase	1649	789	355
POORLY CHARACTERIZED	General function prediction only	Predicted alpha/beta hydrolase	1326	392	33
POORLY CHARACTERIZED	General function prediction only	Predicted alternative tryptophan synthase beta-subunit (paralog of TrpB)	383	4571	26
POORLY CHARACTERIZED	General function prediction only	Predicted amidohydrolase	258	105	0
POORLY CHARACTERIZED	General function prediction only	Predicted amidophosphoribosyltransferases	2301	1924	17
POORLY CHARACTERIZED	General function prediction only	Predicted aminoglycoside phosphotransferase	3088	1320	0
POORLY CHARACTERIZED	General function prediction only	Predicted aminomethyltransferase related to GcvT	4034	1596	21
POORLY CHARACTERIZED	General function prediction only	Predicted aminopeptidase	1570	662	0
POORLY CHARACTERIZED	General function prediction only	Predicted aminopeptidases	10344	6077	452
POORLY CHARACTERIZED	General function prediction only	Predicted archaeal kinase	5	64	0
POORLY CHARACTERIZED	General function prediction only	Predicted archaeal kinase (sugar kinase superfamily)	0	47	0
POORLY CHARACTERIZED	General function prediction only	Predicted archaeal methyltransferase	8	11	17
POORLY CHARACTERIZED	General function prediction only	Predicted archaeal sugar kinases	2	204	0
POORLY CHARACTERIZED	General function prediction only	Predicted aspartyl protease	551	826	5
POORLY CHARACTERIZED	General function prediction only	Predicted beta-xylosidase	2335	642	295
POORLY CHARACTERIZED	General function prediction only	Predicted cation transporter	0	260	0
POORLY CHARACTERIZED	General function prediction only	Predicted chitinase	2633	724	4
POORLY CHARACTERIZED	General function prediction only	Predicted cobalamin binding protein	228	1938	42
POORLY CHARACTERIZED	General function prediction only	Predicted deacetylase	111	44	0
POORLY CHARACTERIZED	General function prediction only	Predicted deacylase	7729	3412	16
POORLY CHARACTERIZED	General function prediction only	Predicted dehydrogenase	866	64	1
POORLY CHARACTERIZED	General function prediction only	Predicted dehydrogenases and related proteins	16923	17474	182
POORLY CHARACTERIZED	General function prediction only	Predicted dienelactone hydrolase	2646	282	0
POORLY CHARACTERIZED	General function prediction only	Predicted dinucleotide-binding enzymes	375	318	6
POORLY CHARACTERIZED	General function prediction only	Predicted dinucleotide-utilizing enzyme	381	260	0
POORLY CHARACTERIZED	General function prediction only	Predicted dioxygenase	51	1409	0
POORLY CHARACTERIZED	General function prediction only	Predicted dioxygenase of extradiol dioxygenase family	749	114	20
POORLY CHARACTERIZED	General function prediction only	Predicted double-glycine peptidase	802	420	1
POORLY CHARACTERIZED	General function prediction only	Predicted double-stranded RNA/RNA-DNA hybrid binding protein	4	370	0
POORLY CHARACTERIZED	General function prediction only	Predicted drug exporters of the RND superfamily	1258	424	85
POORLY CHARACTERIZED	General function prediction only	Predicted enzyme of the cupin superfamily	2075	677	0
POORLY CHARACTERIZED	General function prediction only	Predicted enzyme related to lactoylglutathione lyase	3093	674	35
POORLY CHARACTERIZED	General function prediction only	Predicted enzyme with a TIM-barrel fold	3744	4631	92
POORLY CHARACTERIZED	General function prediction only	Predicted epimerase, PhzC/PhzF homolog	3052	2503	185
POORLY CHARACTERIZED	General function prediction only	Predicted ester cyclase	72	12	0
POORLY CHARACTERIZED	General function prediction only	Predicted esterase	2857	1624	1
POORLY CHARACTERIZED	General function prediction only	Predicted esterase of the alpha-beta hydrolase superfamily	4581	883	0
POORLY CHARACTERIZED	General function prediction only	Predicted esterase of the alpha/beta hydrolase fold	1282	1527	32
POORLY CHARACTERIZED	General function prediction only	Predicted exporter	8269	2208	74
POORLY CHARACTERIZED	General function prediction only	Predicted exporters of the RND superfamily	8242	6407	99
POORLY CHARACTERIZED	General function prediction only	Predicted extracellular nuclease	7576	2906	76
POORLY CHARACTERIZED	General function prediction only	Predicted flavin-nucleotide-binding protein	95	747	0
POORLY CHARACTERIZED	General function prediction only	Predicted flavin-nucleotide-binding protein structurally related to pyridoxine 5'-phosphate oxidase	522	378	30
POORLY CHARACTERIZED	General function prediction only	Predicted flavoprotein	4334	3003	88
POORLY CHARACTERIZED	General function prediction only	Predicted flavoproteins	7452	9847	190
POORLY CHARACTERIZED	General function prediction only	Predicted glutamine amidotransferase	26	150	0
POORLY CHARACTERIZED	General function prediction only	Predicted glutamine amidotransferases	2673	1994	4
POORLY CHARACTERIZED	General function prediction only	Predicted glycosyl hydrolase	80	365	1
POORLY CHARACTERIZED	General function prediction only	Predicted glycosyl transferase	28	25	3
POORLY CHARACTERIZED	General function prediction only	Predicted glycosyltransferases	1114	4450	23
POORLY CHARACTERIZED	General function prediction only	Predicted helicase	2556	2137	759
POORLY CHARACTERIZED	General function prediction only	Predicted helicases	199	2003	3
POORLY CHARACTERIZED	General function prediction only	Predicted heme/steroid binding protein	1	40	0
POORLY CHARACTERIZED	General function prediction only	Predicted hydrocarbon binding protein (contains V4R domain)	5	57	0
POORLY CHARACTERIZED	General function prediction only	Predicted hydrolase (HAD superfamily)	7868	4033	161
POORLY CHARACTERIZED	General function prediction only	Predicted hydrolase (HD superfamily)	30	730	0
POORLY CHARACTERIZED	General function prediction only	Predicted hydrolase (metallo-beta-lactamase superfamily)	1963	1125	1
POORLY CHARACTERIZED	General function prediction only	Predicted hydrolase of alkaline phosphatase superfamily	2658	794	25
POORLY CHARACTERIZED	General function prediction only	Predicted hydrolase of the HAD superfamily	352	9	0
POORLY CHARACTERIZED	General function prediction only	Predicted hydrolase of the HD superfamily (permuted catalytic motifs)	151	129	15
POORLY CHARACTERIZED	General function prediction only	Predicted hydrolase of the alpha/beta superfamily	1683	1165	225
POORLY CHARACTERIZED	General function prediction only	Predicted hydrolase of the alpha/beta-hydrolase fold	2329	527	0
POORLY CHARACTERIZED	General function prediction only	Predicted hydrolase of the metallo-beta-lactamase superfamily	3130	4659	109
POORLY CHARACTERIZED	General function prediction only	Predicted hydrolases of HD superfamily	1966	1030	19
POORLY CHARACTERIZED	General function prediction only	Predicted hydrolases of the HAD superfamily	2516	1501	6
POORLY CHARACTERIZED	General function prediction only	Predicted hydrolases or acyltransferases (alpha/beta hydrolase superfamily)	46887	23745	753
POORLY CHARACTERIZED	General function prediction only	Predicted kinase	57	13	0
POORLY CHARACTERIZED	General function prediction only	Predicted kinase related to dihydroxyacetone kinase	134	534	0
POORLY CHARACTERIZED	General function prediction only	Predicted kinase related to galactokinase and mevalonate kinase	185	1146	0
POORLY CHARACTERIZED	General function prediction only	Predicted lactoylglutathione lyase	31	125	0
POORLY CHARACTERIZED	General function prediction only	Predicted membrane metal-binding protein	5391	3393	182
POORLY CHARACTERIZED	General function prediction only	Predicted membrane protein, hemolysin III homolog	2103	1427	25
POORLY CHARACTERIZED	General function prediction only	Predicted membrane protein, putative toxin regulator	13	59	0
POORLY CHARACTERIZED	General function prediction only	Predicted membrane-associated HD superfamily hydrolase	1302	1303	20
POORLY CHARACTERIZED	General function prediction only	Predicted membrane-associated, metal-dependent hydrolase	5165	5649	13
POORLY CHARACTERIZED	General function prediction only	Predicted membrane-bound metal-dependent hydrolases	309	353	0
POORLY CHARACTERIZED	General function prediction only	Predicted metal-binding protein	837	1026	5
POORLY CHARACTERIZED	General function prediction only	Predicted metal-binding protein related to the C-terminal domain of SecA	1287	578	0
POORLY CHARACTERIZED	General function prediction only	Predicted metal-binding, possibly nucleic acid-binding protein	2013	865	0
POORLY CHARACTERIZED	General function prediction only	Predicted metal-dependent RNase, consists of a metallo-beta-lactamase domain and an RNA-binding KH domain	32	392	1
POORLY CHARACTERIZED	General function prediction only	Predicted metal-dependent enzyme	12	274	0
POORLY CHARACTERIZED	General function prediction only	Predicted metal-dependent enzyme of the double-stranded beta helix superfamily	711	111	0
POORLY CHARACTERIZED	General function prediction only	Predicted metal-dependent hydrolase	411	773	0
POORLY CHARACTERIZED	General function prediction only	Predicted metal-dependent hydrolase (urease superfamily)	0	92	0
POORLY CHARACTERIZED	General function prediction only	Predicted metal-dependent hydrolase of the TIM-barrel fold	1412	629	0
POORLY CHARACTERIZED	General function prediction only	Predicted metal-dependent hydrolase with the TIM-barrel fold	6167	2881	9
POORLY CHARACTERIZED	General function prediction only	Predicted metal-dependent hydrolases related to alanyl-tRNA synthetase HxxxH domain	935	410	0
POORLY CHARACTERIZED	General function prediction only	Predicted metal-dependent hydrolases with the TIM-barrel fold	153	45	0
POORLY CHARACTERIZED	General function prediction only	Predicted metal-dependent membrane protease	1533	537	2
POORLY CHARACTERIZED	General function prediction only	Predicted metal-dependent phosphoesterases (PHP family)	4110	2362	3
POORLY CHARACTERIZED	General function prediction only	Predicted metal-dependent protease of the PAD1/JAB1 superfamily	792	316	2
POORLY CHARACTERIZED	General function prediction only	Predicted metal-sulfur cluster biosynthetic enzyme	798	2088	102
POORLY CHARACTERIZED	General function prediction only	Predicted metalloprotease	2773	2861	5
POORLY CHARACTERIZED	General function prediction only	Predicted methyltransferase	2	205	3
POORLY CHARACTERIZED	General function prediction only	Predicted methyltransferase (contains TPR repeat)	17	114	0
POORLY CHARACTERIZED	General function prediction only	Predicted methyltransferases	4962	7133	28
POORLY CHARACTERIZED	General function prediction only	Predicted nuclease (RecB family)	1400	153	0
POORLY CHARACTERIZED	General function prediction only	Predicted nucleic acid-binding protein, consists of a PIN domain and a Zn-ribbon module	1	19	2
POORLY CHARACTERIZED	General function prediction only	Predicted nucleic-acid-binding protein (contains the HHH domain)	33	128	0
POORLY CHARACTERIZED	General function prediction only	Predicted nucleic-acid-binding protein containing a Zn-ribbon	1186	457	1
POORLY CHARACTERIZED	General function prediction only	Predicted nucleic-acid-binding protein, contains PIN domain	102	14	0
POORLY CHARACTERIZED	General function prediction only	Predicted nucleoside-diphosphate sugar epimerase	3779	2829	36
POORLY CHARACTERIZED	General function prediction only	Predicted nucleotide-utilizing enzyme related to molybdopterin-biosynthesis enzyme MoeA	3355	2956	108
POORLY CHARACTERIZED	General function prediction only	Predicted nucleotidyltransferases	122	542	5
POORLY CHARACTERIZED	General function prediction only	Predicted oxidoreductase	43	392	0
POORLY CHARACTERIZED	General function prediction only	Predicted oxidoreductase related to nitroreductase	8	347	2
POORLY CHARACTERIZED	General function prediction only	Predicted oxidoreductases of the aldo/keto reductase family	1887	1120	13
POORLY CHARACTERIZED	General function prediction only	Predicted peptidase	33	314	0
POORLY CHARACTERIZED	General function prediction only	Predicted periplasmic lipoprotein	20	2	0
POORLY CHARACTERIZED	General function prediction only	Predicted periplasmic or secreted lipoprotein	3952	1705	90
POORLY CHARACTERIZED	General function prediction only	Predicted periplasmic or secreted protein	3	77	0
POORLY CHARACTERIZED	General function prediction only	Predicted periplasmic solute-binding protein	12	537	0
POORLY CHARACTERIZED	General function prediction only	Predicted permease	3904	958	0
POORLY CHARACTERIZED	General function prediction only	Predicted permease, DMT superfamily	1211	653	7
POORLY CHARACTERIZED	General function prediction only	Predicted permeases	15574	10406	75
POORLY CHARACTERIZED	General function prediction only	Predicted peroxiredoxins	1	19	0
POORLY CHARACTERIZED	General function prediction only	Predicted phage phi-C31 gp36 major capsid-like protein	254	1075	0
POORLY CHARACTERIZED	General function prediction only	Predicted phosphatase homologous to the C-terminal domain of histone macroH2A1	352	1521	8
POORLY CHARACTERIZED	General function prediction only	Predicted phosphatase/phosphohexomutase	6391	3798	43
POORLY CHARACTERIZED	General function prediction only	Predicted phosphatases	11629	7395	109
POORLY CHARACTERIZED	General function prediction only	Predicted phosphate-binding enzymes, TIM-barrel fold	34	675	1
POORLY CHARACTERIZED	General function prediction only	Predicted phosphoadenosine phosphosulfate sulfotransferase	13	125	11
POORLY CHARACTERIZED	General function prediction only	Predicted phosphoesterase	118	994	0
POORLY CHARACTERIZED	General function prediction only	Predicted phosphoesterase or phosphohydrolase	0	105	0
POORLY CHARACTERIZED	General function prediction only	Predicted phosphoesterases, related to the Icc protein	10	133	0
POORLY CHARACTERIZED	General function prediction only	Predicted phosphohydrolase	5	94	0
POORLY CHARACTERIZED	General function prediction only	Predicted phosphohydrolase (DHH superfamily)	9	1611	0
POORLY CHARACTERIZED	General function prediction only	Predicted phosphohydrolases	3517	1606	7
POORLY CHARACTERIZED	General function prediction only	Predicted phosphoribosyltransferases	436	666	62
POORLY CHARACTERIZED	General function prediction only	Predicted phosphotransacetylase	0	64	0
POORLY CHARACTERIZED	General function prediction only	Predicted phosphotransferase related to Ser/Thr protein kinases	3693	2419	0
POORLY CHARACTERIZED	General function prediction only	Predicted protease of the Abi (CAAX) family	28	0	0
POORLY CHARACTERIZED	General function prediction only	Predicted protease with the C-terminal PDZ domain	6395	3368	48
POORLY CHARACTERIZED	General function prediction only	Predicted protein tyrosine phosphatase	18	3	0
POORLY CHARACTERIZED	General function prediction only	Predicted pyrophosphatase	4566	3868	4
POORLY CHARACTERIZED	General function prediction only	Predicted regulator of amino acid metabolism, contains ACT domain	0	80	0
POORLY CHARACTERIZED	General function prediction only	Predicted ring-cleavage extradiol dioxygenase	199	65	0
POORLY CHARACTERIZED	General function prediction only	Predicted secreted acid phosphatase	233	72	0
POORLY CHARACTERIZED	General function prediction only	Predicted secreted hydrolase	2450	1028	167
POORLY CHARACTERIZED	General function prediction only	Predicted small molecule binding protein (contains 3H domain)	0	73	14
POORLY CHARACTERIZED	General function prediction only	Predicted solute binding protein	0	24	0
POORLY CHARACTERIZED	General function prediction only	Predicted spermidine synthase with an N-terminal membrane domain	7121	2369	0
POORLY CHARACTERIZED	General function prediction only	Predicted sugar phosphate isomerase	1188	1662	0
POORLY CHARACTERIZED	General function prediction only	Predicted sulfurtransferase	5253	2427	680
POORLY CHARACTERIZED	General function prediction only	Predicted symporter	9092	14006	417
POORLY CHARACTERIZED	General function prediction only	Predicted thiamine-pyrophosphate-binding protein	116	74	0
POORLY CHARACTERIZED	General function prediction only	Predicted thioesterase	33	209	8
POORLY CHARACTERIZED	General function prediction only	Predicted transglutaminase-like proteases	8	43	0
POORLY CHARACTERIZED	General function prediction only	Predicted transporter component	5635	3928	43
POORLY CHARACTERIZED	General function prediction only	Predicted unsaturated glucuronyl hydrolase involved in regulation of bacterial surface properties, and related proteins	245	1600	0
POORLY CHARACTERIZED	General function prediction only	Predicted unusual protein kinase	11545	8805	89
POORLY CHARACTERIZED	General function prediction only	Prophage maintenance system killer protein	143	173	31
POORLY CHARACTERIZED	General function prediction only	Protein affecting phage T7 exclusion by the F plasmid	1609	383	0
POORLY CHARACTERIZED	General function prediction only	Protein containing a metal-binding domain shared with formylmethanofuran dehydrogenase subunit E	0	45	0
POORLY CHARACTERIZED	General function prediction only	Protein containing tetrapyrrole methyltransferase domain and MazG-like (predicted pyrophosphatase) domain	100	455	11
POORLY CHARACTERIZED	General function prediction only	Protein containing von Willebrand factor type A (vWA) domain	614	151	2
POORLY CHARACTERIZED	General function prediction only	Protein distantly related to bacterial ferritins	3	226	0
POORLY CHARACTERIZED	General function prediction only	Protein involved in catabolism of external DNA	3054	1926	3
POORLY CHARACTERIZED	General function prediction only	Protein of avirulence locus involved in temperature-dependent protein secretion	5	36	0
POORLY CHARACTERIZED	General function prediction only	Protein related to penicillin acylase	12725	4740	653
POORLY CHARACTERIZED	General function prediction only	Proteins containing SET domain	387	320	11
POORLY CHARACTERIZED	General function prediction only	Putative GTPases (G3E family)	11253	3818	261
POORLY CHARACTERIZED	General function prediction only	Putative NADH-flavin reductase	1876	641	0
POORLY CHARACTERIZED	General function prediction only	Putative NADP-dependent oxidoreductases	4755	1470	5
POORLY CHARACTERIZED	General function prediction only	Putative NADPH-quinone reductase (modulator of drug activity B)	2323	1848	65
POORLY CHARACTERIZED	General function prediction only	Putative Zn-dependent protease	128	515	0
POORLY CHARACTERIZED	General function prediction only	Putative Zn-dependent protease, contains TPR repeats	5085	3313	37
POORLY CHARACTERIZED	General function prediction only	Putative ammonia monooxygenase	1544	1061	4
POORLY CHARACTERIZED	General function prediction only	Putative cation transport regulator	90	4	0
POORLY CHARACTERIZED	General function prediction only	Putative effector of murein hydrolase LrgA	1662	876	0
POORLY CHARACTERIZED	General function prediction only	Putative hemolysin	5614	6513	0
POORLY CHARACTERIZED	General function prediction only	Putative homoserine kinase type II (protein kinase fold)	6571	3775	209
POORLY CHARACTERIZED	General function prediction only	Putative intracellular protease/amidase	4362	4287	53
POORLY CHARACTERIZED	General function prediction only	Putative lipoprotein	5259	1328	0
POORLY CHARACTERIZED	General function prediction only	Putative secretion activating protein	131	144	0
POORLY CHARACTERIZED	General function prediction only	Pyocin large subunit	139	28	0
POORLY CHARACTERIZED	General function prediction only	Pyruvate decarboxylase and related thiamine pyrophosphate-requiring enzymes	528	196	0
POORLY CHARACTERIZED	General function prediction only	RNA-binding proteins (RRM domain)	1939	2114	16
POORLY CHARACTERIZED	General function prediction only	SAM-dependent methyltransferases	48470	31290	753
POORLY CHARACTERIZED	General function prediction only	SEC7 domain proteins	9	24	1
POORLY CHARACTERIZED	General function prediction only	SLT domain proteins	24	29	0
POORLY CHARACTERIZED	General function prediction only	Secreted protein containing C-terminal beta-propeller domain distantly related to WD-40 repeats	19	217	0
POORLY CHARACTERIZED	General function prediction only	Selenophosphate synthetase-related proteins	79	205	0
POORLY CHARACTERIZED	General function prediction only	Serine protease inhibitor ecotin	1835	344	21
POORLY CHARACTERIZED	General function prediction only	Short-chain alcohol dehydrogenase of unknown specificity	2710	3023	19
POORLY CHARACTERIZED	General function prediction only	Short-chain dehydrogenases of various substrate specificities	4814	1426	0
POORLY CHARACTERIZED	General function prediction only	Soluble P-type ATPase	0	130	0
POORLY CHARACTERIZED	General function prediction only	Sphingosine kinase and enzymes related to eukaryotic diacylglycerol kinase	5175	1710	20
POORLY CHARACTERIZED	General function prediction only	Sporulation control protein	6	33	0
POORLY CHARACTERIZED	General function prediction only	Stringent starvation protein B	1504	770	193
POORLY CHARACTERIZED	General function prediction only	SufE protein probably involved in Fe-S center assembly	2012	1592	14
POORLY CHARACTERIZED	General function prediction only	Sulfite oxidase and related enzymes	7897	5793	128
POORLY CHARACTERIZED	General function prediction only	Superfamily II helicase	418	1331	18
POORLY CHARACTERIZED	General function prediction only	Superfamily II helicase, archaea-specific	2	296	0
POORLY CHARACTERIZED	General function prediction only	Surface antigen	48	80	0
POORLY CHARACTERIZED	General function prediction only	TRAP-type uncharacterized transport system, fused permease components	5000	3662	0
POORLY CHARACTERIZED	General function prediction only	TRAP-type uncharacterized transport system, periplasmic component	2429	2934	338
POORLY CHARACTERIZED	General function prediction only	Thermophilic glucose-6-phosphate isomerase and related metalloenzymes	118	165	1
POORLY CHARACTERIZED	General function prediction only	Thiamine biosynthesis enzyme ThiH and related uncharacterized enzymes	3644	7480	63
POORLY CHARACTERIZED	General function prediction only	Threonine dehydrogenase and related Zn-dependent dehydrogenases	10194	6641	468
POORLY CHARACTERIZED	General function prediction only	Trans-aconitate methyltransferase	516	220	0
POORLY CHARACTERIZED	General function prediction only	Transthyretin-like protein	1256	471	13
POORLY CHARACTERIZED	General function prediction only	Truncated hemoglobins	1879	1618	172
POORLY CHARACTERIZED	General function prediction only	Uncharacterized ABC-type transport system, ATPase component	2338	1224	8
POORLY CHARACTERIZED	General function prediction only	Uncharacterized ABC-type transport system, periplasmic component/surface lipoprotein	1916	2169	1
POORLY CHARACTERIZED	General function prediction only	Uncharacterized ABC-type transport system, permease component	1826	2077	46
POORLY CHARACTERIZED	General function prediction only	Uncharacterized ABC-type transport system, permease components	34	96	1
POORLY CHARACTERIZED	General function prediction only	Uncharacterized ATPase, putative transposase	1	32	0
POORLY CHARACTERIZED	General function prediction only	Uncharacterized C-terminal domain of topoisomerase IA	2440	2242	5
POORLY CHARACTERIZED	General function prediction only	Uncharacterized FAD-dependent dehydrogenases	4598	6153	174
POORLY CHARACTERIZED	General function prediction only	Uncharacterized Fe-S center protein	1	1147	2
POORLY CHARACTERIZED	General function prediction only	Uncharacterized Fe-S protein PflX, homolog of pyruvate formate lyase activating proteins	0	523	0
POORLY CHARACTERIZED	General function prediction only	Uncharacterized FlgJ-related protein	1314	433	8
POORLY CHARACTERIZED	General function prediction only	Uncharacterized MobA-related protein	1431	377	0
POORLY CHARACTERIZED	General function prediction only	Uncharacterized NAD(FAD)-dependent dehydrogenases	20440	18172	175
POORLY CHARACTERIZED	General function prediction only	Uncharacterized Rossmann fold enzyme	0	103	0
POORLY CHARACTERIZED	General function prediction only	Uncharacterized anaerobic dehydrogenase	3069	4701	5
POORLY CHARACTERIZED	General function prediction only	Uncharacterized archaeal Zn-finger protein	0	24	0
POORLY CHARACTERIZED	General function prediction only	Uncharacterized archaeal kinase related to aspartokinases, uridylate kinases	5	45	1
POORLY CHARACTERIZED	General function prediction only	Uncharacterized component of anaerobic dehydrogenases	2817	518	0
POORLY CHARACTERIZED	General function prediction only	Uncharacterized conserved protein	494	502	12
POORLY CHARACTERIZED	General function prediction only	Uncharacterized conserved protein (some members contain a von Willebrand factor type A (vWA) domain)	5934	5908	47
POORLY CHARACTERIZED	General function prediction only	Uncharacterized conserved protein related to pyruvate formate-lyase activating enzyme	0	166	1
POORLY CHARACTERIZED	General function prediction only	Uncharacterized distant relative of homeotic protein bithoraxoid	6	109	8
POORLY CHARACTERIZED	General function prediction only	Uncharacterized enzyme involved in biosynthesis of extracellular polysaccharides	1564	433	4
POORLY CHARACTERIZED	General function prediction only	Uncharacterized host factor I protein	1107	645	33
POORLY CHARACTERIZED	General function prediction only	Uncharacterized membrane protein (homolog of Drosophila rhomboid)	6995	4165	25
POORLY CHARACTERIZED	General function prediction only	Uncharacterized membrane protein affecting hemolysin expression	1986	628	0
POORLY CHARACTERIZED	General function prediction only	Uncharacterized membrane protein required for alginate biosynthesis	789	111	0
POORLY CHARACTERIZED	General function prediction only	Uncharacterized membrane protein, possible Na+ channel or pump	54	287	0
POORLY CHARACTERIZED	General function prediction only	Uncharacterized membrane protein, putative virulence factor	7266	5796	93
POORLY CHARACTERIZED	General function prediction only	Uncharacterized membrane protein, required for N-linked glycosylation	31	1142	2
POORLY CHARACTERIZED	General function prediction only	Uncharacterized membrane protein, required for colicin V production	1617	1034	0
POORLY CHARACTERIZED	General function prediction only	Uncharacterized membrane protein, required for spore maturation in B.subtilis.	3120	2377	2
POORLY CHARACTERIZED	General function prediction only	Uncharacterized metal-binding protein	240	22	2
POORLY CHARACTERIZED	General function prediction only	Uncharacterized metal-binding protein conserved in archaea	1	238	0
POORLY CHARACTERIZED	General function prediction only	Uncharacterized protein (ATP-grasp superfamily)	0	134	2
POORLY CHARACTERIZED	General function prediction only	Uncharacterized protein (competence- and mitomycin-induced)	2325	3462	22
POORLY CHARACTERIZED	General function prediction only	Uncharacterized protein SCO1/SenC/PrrC, involved in biogenesis of respiratory and photosynthetic systems	4925	2724	32
POORLY CHARACTERIZED	General function prediction only	Uncharacterized protein conserved in bacteria	3825	2089	1
POORLY CHARACTERIZED	General function prediction only	Uncharacterized protein conserved in bacteria with an aminopeptidase-like domain	78	91	0
POORLY CHARACTERIZED	General function prediction only	Uncharacterized protein contain chitin-binding domain type 3	3638	1273	0
POORLY CHARACTERIZED	General function prediction only	Uncharacterized protein containing DHHC-type Zn finger	7	15	0
POORLY CHARACTERIZED	General function prediction only	Uncharacterized protein containing SIS (Sugar ISomerase) phosphosugar binding domain	68	60	0
POORLY CHARACTERIZED	General function prediction only	Uncharacterized protein containing a Zn-finger-like domain	1	82	0
POORLY CHARACTERIZED	General function prediction only	Uncharacterized protein containing a von Willebrand factor type A (vWA) domain	366	295	0
POORLY CHARACTERIZED	General function prediction only	Uncharacterized protein containing caspase domain	130	332	0
POORLY CHARACTERIZED	General function prediction only	Uncharacterized protein encoded in toxicity protection region of plasmid R478, contains von Willebrand factor (vWF) domain	117	397	0
POORLY CHARACTERIZED	General function prediction only	Uncharacterized protein involved in cell differentiation/sexual development	12	4	0
POORLY CHARACTERIZED	General function prediction only	Uncharacterized protein involved in plasmid maintenance	6	2	11
POORLY CHARACTERIZED	General function prediction only	Uncharacterized protein involved in propionate catabolism	5358	718	2
POORLY CHARACTERIZED	General function prediction only	Uncharacterized protein involved in purine metabolism	1902	603	82
POORLY CHARACTERIZED	General function prediction only	Uncharacterized protein involved in stress response	1	13	4
POORLY CHARACTERIZED	General function prediction only	Uncharacterized protein related to arylsulfate sulfotransferase involved in siderophore biosynthesis	361	187	0
POORLY CHARACTERIZED	General function prediction only	Uncharacterized protein related to capsule biosynthesis enzymes	6064	7372	56
POORLY CHARACTERIZED	General function prediction only	Uncharacterized protein related to deoxyribodipyrimidine photolyase	6490	3243	0
POORLY CHARACTERIZED	General function prediction only	Uncharacterized protein related to glutamine synthetase	2225	6148	0
POORLY CHARACTERIZED	General function prediction only	Uncharacterized protein related to methyl coenzyme M reductase subunit C	0	181	0
POORLY CHARACTERIZED	General function prediction only	Uncharacterized protein related to plant photosystem II stability/assembly factor	3054	1202	0
POORLY CHARACTERIZED	General function prediction only	Uncharacterized protein related to proFAR isomerase (HisA)	1	48	0
POORLY CHARACTERIZED	General function prediction only	Uncharacterized protein with a von Willebrand factor type A (vWA) domain	179	499	857
POORLY CHARACTERIZED	General function prediction only	Uncharacterized protein with an alpha/beta hydrolase fold	0	11	0
POORLY CHARACTERIZED	General function prediction only	Uncharacterized protein with protein kinase and helix-hairpin-helix DNA-binding domains	12	113	0
POORLY CHARACTERIZED	General function prediction only	Uncharacterized protein, 4-oxalocrotonate tautomerase homolog	202	467	0
POORLY CHARACTERIZED	General function prediction only	Uncharacterized protein, contains ParB-like nuclease domain	20	2	0
POORLY CHARACTERIZED	General function prediction only	Uncharacterized protein, homolog of Cu resistance protein CopC	597	108	0
POORLY CHARACTERIZED	General function prediction only	Uncharacterized protein, possibly involved in glyoxylate utilization	105	86	0
POORLY CHARACTERIZED	General function prediction only	Uncharacterized protein, possibly involved in utilization of glycolate and propanediol	1507	550	0
POORLY CHARACTERIZED	General function prediction only	Uncharacterized protein, putative amidase	2755	1030	133
POORLY CHARACTERIZED	General function prediction only	Uncharacterized protein, similar to the N-terminal domain of Lon protease	3197	930	15
POORLY CHARACTERIZED	General function prediction only	Uncharacterized proteins of PilT N-term./Vapc superfamily	8	19	0
POORLY CHARACTERIZED	General function prediction only	Uncharacterized proteins of the AP superfamily	1838	1920	24
POORLY CHARACTERIZED	General function prediction only	Uncharacterized proteins, homologs of lactam utilization protein B	2175	1841	15
POORLY CHARACTERIZED	General function prediction only	Uncharacterized relative of glutathione S-transferase, MAPEG superfamily	1556	246	8
POORLY CHARACTERIZED	General function prediction only	Uncharacterized stress protein (general stress protein 26)	29	87	0
POORLY CHARACTERIZED	General function prediction only	Virulence protein	416	6956	97
POORLY CHARACTERIZED	General function prediction only	Zn finger protein HypA/HybF (possibly regulating hydrogenase expression)	686	811	0
POORLY CHARACTERIZED	General function prediction only	Zn-dependent alcohol dehydrogenases	5728	2684	6
POORLY CHARACTERIZED	General function prediction only	Zn-dependent hydrolases, including glyoxylases	17719	14808	1031
POORLY CHARACTERIZED	General function prediction only	Zn-dependent proteases	2449	1843	7
POORLY CHARACTERIZED	General function prediction only	Zn-ribbon containing protein	0	30	0
POORLY CHARACTERIZED	General function prediction only	Zn-ribbon protein, possibly nucleic acid-binding	52	1648	0
POORLY CHARACTERIZED	General function prediction only	Zn-ribbon-containing, possibly RNA-binding protein and truncated derivatives	198	12	0
POORLY CHARACTERIZED	General function prediction only	Zn-ribbon-containing, possibly nucleic-acid-binding protein	789	212	0
POORLY CHARACTERIZED	General function prediction only	Zonula occludens toxin	1	21	0
METABOLISM	Inorganic ion transport and metabolism	3'-Phosphoadenosine 5'-phosphosulfate (PAPS) 3'-phosphatase	4920	1728	1
METABOLISM	Inorganic ion transport and metabolism	ABC-type Co2+ transport system, periplasmic component	99	483	0
METABOLISM	Inorganic ion transport and metabolism	ABC-type Co2+ transport system, permease component	147	1331	0
METABOLISM	Inorganic ion transport and metabolism	ABC-type Fe2+-enterobactin transport system, periplasmic component	221	28	0
METABOLISM	Inorganic ion transport and metabolism	ABC-type Fe3+ transport system, periplasmic component	12655	5695	140
METABOLISM	Inorganic ion transport and metabolism	ABC-type Fe3+ transport system, permease component	13301	6335	607
METABOLISM	Inorganic ion transport and metabolism	ABC-type Fe3+-citrate transport system, periplasmic component	184	16	0
METABOLISM	Inorganic ion transport and metabolism	ABC-type Fe3+-hydroxamate transport system, periplasmic component	6345	4761	6
METABOLISM	Inorganic ion transport and metabolism	ABC-type Fe3+-siderophore transport system, permease component	9073	6468	52
METABOLISM	Inorganic ion transport and metabolism	ABC-type Mn/Zn transport systems, ATPase component	4161	3313	5
METABOLISM	Inorganic ion transport and metabolism	ABC-type Mn2+/Zn2+ transport systems, permease components	5848	3568	78
METABOLISM	Inorganic ion transport and metabolism	ABC-type Na+ efflux pump, permease component	2300	1700	0
METABOLISM	Inorganic ion transport and metabolism	ABC-type Na+ transport system, ATPase component	1294	327	0
METABOLISM	Inorganic ion transport and metabolism	ABC-type Zn2+ transport system, periplasmic component/surface adhesin	1295	589	15
METABOLISM	Inorganic ion transport and metabolism	ABC-type anion transport system, duplicated permease component	115	159	0
METABOLISM	Inorganic ion transport and metabolism	ABC-type cobalt transport system, ATPase component	5351	4403	33
METABOLISM	Inorganic ion transport and metabolism	ABC-type cobalt transport system, periplasmic component	0	119	0
METABOLISM	Inorganic ion transport and metabolism	ABC-type cobalt transport system, permease component CbiQ and related transporters	693	834	4
METABOLISM	Inorganic ion transport and metabolism	ABC-type dipeptide/oligopeptide/nickel transport system, ATPase component	2047	271	2
METABOLISM	Inorganic ion transport and metabolism	ABC-type dipeptide/oligopeptide/nickel transport systems, permease components	15351	7058	271
METABOLISM	Inorganic ion transport and metabolism	ABC-type enterobactin transport system, permease component	224	80	0
METABOLISM	Inorganic ion transport and metabolism	ABC-type enterochelin transport system, ATPase component	560	199	0
METABOLISM	Inorganic ion transport and metabolism	ABC-type enterochelin transport system, periplasmic component	691	111	0
METABOLISM	Inorganic ion transport and metabolism	ABC-type enterochelin transport system, permease component	684	134	0
METABOLISM	Inorganic ion transport and metabolism	ABC-type hemin transport system, ATPase component	3432	910	6
METABOLISM	Inorganic ion transport and metabolism	ABC-type hemin transport system, periplasmic component	2693	574	0
METABOLISM	Inorganic ion transport and metabolism	ABC-type metal ion transport system, ATPase component	3966	3210	25
METABOLISM	Inorganic ion transport and metabolism	ABC-type metal ion transport system, periplasmic component/surface adhesin	5349	2832	20
METABOLISM	Inorganic ion transport and metabolism	ABC-type metal ion transport system, periplasmic component/surface antigen	4350	1781	8
METABOLISM	Inorganic ion transport and metabolism	ABC-type metal ion transport system, permease component	2568	1410	0
METABOLISM	Inorganic ion transport and metabolism	ABC-type molybdate transport system, ATPase component	5837	2366	7
METABOLISM	Inorganic ion transport and metabolism	ABC-type molybdate transport system, periplasmic component	5760	3726	25
METABOLISM	Inorganic ion transport and metabolism	ABC-type molybdate transport system, permease component	4161	3167	43
METABOLISM	Inorganic ion transport and metabolism	ABC-type molybdenum transport system, ATPase component/photorepair protein PhrA	3416	1682	31
METABOLISM	Inorganic ion transport and metabolism	ABC-type nitrate/sulfonate/bicarbonate transport system, ATPase component	10053	4865	338
METABOLISM	Inorganic ion transport and metabolism	ABC-type nitrate/sulfonate/bicarbonate transport system, permease component	9887	4816	112
METABOLISM	Inorganic ion transport and metabolism	ABC-type nitrate/sulfonate/bicarbonate transport systems, periplasmic components	14208	7592	71
METABOLISM	Inorganic ion transport and metabolism	ABC-type phosphate transport system, ATPase component	7993	7930	157
METABOLISM	Inorganic ion transport and metabolism	ABC-type phosphate transport system, auxiliary component	2280	764	0
METABOLISM	Inorganic ion transport and metabolism	ABC-type phosphate transport system, periplasmic component	8516	6382	50
METABOLISM	Inorganic ion transport and metabolism	ABC-type phosphate transport system, permease component	3364	4788	39
METABOLISM	Inorganic ion transport and metabolism	ABC-type phosphate/phosphonate transport system, ATPase component	1559	1157	160
METABOLISM	Inorganic ion transport and metabolism	ABC-type phosphate/phosphonate transport system, periplasmic component	2132	1639	13
METABOLISM	Inorganic ion transport and metabolism	ABC-type phosphate/phosphonate transport system, permease component	2356	1615	128
METABOLISM	Inorganic ion transport and metabolism	ABC-type phosphonate transport system, ATPase component	323	133	0
METABOLISM	Inorganic ion transport and metabolism	ABC-type siderophore export system, fused ATPase and permease components	1203	431	0
METABOLISM	Inorganic ion transport and metabolism	ABC-type sulfate transport system, periplasmic component	1715	348	4
METABOLISM	Inorganic ion transport and metabolism	ABC-type sulfate/molybdate transport systems, ATPase component	8106	6269	12
METABOLISM	Inorganic ion transport and metabolism	ABC-type taurine transport system, ATPase component	1549	826	0
METABOLISM	Inorganic ion transport and metabolism	ABC-type taurine transport system, periplasmic component	2452	557	0
METABOLISM	Inorganic ion transport and metabolism	ATP sulfurylase (sulfate adenylyltransferase)	1006	783	17
METABOLISM	Inorganic ion transport and metabolism	Adenylylsulfate kinase and related kinases	4624	1833	85
METABOLISM	Inorganic ion transport and metabolism	Alkaline phosphatase	7909	3013	6
METABOLISM	Inorganic ion transport and metabolism	Ammonia permease	13379	14093	22
METABOLISM	Inorganic ion transport and metabolism	Arsenate reductase and related proteins, glutaredoxin family	3098	2291	51
METABOLISM	Inorganic ion transport and metabolism	Arsenite efflux pump ACR3 and related permeases	2406	6114	66
METABOLISM	Inorganic ion transport and metabolism	Arylsulfatase A and related enzymes	12577	8282	965
METABOLISM	Inorganic ion transport and metabolism	Bacterioferritin (cytochrome b1)	3506	2714	31
METABOLISM	Inorganic ion transport and metabolism	Bacterioferritin-associated ferredoxin	485	182	0
METABOLISM	Inorganic ion transport and metabolism	Ca2+/H+ antiporter	2674	1219	0
METABOLISM	Inorganic ion transport and metabolism	Ca2+/Na+ antiporter	4754	2526	1
METABOLISM	Inorganic ion transport and metabolism	Carbonic anhydrase	5280	4569	41
METABOLISM	Inorganic ion transport and metabolism	Catalase	12392	5487	45
METABOLISM	Inorganic ion transport and metabolism	Catalase (peroxidase I)	6165	7844	0
METABOLISM	Inorganic ion transport and metabolism	Cation transport ATPase	28038	36864	913
METABOLISM	Inorganic ion transport and metabolism	Chloride channel protein EriC	4164	4900	6
METABOLISM	Inorganic ion transport and metabolism	Chromate transport protein ChrA	6781	4335	185
METABOLISM	Inorganic ion transport and metabolism	Co/Zn/Cd efflux system component	5534	5473	3
METABOLISM	Inorganic ion transport and metabolism	Copper chaperone	227	282	0
METABOLISM	Inorganic ion transport and metabolism	Cu/Zn superoxide dismutase	132	320	0
METABOLISM	Inorganic ion transport and metabolism	Cyanate lyase	935	183	0
METABOLISM	Inorganic ion transport and metabolism	Cyanate permease	5641	1389	14
METABOLISM	Inorganic ion transport and metabolism	Cyanophycinase and related exopeptidases	1727	686	0
METABOLISM	Inorganic ion transport and metabolism	Cystathionine beta-lyase family protein involved in aluminum resistance	933	288	4
METABOLISM	Inorganic ion transport and metabolism	Cytochrome c peroxidase	2882	4430	127
METABOLISM	Inorganic ion transport and metabolism	DNA-binding ferritin-like protein (oxidative damage protectant)	1855	1999	2
METABOLISM	Inorganic ion transport and metabolism	Di- and tricarboxylate transporters	12813	6962	50
METABOLISM	Inorganic ion transport and metabolism	Dissimilatory sulfite reductase (desulfoviridin), gamma subunit	986	464	0
METABOLISM	Inorganic ion transport and metabolism	Enterochelin esterase and related enzymes	615	1914	0
METABOLISM	Inorganic ion transport and metabolism	Exopolyphosphatase	10163	7206	459
METABOLISM	Inorganic ion transport and metabolism	Fe2+ transport system protein A	364	244	4
METABOLISM	Inorganic ion transport and metabolism	Fe2+ transport system protein B	5189	12161	116
METABOLISM	Inorganic ion transport and metabolism	Fe2+/Zn2+ uptake regulation proteins	4458	3578	135
METABOLISM	Inorganic ion transport and metabolism	Ferritin-like protein	1318	1468	0
METABOLISM	Inorganic ion transport and metabolism	Formate hydrogenlyase subunit 3/Multisubunit Na+/H+ antiporter, MnhD subunit	2676	6495	33
METABOLISM	Inorganic ion transport and metabolism	Formate-dependent nitrite reductase, membrane component	3588	1461	0
METABOLISM	Inorganic ion transport and metabolism	Formate-dependent nitrite reductase, periplasmic cytochrome c552 subunit	4009	4264	52
METABOLISM	Inorganic ion transport and metabolism	Formate/nitrite family of transporters	3167	1882	2
METABOLISM	Inorganic ion transport and metabolism	GTPases - Sulfate adenylate transferase subunit 1	8430	6868	109
METABOLISM	Inorganic ion transport and metabolism	Heme oxygenase	877	119	0
METABOLISM	Inorganic ion transport and metabolism	Hemerythrin	61	1220	0
METABOLISM	Inorganic ion transport and metabolism	High-affinity Fe2+/Pb2+ permease	3895	1474	2
METABOLISM	Inorganic ion transport and metabolism	High-affinity K+ transport system, ATPase chain B	4973	4071	80
METABOLISM	Inorganic ion transport and metabolism	High-affinity nickel permease	1391	343	0
METABOLISM	Inorganic ion transport and metabolism	K+ transport systems, NAD-binding component	7869	4651	25
METABOLISM	Inorganic ion transport and metabolism	K+ transporter	6025	8143	2376
METABOLISM	Inorganic ion transport and metabolism	K+-transporting ATPase, A chain	3930	3224	24
METABOLISM	Inorganic ion transport and metabolism	K+-transporting ATPase, c chain	1062	883	51
METABOLISM	Inorganic ion transport and metabolism	Kef-type K+ transport system, predicted NAD-binding component	864	1525	0
METABOLISM	Inorganic ion transport and metabolism	Kef-type K+ transport systems, membrane components	11753	11850	23
METABOLISM	Inorganic ion transport and metabolism	Kef-type K+ transport systems, predicted NAD-binding component	12407	9265	160
METABOLISM	Inorganic ion transport and metabolism	Membrane protein TerC, possibly involved in tellurium resistance	10294	6889	299
METABOLISM	Inorganic ion transport and metabolism	Membrane transporters of cations and cationic drugs	1860	1564	4
METABOLISM	Inorganic ion transport and metabolism	Metal-dependent hydrolase involved in phosphonate metabolism	615	166	0
METABOLISM	Inorganic ion transport and metabolism	Mg/Co/Ni transporter MgtE (contains CBS domain)	11300	5131	21
METABOLISM	Inorganic ion transport and metabolism	Mg2+ and Co2+ transporters	7920	7679	197
METABOLISM	Inorganic ion transport and metabolism	Mn-containing catalase	104	100	0
METABOLISM	Inorganic ion transport and metabolism	Mn2+ and Fe2+ transporters of the NRAMP family	4493	3257	185
METABOLISM	Inorganic ion transport and metabolism	Multisubunit Na+/H+ antiporter, MnhB subunit	2703	1582	33
METABOLISM	Inorganic ion transport and metabolism	Multisubunit Na+/H+ antiporter, MnhC subunit	540	452	0
METABOLISM	Inorganic ion transport and metabolism	Multisubunit Na+/H+ antiporter, MnhE subunit	691	414	0
METABOLISM	Inorganic ion transport and metabolism	Multisubunit Na+/H+ antiporter, MnhF subunit	372	283	0
METABOLISM	Inorganic ion transport and metabolism	Multisubunit Na+/H+ antiporter, MnhG subunit	427	313	12
METABOLISM	Inorganic ion transport and metabolism	NADH:ubiquinone oxidoreductase subunit 5 (chain L)/Multisubunit Na+/H+ antiporter, MnhA subunit	12606	14075	388
METABOLISM	Inorganic ion transport and metabolism	Na+/H+ antiporter NhaD and related arsenite permeases	8590	8996	2
METABOLISM	Inorganic ion transport and metabolism	Na+/phosphate symporter	3848	3791	10
METABOLISM	Inorganic ion transport and metabolism	NhaP-type Na+/H+ and K+/H+ antiporters	11322	2807	92
METABOLISM	Inorganic ion transport and metabolism	NhaP-type Na+/H+ and K+/H+ antiporters with a unique C-terminal domain	5944	3801	11
METABOLISM	Inorganic ion transport and metabolism	Nitrate/nitrite transporter	2764	4390	8
METABOLISM	Inorganic ion transport and metabolism	Nitric oxide reductase activation protein	526	1622	12
METABOLISM	Inorganic ion transport and metabolism	Nitric oxide reductase large subunit	518	4851	39
METABOLISM	Inorganic ion transport and metabolism	Nitrogenase subunit NifH (ATPase)	2457	1269	7
METABOLISM	Inorganic ion transport and metabolism	Nitrous oxidase accessory protein	862	2236	0
METABOLISM	Inorganic ion transport and metabolism	Outer membrane receptor for Fe3+-dicitrate	9204	1400	0
METABOLISM	Inorganic ion transport and metabolism	Outer membrane receptor for ferric coprogen and ferric-rhodotorulic acid	27601	7010	2
METABOLISM	Inorganic ion transport and metabolism	Outer membrane receptor for ferrienterochelin and colicins	16595	6668	21
METABOLISM	Inorganic ion transport and metabolism	Outer membrane receptor for monomeric catechols	5898	3766	468
METABOLISM	Inorganic ion transport and metabolism	Outer membrane receptor proteins, mostly Fe transport	158298	54350	1784
METABOLISM	Inorganic ion transport and metabolism	Oxyanion-translocating ATPase	320	1941	34
METABOLISM	Inorganic ion transport and metabolism	P pilus assembly/Cpx signaling pathway, periplasmic inhibitor/zinc-resistance associated protein	1352	282	0
METABOLISM	Inorganic ion transport and metabolism	Periplasmic glucans biosynthesis protein	12993	2478	20
METABOLISM	Inorganic ion transport and metabolism	Periplasmic molybdate-binding protein/domain	1478	889	2
METABOLISM	Inorganic ion transport and metabolism	Permease, similar to cation transporters	0	11	0
METABOLISM	Inorganic ion transport and metabolism	Phosphate transport regulator (distant homolog of PhoU)	1235	1894	3
METABOLISM	Inorganic ion transport and metabolism	Phosphate uptake regulator	3498	2480	22
METABOLISM	Inorganic ion transport and metabolism	Phosphate-selective porin	2514	885	0
METABOLISM	Inorganic ion transport and metabolism	Phosphate/sulphate permeases	7848	9637	10
METABOLISM	Inorganic ion transport and metabolism	Phosphodiesterase/alkaline phosphatase D	4997	1329	33
METABOLISM	Inorganic ion transport and metabolism	Polyphosphate kinase	15796	9555	207
METABOLISM	Inorganic ion transport and metabolism	Predicted Co/Zn/Cd cation transporters	917	194	0
METABOLISM	Inorganic ion transport and metabolism	Predicted divalent heavy-metal cations transporter	2140	3276	3
METABOLISM	Inorganic ion transport and metabolism	Predicted ferric reductase	369	1412	0
METABOLISM	Inorganic ion transport and metabolism	Predicted flavoprotein involved in K+ transport	6586	4118	192
METABOLISM	Inorganic ion transport and metabolism	Predicted integral membrane protein linked to a cation pump	23	12	0
METABOLISM	Inorganic ion transport and metabolism	Predicted iron-dependent peroxidase	4849	1009	0
METABOLISM	Inorganic ion transport and metabolism	Predicted periplasmic lipoprotein involved in iron transport	2710	389	91
METABOLISM	Inorganic ion transport and metabolism	Predicted permease, cadmium resistance protein	21	14	0
METABOLISM	Inorganic ion transport and metabolism	Protein implicated in iron transport, frataxin homolog	1517	779	7
METABOLISM	Inorganic ion transport and metabolism	Putative Mg2+ and Co2+ transporter CorB	4296	1657	51
METABOLISM	Inorganic ion transport and metabolism	Putative Mg2+ and Co2+ transporter CorC	3400	1899	71
METABOLISM	Inorganic ion transport and metabolism	Putative copper export protein	807	107	19
METABOLISM	Inorganic ion transport and metabolism	Putative heme degradation protein	236	313	0
METABOLISM	Inorganic ion transport and metabolism	Putative heme iron utilization protein	2412	568	0
METABOLISM	Inorganic ion transport and metabolism	Putative regulatory, ligand-binding protein related to C-terminal domains of K+ channels	8	61	0
METABOLISM	Inorganic ion transport and metabolism	Putative silver efflux pump	29039	34462	189
METABOLISM	Inorganic ion transport and metabolism	Rhodanese-related sulfurtransferase	9864	7010	15
METABOLISM	Inorganic ion transport and metabolism	Siderophore-interacting protein	3703	612	1
METABOLISM	Inorganic ion transport and metabolism	Sulfate permease and related transporters (MFS superfamily)	18091	15869	294
METABOLISM	Inorganic ion transport and metabolism	Sulfite reductase, alpha subunit (flavoprotein)	11932	4145	625
METABOLISM	Inorganic ion transport and metabolism	Sulfite reductase, beta subunit (hemoprotein)	11070	7593	116
METABOLISM	Inorganic ion transport and metabolism	Superoxide dismutase	4850	5811	180
METABOLISM	Inorganic ion transport and metabolism	Tellurite resistance protein	356	48	0
METABOLISM	Inorganic ion transport and metabolism	Tellurite resistance protein and related permeases	2967	1957	0
METABOLISM	Inorganic ion transport and metabolism	Trk-type K+ transport systems, membrane components	10499	7394	12
METABOLISM	Inorganic ion transport and metabolism	Uncharacterized Zn-ribbon-containing protein involved in phosphonate metabolism	1490	1794	61
METABOLISM	Inorganic ion transport and metabolism	Uncharacterized component of phosphonate metabolism	333	101	0
METABOLISM	Inorganic ion transport and metabolism	Uncharacterized conserved protein involved in intracellular sulfur reduction	1768	816	0
METABOLISM	Inorganic ion transport and metabolism	Uncharacterized conserved protein involved in oxidation of intracellular sulfur	329	94	0
METABOLISM	Inorganic ion transport and metabolism	Uncharacterized copper-binding protein	932	501	0
METABOLISM	Inorganic ion transport and metabolism	Uncharacterized enzyme of phosphonate metabolism	441	195	15
METABOLISM	Inorganic ion transport and metabolism	Uncharacterized iron-regulated protein	4529	3547	145
METABOLISM	Inorganic ion transport and metabolism	Uncharacterized lipoprotein NlpE involved in copper resistance	574	211	0
METABOLISM	Inorganic ion transport and metabolism	Uncharacterized protein affecting Mg2+/Co2+ transport	1630	1141	58
METABOLISM	Inorganic ion transport and metabolism	Uncharacterized protein involved in cation transport	1223	248	6
METABOLISM	Inorganic ion transport and metabolism	Uncharacterized protein involved in copper resistance	661	496	62
METABOLISM	Inorganic ion transport and metabolism	Uncharacterized protein involved in formation of periplasmic nitrate reductase	995	139	1
METABOLISM	Inorganic ion transport and metabolism	Uncharacterized protein involved in response to NO	2351	1897	65
METABOLISM	Inorganic ion transport and metabolism	Uncharacterized protein involved in tellurite resistance	110	311	0
METABOLISM	Inorganic ion transport and metabolism	Uncharacterized protein involved in the oxidation of intracellular sulfur	1008	331	14
METABOLISM	Inorganic ion transport and metabolism	Uncharacterized protein involved in tolerance to divalent cations	736	561	0
METABOLISM	Inorganic ion transport and metabolism	Uncharacterized protein probably involved in high-affinity Fe2+ transport	124	186	0
METABOLISM	Inorganic ion transport and metabolism	Uncharacterized protein, possibly involved in nitrogen fixation	642	303	1
METABOLISM	Inorganic ion transport and metabolism	Uncharacterized protein/domain, possibly involved in tellurite resistance	470	106	0
CELLULAR PROCESSES AND SIGNALING	Intracellular trafficking, secretion, and vesicular transport	Archaeal flagella assembly protein J	0	120	0
CELLULAR PROCESSES AND SIGNALING	Intracellular trafficking, secretion, and vesicular transport	Biopolymer transport protein	6289	4159	49
CELLULAR PROCESSES AND SIGNALING	Intracellular trafficking, secretion, and vesicular transport	Biopolymer transport proteins	11629	9989	122
CELLULAR PROCESSES AND SIGNALING	Intracellular trafficking, secretion, and vesicular transport	Clathrin adaptor complex, small subunit	12	35	0
CELLULAR PROCESSES AND SIGNALING	Intracellular trafficking, secretion, and vesicular transport	Competence protein ComGF	0	1356	0
CELLULAR PROCESSES AND SIGNALING	Intracellular trafficking, secretion, and vesicular transport	Conjugal transfer/entry exclusion protein	42	269	0
CELLULAR PROCESSES AND SIGNALING	Intracellular trafficking, secretion, and vesicular transport	ER lumen protein retaining receptor	17	5	0
CELLULAR PROCESSES AND SIGNALING	Intracellular trafficking, secretion, and vesicular transport	Flagellar biosynthesis pathway, component FlhA	9863	7023	153
CELLULAR PROCESSES AND SIGNALING	Intracellular trafficking, secretion, and vesicular transport	Flagellar biosynthesis pathway, component FlhB	4603	2950	0
CELLULAR PROCESSES AND SIGNALING	Intracellular trafficking, secretion, and vesicular transport	Flagellar biosynthesis pathway, component FliP	3019	2287	53
CELLULAR PROCESSES AND SIGNALING	Intracellular trafficking, secretion, and vesicular transport	Flagellar biosynthesis pathway, component FliQ	1166	823	4
CELLULAR PROCESSES AND SIGNALING	Intracellular trafficking, secretion, and vesicular transport	Flagellar biosynthesis pathway, component FliR	2733	1737	15
CELLULAR PROCESSES AND SIGNALING	Intracellular trafficking, secretion, and vesicular transport	Flagellar biosynthesis/type III secretory pathway ATPase	7282	4880	14
CELLULAR PROCESSES AND SIGNALING	Intracellular trafficking, secretion, and vesicular transport	Flagellar biosynthesis/type III secretory pathway lipoprotein	6677	4287	6
CELLULAR PROCESSES AND SIGNALING	Intracellular trafficking, secretion, and vesicular transport	Flagellar biosynthesis/type III secretory pathway protein	2943	891	0
CELLULAR PROCESSES AND SIGNALING	Intracellular trafficking, secretion, and vesicular transport	Flagellar hook-basal body protein	1328	767	0
CELLULAR PROCESSES AND SIGNALING	Intracellular trafficking, secretion, and vesicular transport	Flagellar motor switch/type III secretory pathway protein	1562	1464	116
CELLULAR PROCESSES AND SIGNALING	Intracellular trafficking, secretion, and vesicular transport	Flp pilus assembly protein CpaB	1099	287	0
CELLULAR PROCESSES AND SIGNALING	Intracellular trafficking, secretion, and vesicular transport	Flp pilus assembly protein TadB	1062	429	22
CELLULAR PROCESSES AND SIGNALING	Intracellular trafficking, secretion, and vesicular transport	Flp pilus assembly protein TadC	1107	873	0
CELLULAR PROCESSES AND SIGNALING	Intracellular trafficking, secretion, and vesicular transport	Flp pilus assembly protein TadD, contains TPR repeats	679	112	5
CELLULAR PROCESSES AND SIGNALING	Intracellular trafficking, secretion, and vesicular transport	Flp pilus assembly protein TadG	344	68	1
CELLULAR PROCESSES AND SIGNALING	Intracellular trafficking, secretion, and vesicular transport	Flp pilus assembly protein, ATPase CpaE	1419	351	0
CELLULAR PROCESSES AND SIGNALING	Intracellular trafficking, secretion, and vesicular transport	Flp pilus assembly protein, ATPase CpaF	4068	2287	32
CELLULAR PROCESSES AND SIGNALING	Intracellular trafficking, secretion, and vesicular transport	Flp pilus assembly protein, pilin Flp	14	12	0
CELLULAR PROCESSES AND SIGNALING	Intracellular trafficking, secretion, and vesicular transport	Flp pilus assembly protein, protease CpaA	158	35	0
CELLULAR PROCESSES AND SIGNALING	Intracellular trafficking, secretion, and vesicular transport	Flp pilus assembly protein, secretin CpaC	1763	608	13
CELLULAR PROCESSES AND SIGNALING	Intracellular trafficking, secretion, and vesicular transport	GTPase-activating protein that regulates ARFs (ADP-ribosylation factors), involved in ARF-mediated vesicular transport	11	35	21
CELLULAR PROCESSES AND SIGNALING	Intracellular trafficking, secretion, and vesicular transport	Heme exporter protein D	406	186	0
CELLULAR PROCESSES AND SIGNALING	Intracellular trafficking, secretion, and vesicular transport	Hemolysin activation/secretion protein	5492	2373	1
CELLULAR PROCESSES AND SIGNALING	Intracellular trafficking, secretion, and vesicular transport	Importin beta-related nuclear transport receptor	16	7	0
CELLULAR PROCESSES AND SIGNALING	Intracellular trafficking, secretion, and vesicular transport	Karyopherin (importin) alpha	25	65	4
CELLULAR PROCESSES AND SIGNALING	Intracellular trafficking, secretion, and vesicular transport	Large exoproteins involved in heme utilization or adhesion	14207	7805	272
CELLULAR PROCESSES AND SIGNALING	Intracellular trafficking, secretion, and vesicular transport	Lipoprotein signal peptidase	2484	2529	60
CELLULAR PROCESSES AND SIGNALING	Intracellular trafficking, secretion, and vesicular transport	Membrane protein implicated in regulation of membrane protease activity	418	225	2
CELLULAR PROCESSES AND SIGNALING	Intracellular trafficking, secretion, and vesicular transport	Multiple antibiotic transporter	3393	3453	27
CELLULAR PROCESSES AND SIGNALING	Intracellular trafficking, secretion, and vesicular transport	Muramidase (flagellum-specific)	1413	1698	1
CELLULAR PROCESSES AND SIGNALING	Intracellular trafficking, secretion, and vesicular transport	Negative regulator of flagellin synthesis (anti-sigma28 factor)	527	174	0
CELLULAR PROCESSES AND SIGNALING	Intracellular trafficking, secretion, and vesicular transport	Outer membrane protein	48976	32429	153
CELLULAR PROCESSES AND SIGNALING	Intracellular trafficking, secretion, and vesicular transport	P pilus assembly protein, chaperone PapD	2982	344	1
CELLULAR PROCESSES AND SIGNALING	Intracellular trafficking, secretion, and vesicular transport	P pilus assembly protein, pilin FimA	818	192	10
CELLULAR PROCESSES AND SIGNALING	Intracellular trafficking, secretion, and vesicular transport	P pilus assembly protein, porin PapC	9238	929	76
CELLULAR PROCESSES AND SIGNALING	Intracellular trafficking, secretion, and vesicular transport	Periplasmic component of the Tol biopolymer transport system	6904	6272	3
CELLULAR PROCESSES AND SIGNALING	Intracellular trafficking, secretion, and vesicular transport	Periplasmic serine proteases (ClpP class)	9433	7560	767
CELLULAR PROCESSES AND SIGNALING	Intracellular trafficking, secretion, and vesicular transport	Phosphatidylinositol kinase and protein kinases of the PI-3 kinase family	73	145	0
CELLULAR PROCESSES AND SIGNALING	Intracellular trafficking, secretion, and vesicular transport	Predicted ATPases involved in biogenesis of archaeal flagella	0	66	0
CELLULAR PROCESSES AND SIGNALING	Intracellular trafficking, secretion, and vesicular transport	Predicted Rossmann fold nucleotide-binding protein involved in DNA uptake	4198	5243	60
CELLULAR PROCESSES AND SIGNALING	Intracellular trafficking, secretion, and vesicular transport	Preprotein translocase subunit SecA (ATPase, RNA helicase)	17552	20884	2186
CELLULAR PROCESSES AND SIGNALING	Intracellular trafficking, secretion, and vesicular transport	Preprotein translocase subunit SecB	2205	1100	21
CELLULAR PROCESSES AND SIGNALING	Intracellular trafficking, secretion, and vesicular transport	Preprotein translocase subunit SecD	12374	10014	176
CELLULAR PROCESSES AND SIGNALING	Intracellular trafficking, secretion, and vesicular transport	Preprotein translocase subunit SecE	1216	1008	116
CELLULAR PROCESSES AND SIGNALING	Intracellular trafficking, secretion, and vesicular transport	Preprotein translocase subunit SecF	6653	7042	56
CELLULAR PROCESSES AND SIGNALING	Intracellular trafficking, secretion, and vesicular transport	Preprotein translocase subunit SecG	1401	1038	73
CELLULAR PROCESSES AND SIGNALING	Intracellular trafficking, secretion, and vesicular transport	Preprotein translocase subunit SecY	7686	10076	46
CELLULAR PROCESSES AND SIGNALING	Intracellular trafficking, secretion, and vesicular transport	Preprotein translocase subunit YajC	1317	1566	15
CELLULAR PROCESSES AND SIGNALING	Intracellular trafficking, secretion, and vesicular transport	Preprotein translocase subunit YidC	8393	8754	27
CELLULAR PROCESSES AND SIGNALING	Intracellular trafficking, secretion, and vesicular transport	Protease subunit of ATP-dependent Clp proteases	9833	6439	138
CELLULAR PROCESSES AND SIGNALING	Intracellular trafficking, secretion, and vesicular transport	Proteins involved in synaptic transmission and general secretion, Sec1 family	7	15	5
CELLULAR PROCESSES AND SIGNALING	Intracellular trafficking, secretion, and vesicular transport	Sec-independent protein secretion pathway component TatC	3864	3570	143
CELLULAR PROCESSES AND SIGNALING	Intracellular trafficking, secretion, and vesicular transport	Sec-independent protein secretion pathway components	2574	2154	3
CELLULAR PROCESSES AND SIGNALING	Intracellular trafficking, secretion, and vesicular transport	Signal peptidase I	6094	5487	5
CELLULAR PROCESSES AND SIGNALING	Intracellular trafficking, secretion, and vesicular transport	Signal recognition particle 19 kDa protein	0	20	0
CELLULAR PROCESSES AND SIGNALING	Intracellular trafficking, secretion, and vesicular transport	Signal recognition particle GTPase	6953	6998	408
CELLULAR PROCESSES AND SIGNALING	Intracellular trafficking, secretion, and vesicular transport	Synaptobrevin/VAMP-like protein	12	0	0
CELLULAR PROCESSES AND SIGNALING	Intracellular trafficking, secretion, and vesicular transport	Tfp pilus assembly protein FimT	694	307	30
CELLULAR PROCESSES AND SIGNALING	Intracellular trafficking, secretion, and vesicular transport	Tfp pilus assembly protein FimV	7790	3041	27
CELLULAR PROCESSES AND SIGNALING	Intracellular trafficking, secretion, and vesicular transport	Tfp pilus assembly protein PilE	585	479	107
CELLULAR PROCESSES AND SIGNALING	Intracellular trafficking, secretion, and vesicular transport	Tfp pilus assembly protein PilF	1797	929	0
CELLULAR PROCESSES AND SIGNALING	Intracellular trafficking, secretion, and vesicular transport	Tfp pilus assembly protein PilN	1022	918	17
CELLULAR PROCESSES AND SIGNALING	Intracellular trafficking, secretion, and vesicular transport	Tfp pilus assembly protein PilO	1059	1052	0
CELLULAR PROCESSES AND SIGNALING	Intracellular trafficking, secretion, and vesicular transport	Tfp pilus assembly protein PilP	823	684	3
CELLULAR PROCESSES AND SIGNALING	Intracellular trafficking, secretion, and vesicular transport	Tfp pilus assembly protein PilV	47	95	0
CELLULAR PROCESSES AND SIGNALING	Intracellular trafficking, secretion, and vesicular transport	Tfp pilus assembly protein PilW	565	344	1
CELLULAR PROCESSES AND SIGNALING	Intracellular trafficking, secretion, and vesicular transport	Tfp pilus assembly protein PilX	1	56	0
CELLULAR PROCESSES AND SIGNALING	Intracellular trafficking, secretion, and vesicular transport	Tfp pilus assembly protein PilZ	579	501	33
CELLULAR PROCESSES AND SIGNALING	Intracellular trafficking, secretion, and vesicular transport	Tfp pilus assembly protein, ATPase PilM	2021	2028	0
CELLULAR PROCESSES AND SIGNALING	Intracellular trafficking, secretion, and vesicular transport	Tfp pilus assembly protein, ATPase PilU	2027	4384	0
CELLULAR PROCESSES AND SIGNALING	Intracellular trafficking, secretion, and vesicular transport	Tfp pilus assembly protein, major pilin PilA	653	481	1
CELLULAR PROCESSES AND SIGNALING	Intracellular trafficking, secretion, and vesicular transport	Tfp pilus assembly protein, pilus retraction ATPase PilT	4984	5784	62
CELLULAR PROCESSES AND SIGNALING	Intracellular trafficking, secretion, and vesicular transport	Tfp pilus assembly protein, tip-associated adhesin PilY1	2177	2688	15
CELLULAR PROCESSES AND SIGNALING	Intracellular trafficking, secretion, and vesicular transport	Type II secretory pathway, ATPase PulE/Tfp pilus assembly pathway, ATPase PilB	17522	19497	129
CELLULAR PROCESSES AND SIGNALING	Intracellular trafficking, secretion, and vesicular transport	Type II secretory pathway, component ExeA (predicted ATPase)	6702	3411	25
CELLULAR PROCESSES AND SIGNALING	Intracellular trafficking, secretion, and vesicular transport	Type II secretory pathway, component HofQ	7300	4466	95
CELLULAR PROCESSES AND SIGNALING	Intracellular trafficking, secretion, and vesicular transport	Type II secretory pathway, component PulC	1308	319	0
CELLULAR PROCESSES AND SIGNALING	Intracellular trafficking, secretion, and vesicular transport	Type II secretory pathway, component PulD	10053	6506	126
CELLULAR PROCESSES AND SIGNALING	Intracellular trafficking, secretion, and vesicular transport	Type II secretory pathway, component PulF	12250	8719	14
CELLULAR PROCESSES AND SIGNALING	Intracellular trafficking, secretion, and vesicular transport	Type II secretory pathway, component PulJ	1455	598	0
CELLULAR PROCESSES AND SIGNALING	Intracellular trafficking, secretion, and vesicular transport	Type II secretory pathway, component PulK	2335	1100	11
CELLULAR PROCESSES AND SIGNALING	Intracellular trafficking, secretion, and vesicular transport	Type II secretory pathway, component PulL	2060	651	1
CELLULAR PROCESSES AND SIGNALING	Intracellular trafficking, secretion, and vesicular transport	Type II secretory pathway, component PulM	862	173	0
CELLULAR PROCESSES AND SIGNALING	Intracellular trafficking, secretion, and vesicular transport	Type II secretory pathway, prepilin signal peptidase PulO and related peptidases	3634	2613	0
CELLULAR PROCESSES AND SIGNALING	Intracellular trafficking, secretion, and vesicular transport	Type II secretory pathway, pseudopilin PulG	8464	2785	6
CELLULAR PROCESSES AND SIGNALING	Intracellular trafficking, secretion, and vesicular transport	Type III secretory pathway, component EscR	347	102	9
CELLULAR PROCESSES AND SIGNALING	Intracellular trafficking, secretion, and vesicular transport	Type III secretory pathway, component EscS	53	26	0
CELLULAR PROCESSES AND SIGNALING	Intracellular trafficking, secretion, and vesicular transport	Type III secretory pathway, component EscT	223	71	0
CELLULAR PROCESSES AND SIGNALING	Intracellular trafficking, secretion, and vesicular transport	Type III secretory pathway, component EscU	199	94	0
CELLULAR PROCESSES AND SIGNALING	Intracellular trafficking, secretion, and vesicular transport	Type III secretory pathway, component EscV	674	317	0
CELLULAR PROCESSES AND SIGNALING	Intracellular trafficking, secretion, and vesicular transport	Type III secretory pathway, lipoprotein EscJ	351	105	0
CELLULAR PROCESSES AND SIGNALING	Intracellular trafficking, secretion, and vesicular transport	Type IV secretory pathway, TrbD component	5	67	0
CELLULAR PROCESSES AND SIGNALING	Intracellular trafficking, secretion, and vesicular transport	Type IV secretory pathway, TrbF components	24	152	6
CELLULAR PROCESSES AND SIGNALING	Intracellular trafficking, secretion, and vesicular transport	Type IV secretory pathway, TrbL components	59	393	2
CELLULAR PROCESSES AND SIGNALING	Intracellular trafficking, secretion, and vesicular transport	Type IV secretory pathway, VirB10 components	72	306	1
CELLULAR PROCESSES AND SIGNALING	Intracellular trafficking, secretion, and vesicular transport	Type IV secretory pathway, VirB11 components, and related ATPases involved in archaeal flagella biosynthesis	190	709	0
CELLULAR PROCESSES AND SIGNALING	Intracellular trafficking, secretion, and vesicular transport	Type IV secretory pathway, VirB2 components (pilins)	13	83	0
CELLULAR PROCESSES AND SIGNALING	Intracellular trafficking, secretion, and vesicular transport	Type IV secretory pathway, VirB4 components	526	2664	0
CELLULAR PROCESSES AND SIGNALING	Intracellular trafficking, secretion, and vesicular transport	Type IV secretory pathway, VirB6 components	6	17	0
CELLULAR PROCESSES AND SIGNALING	Intracellular trafficking, secretion, and vesicular transport	Type IV secretory pathway, VirB9 components	137	249	0
CELLULAR PROCESSES AND SIGNALING	Intracellular trafficking, secretion, and vesicular transport	Type IV secretory pathway, VirD2 components (relaxase)	32	484	17
CELLULAR PROCESSES AND SIGNALING	Intracellular trafficking, secretion, and vesicular transport	Type IV secretory pathway, VirD4 components	398	1531	47
CELLULAR PROCESSES AND SIGNALING	Intracellular trafficking, secretion, and vesicular transport	Type IV secretory pathway, VirJ component	2306	537	0
CELLULAR PROCESSES AND SIGNALING	Intracellular trafficking, secretion, and vesicular transport	Type IV secretory pathway, component VirB8	35	9	0
CELLULAR PROCESSES AND SIGNALING	Intracellular trafficking, secretion, and vesicular transport	Type IV secretory pathway, protease TraF	11	127	0
CELLULAR PROCESSES AND SIGNALING	Intracellular trafficking, secretion, and vesicular transport	Type V secretory pathway, adhesin AidA	2832	906	1
CELLULAR PROCESSES AND SIGNALING	Intracellular trafficking, secretion, and vesicular transport	Vesicle coat complex COPI, gamma subunit	14	12	0
CELLULAR PROCESSES AND SIGNALING	Intracellular trafficking, secretion, and vesicular transport	Vesicle coat complex COPII, subunit SEC23	19	44	0
CELLULAR PROCESSES AND SIGNALING	Intracellular trafficking, secretion, and vesicular transport	Vesicle coat complex, various subunits	34	38	0
METABOLISM	Lipid transport and metabolism	(acyl-carrier-protein) S-malonyltransferase	5467	6141	347
METABOLISM	Lipid transport and metabolism	1-acyl-sn-glycerol-3-phosphate acyltransferase	18269	14297	162
METABOLISM	Lipid transport and metabolism	1-deoxy-D-xylulose 5-phosphate reductoisomerase	7534	7536	123
METABOLISM	Lipid transport and metabolism	2C-methyl-D-erythritol 2,4-cyclodiphosphate synthase	3351	2508	41
METABOLISM	Lipid transport and metabolism	3-hydroxy-3-methylglutaryl CoA synthase	56	900	5
METABOLISM	Lipid transport and metabolism	3-hydroxyacyl-CoA dehydrogenase	16601	9672	55
METABOLISM	Lipid transport and metabolism	3-hydroxyisobutyrate dehydrogenase and related beta-hydroxyacid dehydrogenases	13272	6919	39
METABOLISM	Lipid transport and metabolism	3-hydroxymyristoyl/3-hydroxydecanoyl-(acyl carrier protein) dehydratases	13687	7650	64
METABOLISM	Lipid transport and metabolism	3-oxoacyl-[acyl-carrier protein] reductase	0	13	10
METABOLISM	Lipid transport and metabolism	3-oxoacyl-[acyl-carrier-protein] synthase III	14837	12607	824
METABOLISM	Lipid transport and metabolism	3-phytase (myo-inositol-hexaphosphate 3-phosphohydrolase)	2682	582	0
METABOLISM	Lipid transport and metabolism	4-diphosphocytidyl-2-methyl-D-erithritol synthase	4712	3971	37
METABOLISM	Lipid transport and metabolism	4-diphosphocytidyl-2C-methyl-D-erythritol 2-phosphate synthase	3859	3732	71
METABOLISM	Lipid transport and metabolism	ABC-type long-chain fatty acid transport system, fused permease and ATPase components	165	72	0
METABOLISM	Lipid transport and metabolism	Acetyl-CoA acetyltransferase	35785	24896	1152
[truncated: 952 more rows]
